# Supplementary material for: Circular RNA circMET drives immunosuppression and anti-PD1 therapy resistance in hepatocellular carcinoma via the miR-30-5p/snail/DPP4 axis
Source: Mol Cancer. 2020 May 19;19:92. doi: 10.1186/s12943-020-01213-6 (PMC7236145; doi:10.1186/s12943-020-01213-6)
Supplement: Supplementary file 2 — Additional file 2: Table S2. The expressed genes in HepG2-circMET and HepG2-Mock. [file 12943_2020_1213_MOESM2_ESM.xlsx]

## Sheet: HepG2-control，HepG2-circMET
seq_id	HepG2_NC_count	HepG2-circMET_count	HepG2_NC_fpkm	HepG2-circMET_fpkm	HepG2_NC_mean_fpkm	HepG2-circMET_mean_fpkm	logFC(HepG2-circMET/HepG2_NC)	p-value	FDR	significant	regulate	NR_Description	Swissprot_Description	String_description	KEGG_GENE	name
ENSG00000124216	95	2862	1.637	48.569	1.64	48.57	4.81	2.78e-10	5.92e-06	yes	up	zinc finger protein SNAI1 [Homo SNAI1_HUMAN RecName: Full=Zinc finger protein SNAI1; AltName: Full=Protein snail homolog 1; Short=Protein	RecName: Full=Zinc finger protein SNAI1; AltName: Full=Protein snail homolog 1; Short=Protein sna [Homo sapiens]	snail homolog 1 (Drosophila); Seems to be involved in embryonic mesoderm formation. Binds to [...]	SNAI1	SNAI1
ENSG00000177984	33	234	0.784	8.819	0.78	8.82	3.33	0.000145	0.205	yes	up	lipocalin-15 precursor [Homo LCN15_HUMAN RecName: Full=Lipocalin-15; Flags: Precursor [Homo sapiens]	RecName: Full=Lipocalin-15; Flags: Precursor [Homo sapiens]	lipocalin 15	_	LCN15
ENSG00000214548	12	139.07	0.088	1.06	0.09	1.06	2.63	1.47e-05	0.0285	yes	up	unnamed protein product [Homo sapiens]	RecName: Full=Very putative protein from MEG3 locus [Homo sapiens]	_	_	MEG3
ENSG00000264058	26.64	147.34	0.297	1.615	0.3	1.61	2.11	0.00111	0.873	yes	up	PREDICTED: SWI/SNF-related matrix-associated actin-dependent regulator of chromatin subfamily E member 1 [Pan troglodytes]	RecName: Full=SWI/SNF-related matrix-associated actin-dependent regulator of chromatin subfamily E member 1; AltName: Full=BRG1-associated factor 57; Short=BAF57 [	SWI/SNF related, matrix associated, actin dependent regulator of chromatin, subfamily e, member 1	SMARCE1	RP5-1028K7.3
ENSG00000065325	30	104	0.253	1.41	0.25	1.41	2.1	0.0157	1	yes	up	glucagon-like peptide 2 receptor precursor [Homo sapiens]	RecName: Full=Glucagon-like peptide 2 receptor; Short=GLP-2 receptor; Short=GLP-2-R; Short=GLP-2R [Homo sapiens]	glucagon-like peptide 2 receptor; This is a receptor for glucagon-like peptide 2. The activi [...]	GLP2R	GLP2R
ENSG00000166741	116	315	2.016	7.765	2.02	7.76	1.89	0.036	1	yes	up	nicotinamide N-methyltransferase [Homo sapiens]	RecName: Full=Nicotinamide N-methyltransferase [Homo sapiens]	nicotinamide N-methyltransferase; Catalyzes the N-methylation of nicotinamide and other pyri [...]	NNMT	NNMT
ENSG00000197635	91	307	0.632	2.514	0.63	2.51	1.84	0.0117	1	yes	up	dipeptidyl peptidase 4 [Homo DPP4_HUMAN RecName: Full=Dipeptidyl peptidase 4; AltName: Full=ADABP; AltName: Full=Adenosine deaminase compl	RecName: Full=Dipeptidyl peptidase 4; AltName: Full=ADABP; AltName: Full=Adenosine deaminase complexing protein 2; Short=ADCP-2; AltName: Full=Dipeptidyl peptidase I	dipeptidyl-peptidase 4; Removes N-terminal dipeptides sequentially from polypeptides having [...]	DPP4	DPP4
ENSG00000198203	46	130.95	0.392	1.665	0.39	1.67	1.84	0.0356	1	yes	up	PREDICTED: sulfotransferase 1C2-like, partial [Pongo abelii]	RecName: Full=Sulfotransferase 1C2; Short=ST1C2; AltName: Full=Sulfotransferase 1C1; Short=SULT1C#1; AltName: Full=humSULTC2 [Homo sapiens]	sulfotransferase family, cytosolic, 1C, member 2; Catalyzes the sulfate conjugation of many [...]	E2.8.2.-	SULT1C2
ENSG00000259171	44.32	173.38	0.879	3.368	0.88	3.37	1.82	0.00619	1	yes	up	hCG2044782, isoform CRA_b [Homo sapiens]	RecName: Full=Ribonuclease 4; Short=RNase 4; Flags: Precursor [Homo sapiens]	ribonuclease, RNase A family, 4; This RNase has marked specificity towards the 3' side of ur [...]	RNASE4	RP11-903H12.5
ENSG00000186409	12.01	21	0.082	0.518	0.08	0.52	1.76	0.394	1	no	up	hypothetical protein [Homo sapiens]	RecName: Full=Coiled-coil domain-containing protein 30; AltName: Full=Prefoldin subunit 6-like protein [Homo sapiens]	_	_	CCDC30
ENSG00000138835	66	237	1.277	4.372	1.28	4.37	1.7	0.00894	1	yes	up	regulator of G-protein signaling 3 isoform 6 [Homo sapiens]	RecName: Full=Regulator of G-protein signaling 3; Short=RGP3; Short=RGS3 [Homo sapiens]	regulator of G-protein signaling 3; Down-regulates signaling from heterotrimeric G-proteins [...]	RGS3	RGS3
ENSG00000100033	10.4	15.78	0.082	0.487	0.08	0.49	1.69	0.521	1	no	up	RecName: Full=Putative proline dehydrogenase-like protein	RecName: Full=Putative proline dehydrogenase-like protein	proline dehydrogenase (oxidase) 1	PRODH	PRODH
ENSG00000162551	51	182	0.575	2.058	0.57	2.06	1.68	0.0102	1	yes	up	ALPL protein variant [Homo sapiens]	RecName: Full=Alkaline phosphatase, tissue-nonspecific isozyme; Short=AP-TNAP; Short=TNSALP; AltName: Full=Alkaline phosphatase liver/bone/kidney isozyme; Flags: Pr	alkaline phosphatase, liver/bone/kidney; This isozyme may play a role in skeletal mineralization	E3.1.3.1, phoA, phoB	ALPL
ENSG00000163586	116	377	8.166	25.76	8.17	25.76	1.65	0.0137	1	yes	up	FABP1 protein [Homo sapiens]	RecName: Full=Fatty acid-binding protein, liver; AltName: Full=Fatty acid-binding protein 1; AltName: Full=Liver-type fatty acid-binding protein; Short=L-FABP [Homo	fatty acid binding protein 1, liver	FABP1, L-FABP	FABP1
ENSG00000139629	29	75	0.158	0.699	0.16	0.7	1.63	0.0678	1	no	up	polypeptide N-acetylgalactosaminyltransferase 6 [Homo sapiens]	RecName: Full=Polypeptide N-acetylgalactosaminyltransferase 6; AltName: Full=Polypeptide GalNAc transferase 6; Short=GalNAc-T6; Short=pp-GaNTase 6; AltName: Full=P	UDP-N-acetyl-alpha-D-galactosamine:polypeptide N-acetylgalactosaminyltransferase 6 (GalNAc-T [...]	GALNT	GALNT6
ENSG00000089597	5846	18588	45.778	139.421	45.78	139.42	1.6	0.013	1	yes	up	neutral alpha-glucosidase AB isoform 3 precursor [Homo sapiens]	RecName: Full=Neutral alpha-glucosidase AB; AltName: Full=Alpha-glucosidase 2; AltName: Full=Glucosidase II subunit alpha; Flags: Precursor [Homo sapiens]	glucosidase, alpha; neutral AB; Cleaves sequentially the 2 innermost alpha-1,3-linked glucos [...]	GANAB	GANAB
ENSG00000148677	67	216	0.967	3.062	0.97	3.06	1.57	0.0164	1	yes	up	PREDICTED: ankyrin repeat domain-containing protein 1 [Mustela putorius furo]	RecName: Full=Ankyrin repeat domain-containing protein 1; AltName: Full=Cardiac ankyrin repeat protein; AltName: Full=Cytokine-inducible gene C-193 protein; AltNa	ankyrin repeat domain 1 (cardiac muscle); May play an important role in endothelial cell act [...]	_	ANKRD1
ENSG00000215068	25	56	0.329	1.173	0.33	1.17	1.57	0.131	1	no	up	unnamed protein product [Homo LOC153684, partial [synthetic construct]	_	_	_	AC025171.1
ENSG00000257242	11	24.08	0.202	0.798	0.2	0.8	1.57	0.218	1	no	up	uncharacterized protein C12orf79 isoform 2 [Homo sapiens]	RecName: Full=Uncharacterized protein C12orf79 [Homo sapiens]	_	_	LINC01619
ENSG00000106034	23	100	0.183	0.736	0.18	0.74	1.56	0.00526	1	yes	up	cadherin-like and PC-esterase domain-containing protein 1 isoform 1 precursor [Homo sapiens]	RecName: Full=Cadherin-like and PC-esterase domain-containing protein 1; Flags: Precursor [Homo sapiens]	Uncharacterized protein C7orf58 Precursor	_	CPED1
ENSG00000259658	11.93	38.23	0.721	2.308	0.72	2.31	1.55	0.0497	1	yes	up	putative ubiquitin-conjugating enzyme E2Q2-like protein [Homo sapiens]	RecName: Full=Putative ubiquitin-conjugating enzyme E2Q2-like protein [Homo sapiens]	_	UBE2Q	RP11-89K11.1
ENSG00000233041	18	56	1.94	5.788	1.94	5.79	1.53	0.0384	1	yes	up	_	_	_	_	PHGR1
ENSG00000175449	22	47	0.398	1.329	0.4	1.33	1.52	0.166	1	no	up	Rieske domain-containing protein isoform 1 [Homo sapiens]	RecName: Full=Rieske domain-containing protein [Homo sapiens]	Rieske (Fe-S) domain containing	_	RFESD
ENSG00000246523	11	33	0.278	0.973	0.28	0.97	1.51	0.0679	1	no	up	_	_	_	_	RP11-736K20.6
ENSG00000261052	11.79	47.62	0.493	1.559	0.49	1.56	1.48	0.0162	1	yes	up	sulfotransferase 1A3/1A4 [Homo sulfotransferase 1A3/1A4 [Homo sapiens]	RecName: Full=Sulfotransferase 1A3/1A4; Short=ST1A3/ST1A4; AltName: Full=Aryl sulfotransferase 1A3/1A4; AltName: Full=Catecholamine-sulfating phenol sulfotransferas	sulfotransferase family, cytosolic, 1A, phenol-preferring, member 4; Catalyzes the sulfate c [...]	SULT1A	SULT1A3
ENSG00000100373	20	58	0.6	1.84	0.6	1.84	1.47	0.0495	1	yes	up	uroplakin-3a isoform 1 precursor [Homo sapiens]	RecName: Full=Uroplakin-3a; Short=UP3a; AltName: Full=Uroplakin III; Short=UPIII; Flags: Precursor [Homo sapiens]	uroplakin 3A; Component of the asymmetric unit membrane (AUM); a highly specialized biomembr [...]	UPK3A, UPIII	UPK3A
ENSG00000158874	2561	7296	237.357	655.079	237.36	655.08	1.46	0.024	1	yes	up	apolipoprotein A-II, isoform CRA_d, partial [Homo sapiens]	RecName: Full=Apolipoprotein A-II; Short=Apo-AII; Short=ApoA-II; AltName: Full=Apolipoprotein A2; Contains: RecName: Full=Proapolipoprotein A-II; Short=ProapoA-II; C	apolipoprotein A-II; May stabilize HDL (high density lipoprotein) structure by its associati [...]	APOA2	APOA2
ENSG00000135346	38	108	1.201	3.48	1.2	3.48	1.46	0.0388	1	yes	up	glycoprotein hormones alpha chain isoform 2 precursor [Homo sapiens]	RecName: Full=Glycoprotein hormones alpha chain; AltName: Full=Anterior pituitary glycoprotein hormones common subunit alpha; AltName: Full=Choriogonadotropin alpha c	glycoprotein hormones, alpha polypeptide	CGA	CGA
ENSG00000153363	35.07	65.97	0.404	1.291	0.4	1.29	1.46	0.222	1	no	up	RecName: Full=Putative uncharacterized protein encoded by LINC00467 chromosome 1 open reading frame 97, isoform CRA_a [Homo sapiens]	RecName: Full=Putative uncharacterized protein encoded by LINC00467	Putative uncharacterized protein C1orf97	_	LINC00467
ENSG00000103544	27	35	0.196	0.711	0.2	0.71	1.45	0.664	1	no	up	UPF0505 protein C16orf62 isoform 1 [Homo sapiens]	RecName: Full=UPF0505 protein C16orf62; AltName: Full=Esophageal cancer-associated protein [Homo sapiens]	UPF0505 protein C16orf62 (Esophageal cancer-associated protein)	_	C16orf62
ENSG00000147041	65	208	0.367	1.166	0.37	1.17	1.44	0.0172	1	yes	up	synaptotagmin-like protein 5 isoform 1 [Homo sapiens]	RecName: Full=Synaptotagmin-like protein 5 [Homo sapiens]	synaptotagmin-like 5; May act as Rab effector protein and play a role in vesicle trafficking [...]	SYTL	SYTL5
ENSG00000159166	39	94	0.474	1.416	0.47	1.42	1.4	0.0823	1	no	up	ladinin-1 [Homo sapiens]	RecName: Full=Ladinin-1; Short=Lad-1; AltName: Full=Linear IgA disease antigen; Short=LADA [Homo sapiens]	ladinin 1; Anchoring filament protein which is a component of the basement membrane zone (By [...]	_	LAD1
ENSG00000256861	21.86	75.6	0.221	0.748	0.22	0.75	1.4	0.0197	1	yes	up	PREDICTED: vacuolar protein sorting-associated protein 33A isoform X2 [Pantholops hodgsonii]	RecName: Full=Vacuolar protein sorting-associated protein 33A; Short=hVPS33A [Homo sapiens]	vacuolar protein sorting 33 homolog A (S. cerevisiae)	_	RP11-512M8.5
ENSG00000140022	45	71	0.461	1.372	0.46	1.37	1.39	0.375	1	no	up	Stonin 2 variant [Homo sapiens]	RecName: Full=Stonin-2; AltName: Full=Stoned B [Homo sapiens]	stonin 2; Adapter protein involved in endocytic machinery. May be involved in the vesicle re [...]	_	STON2
ENSG00000168350	42.15	87.35	0.259	0.842	0.26	0.84	1.39	0.15	1	no	up	sphingolipid delta(4)-desaturase/C4-hydroxylase DES2 [Homo sapiens]	RecName: Full=Sphingolipid delta(4)-desaturase/C4-hydroxylase DES2; AltName: Full=Degenerative spermatocyte homolog 2 [Homo sapiens]	degenerative spermatocyte homolog 2, lipid desaturase (Drosophila); Bifunctional enzyme whic [...]	DEGS	DEGS2
ENSG00000079215	71	203	0.822	2.308	0.82	2.31	1.38	0.0306	1	yes	up	excitatory amino acid transporter 1 isoform 1 [Homo sapiens]	RecName: Full=Excitatory amino acid transporter 1; AltName: Full=Sodium-dependent glutamate/aspartate transporter 1; Short=GLAST-1; AltName: Full=Solute carrier fami	solute carrier family 1 (glial high affinity glutamate transporter), member 3; Transports L- [...]	SLC1A3, EAAT1	SLC1A3
ENSG00000120697	245	650	6.655	17.233	6.66	17.23	1.36	0.0376	1	yes	up	PREDICTED: dolichyl-phosphate beta-glucosyltransferase isoform X1 [Chlorocebus sabaeus]	RecName: Full=Dolichyl-phosphate beta-glucosyltransferase; Short=DolP-glucosyltransferase; AltName: Full=Asparagine-linked glycosylation protein 5 homolog [Homo sap	asparagine-linked glycosylation 5, dolichyl-phosphate beta-glucosyltransferase homolog (S. c [...]	ALG5	ALG5
ENSG00000273771	18	63	0.177	0.611	0.18	0.61	1.36	0.0215	1	yes	up	_	_	_	_	RP11-236L14.2
ENSG00000184669	13	39	0.417	1.229	0.42	1.23	1.36	0.0587	1	no	up	PREDICTED: olfactory receptor 7E24-like isoform 1 [Saimiri boliviensis boliviensis]	RecName: Full=Olfactory receptor 7G2; AltName: Full=OST260; AltName: Full=Olfactory receptor 19-13; Short=OR19-13; AltName: Full=Olfactory receptor OR19-6 [Homo sa	_	OLFR	OR7E14P
ENSG00000145192	268	710	4.626	11.919	4.63	11.92	1.35	0.0376	1	yes	up	unnamed protein product [Homo sapiens]	RecName: Full=Alpha-2-HS-glycoprotein; AltName: Full=Alpha-2-Z-globulin; AltName: Full=Ba-alpha-2-glycoprotein; AltName: Full=Fetuin-A; Contains: RecName: Full=Alpha	alpha-2-HS-glycoprotein; Promotes endocytosis, possesses opsonic properties and influences t [...]	_	AHSG
ENSG00000114638	120	307.02	1.801	4.74	1.8	4.74	1.35	0.0482	1	yes	up	PREDICTED: uroplakin-1b isoform X2 [Ursus maritimus]	RecName: Full=Uroplakin-1b; Short=UP1b; AltName: Full=Tetraspanin-20; Short=Tspan-20; AltName: Full=Uroplakin Ib; Short=UPIb [Homo sapiens]	uroplakin 1B; Component of the asymmetric unit membrane (AUM); a highly specialized biomembr [...]	UPK1	UPK1B
ENSG00000121281	17.38	13.65	0.076	0.349	0.08	0.35	1.35	0.824	1	no	up	KIAA0037 [Homo sapiens]	RecName: Full=Adenylate cyclase type 7; AltName: Full=ATP pyrophosphate-lyase 7; AltName: Full=Adenylate cyclase type VII; AltName: Full=Adenylyl cyclase 7 [Homo sa	adenylate cyclase 7; This is a membrane-bound, calcium-inhibitable adenylyl cyclase	ADCY7	ADCY7
ENSG00000131746	10	51	0.07	0.331	0.07	0.33	1.34	0.00555	1	yes	up	tensin-4 precursor [Homo sapiens]	RecName: Full=Tensin-4; AltName: Full=C-terminal tensin-like protein; Flags: Precursor [Homo sapiens]	tensin 4; May be involved in cell migration, cartilage development and in linking signal tra [...]	TNS	TNS4
ENSG00000144648	10	21	0.095	0.393	0.1	0.39	1.34	0.259	1	no	up	PREDICTED: chemokine-binding protein 2 isoform 2 [Pongo abelii]	RecName: Full=Atypical chemokine receptor 2; AltName: Full=C-C chemokine receptor D6; AltName: Full=Chemokine receptor CCR-10; AltName: Full=Chemokine receptor CCR	chemokine binding protein 2; Receptor for C-C type chemokines including SCYA2/MCP-1, SCY3/MI [...]	CCBP2	ACKR2
ENSG00000164089	45	95	0.632	1.721	0.63	1.72	1.31	0.137	1	no	up	ethanolamine-phosphate phospho-lyase isoform 1 [Homo sapiens]	RecName: Full=Ethanolamine-phosphate phospho-lyase; AltName: Full=Alanine--glyoxylate aminotransferase 2-like 1 [Homo sapiens]	alanine-glyoxylate aminotransferase 2-like 1	AGXT2L1, ETNPPL	ETNPPL
ENSG00000156413	32	72	0.335	0.973	0.34	0.97	1.3	0.118	1	no	up	alpha-(1,3)-fucosyltransferase 6 [Homo sapiens]	RecName: Full=Alpha-(1,3)-fucosyltransferase 6; AltName: Full=Fucosyltransferase 6; AltName: Full=Fucosyltransferase VI; Short=Fuc-TVI; Short=FucT-VI; AltName: Full=	fucosyltransferase 6 (alpha (1,3) fucosyltransferase); Enzyme involved in the biosynthesis o [...]	FUT6	FUT6
ENSG00000050165	643	1628	7.06	17.439	7.06	17.44	1.29	0.0455	1	yes	up	PREDICTED: dickkopf-related protein 3 isoform X1 [Homo sapiens]	RecName: Full=Dickkopf-related protein 3; Short=Dickkopf-3; Short=Dkk-3; Short=hDkk-3; Flags: Precursor [Homo sapiens]	dickkopf homolog 3 (Xenopus laevis); Inhibitor of Wnt signaling pathway (Potential)	_	DKK3
ENSG00000103449	76	203	0.449	1.241	0.45	1.24	1.29	0.0424	1	yes	up	sal-like protein 1 isoform a [Homo PREDICTED: sal-like protein 1 isoform X1 [Homo sapiens]	RecName: Full=Sal-like protein 1; AltName: Full=Spalt-like transcription factor 1; AltName: Full=Zinc finger protein 794; AltName: Full=Zinc finger protein SALL1;	sal-like 1 (Drosophila); Transcriptional repressor involved in organogenesis (By similarity)	_	SALL1
ENSG00000275882	31.77	84.24	0.935	2.426	0.94	2.43	1.29	0.0607	1	no	up	NF-kappa-B essential modulator isoform b [Homo sapiens]	RecName: Full=NF-kappa-B essential modulator; Short=NEMO; AltName: Full=FIP-3; AltName: Full=IkB kinase-associated protein 1; Short=IKKAP1; AltName: Full=Inhibitor o	inhibitor of kappa light polypeptide gene enhancer in B-cells, kinase gamma; Regulatory subu [...]	IKBKG, IKKG, NEMO	IKBKGP1
ENSG00000134864	80.25	125.8	0.79	2.065	0.79	2.06	1.28	0.352	1	no	up	A2LD1 protein [Homo sapiens]	RecName: Full=Gamma-glutamylaminecyclotransferase; Short=GGACT; AltName: Full=AIG2-like domain-containing protein 1; AltName: Full=Gamma-glutamylamine cyclotransfe	AIG2-like domain 1	_	GGACT
ENSG00000167165	66.69	110.45	0.809	2.102	0.81	2.1	1.28	0.314	1	no	up	UDP-glucuronosyltransferase 1-6 isoform 1 precursor [Homo sapiens]	RecName: Full=UDP-glucuronosyltransferase 1-6; Short=UDPGT 1-6; Short=UGT1*6; Short=UGT1-06; Short=UGT1.6; AltName: Full=Phenol-metabolizing UDP-glucuronosyltransfe	UDP glucuronosyltransferase 1 family, polypeptide A6; UDPGT is of major importance in the co [...]	UGT	UGT1A6
ENSG00000214796	23	70	0.784	2.052	0.78	2.05	1.28	0.0361	1	yes	up	hCG2038243, isoform CRA_b [Homo sapiens]	RecName: Full=Tubulin alpha-8 chain; AltName: Full=Alpha-tubulin 8	_	_	RP11-480I12.5
ENSG00000164398	15.67	50.16	0.101	0.387	0.1	0.39	1.28	0.0412	1	yes	up	KIAA0837 protein [Homo sapiens]	RecName: Full=Long-chain-fatty-acid--CoA ligase 6; AltName: Full=Long-chain acyl-CoA synthetase 6; Short=LACS 6 [Homo sapiens]	acyl-CoA synthetase long-chain family member 6; Activation of long-chain fatty acids for bot [...]	ACSL, fadD	ACSL6
ENSG00000233822	13	24	0.139	0.48	0.14	0.48	1.28	0.33	1	no	up	PREDICTED: histone H2B type 1-N-like [Pan paniscus]	RecName: Full=Histone H2B type 1-N; AltName: Full=Histone H2B.d; Short=H2B/d [Homo sapiens]	annotation not avaliable	H2B	HIST1H2BN
ENSG00000174358	30	109	0.171	0.555	0.17	0.56	1.27	0.0121	1	yes	up	sodium-dependent neutral amino acid transporter B(0)AT1 [Homo sapiens]	RecName: Full=Sodium-dependent neutral amino acid transporter B(0)AT1; AltName: Full=Solute carrier family 6 member 19; AltName: Full=System B(0) neutral amino aci	solute carrier family 6 (neutral amino acid transporter), member 19; Transporter that mediat [...]	SLC6A19	SLC6A19
ENSG00000158423	13	34	0.246	0.736	0.25	0.74	1.27	0.103	1	no	up	RIB43A-like with coiled-coils protein 1 isoform 2 [Homo sapiens]	RecName: Full=RIB43A-like with coiled-coils protein 1 [Homo sapiens]	_	_	RIBC1
ENSG00000122121	51	118	0.664	1.734	0.66	1.73	1.26	0.0907	1	no	up	xaa-Pro aminopeptidase 2 precursor [Homo sapiens]	RecName: Full=Xaa-Pro aminopeptidase 2; AltName: Full=Aminoacylproline aminopeptidase; AltName: Full=Membrane-bound aminopeptidase P; Short=Membrane-bound APP; Shor	X-prolyl aminopeptidase (aminopeptidase P) 2, membrane-bound; A metalloprotease that may pla [...]	XPNPEP2	XPNPEP2
ENSG00000241404	49.21	105.7	0.733	1.89	0.73	1.89	1.26	0.122	1	no	up	epidermal growth factor-like protein 8 precursor [Homo sapiens]	RecName: Full=Epidermal growth factor-like protein 8; Short=EGF-like protein 8; AltName: Full=Vascular endothelial statin-2; Short=VE-statin-2; Flags: Precursor [H	EGF-like domain-containing protein 8 Precursor (Epidermal growth factor-like protein 8)(Mult [...]	_	EGFL8
ENSG00000180155	43.45	78.73	0.259	0.761	0.26	0.76	1.26	0.232	1	no	up	ly-6/neurotoxin-like protein 1 isoform c precursor [Homo sapiens]	RecName: Full=Ly-6/neurotoxin-like protein 1; Flags: Precursor	Ly-6/neurotoxin-like protein 1 Precursor ; Seems to modulate nicotinic acetylcholine recepto [...]	_	LYNX1
ENSG00000172901	21	66	0.145	0.487	0.14	0.49	1.26	0.0328	1	yes	up	aminopeptidase Q [Homo sapiens]	RecName: Full=Aminopeptidase Q; Short=AP-Q; AltName: Full=CHL2 antigen; AltName: Full=Laeverin [Homo sapiens]	Aminopeptidase Q (AP-Q)(EC 3.4.11.-)(Laeverin)(CHL2 antigen); Metalloprotease which may be i [...]	AQPEP	LVRN
ENSG00000214189	12.08	28.26	0.101	0.38	0.1	0.38	1.26	0.166	1	no	up	RecName: Full=Zinc finger protein 788 [Homo sapiens]	RecName: Full=Zinc finger protein 788 [Homo sapiens]	Zinc finger protein 788 ; May be involved in transcriptional regulation	KRAB	ZNF788
ENSG00000157578	42.65	80.34	0.695	1.796	0.69	1.8	1.25	0.222	1	no	up	C21orf13 [Homo sapiens]	RecName: Full=Lebercilin-like protein; AltName: Full=Leber congenital amaurosis 5-like protein [Homo sapiens]	Leber congenital amaurosis 5-like	_	LCA5L
ENSG00000176788	34	91	0.518	1.366	0.52	1.37	1.25	0.0541	1	no	up	PREDICTED: brain acid soluble protein 1, partial [Nomascus leucogenys]	RecName: Full=Brain acid soluble protein 1; AltName: Full=22 kDa neuronal tissue-enriched acidic protein; AltName: Full=Neuronal axonal membrane protein NAP-22 [Hom	brain abundant, membrane attached signal protein 1	BASP1	BASP1
ENSG00000183150	11	25	0.183	0.574	0.18	0.57	1.25	0.191	1	no	up	hCG2039474, isoform CRA_b [Homo sapiens]	RecName: Full=Probable G-protein coupled receptor 19; AltName: Full=GPR-NGA [Homo sapiens]	G protein-coupled receptor 19; Orphan receptor	GPR19	GPR19
ENSG00000154760	110.62	271.98	0.777	1.977	0.78	1.98	1.24	0.0599	1	no	up	schlafen family member 13 [Homo PREDICTED: schlafen family member 13 isoform X1 [Homo sapiens]	RecName: Full=Schlafen family member 13 [Homo sapiens]	schlafen family member 13	_	SLFN13
ENSG00000019186	6535	15042	75.913	178.641	75.91	178.64	1.23	0.0702	1	no	up	1,25-dihydroxyvitamin D(3) 24-hydroxylase, mitochondrial isoform 1 precursor [Homo sapiens]	RecName: Full=1,25-dihydroxyvitamin D(3) 24-hydroxylase, mitochondrial; Short=24-OHase; Short=Vitamin D(3) 24-hydroxylase; AltName: Full=Cytochrome P450 24A1; AltN	cytochrome P450, family 24, subfamily A, polypeptide 1; Has a role in maintaining calcium ho [...]	CYP24A1	CYP24A1
ENSG00000134830	74.03	132.02	0.423	1.123	0.42	1.12	1.23	0.235	1	no	up	C5a anaphylatoxin chemotactic receptor 2 [Homo sapiens]	RecName: Full=C5a anaphylatoxin chemotactic receptor 2; AltName: Full=Complement component 5a receptor 2; AltName: Full=G-protein coupled receptor 77 [Homo sapiens	G protein-coupled receptor 77; Receptor for the chemotactic and inflammatory peptide anaphyl [...]	GPR77	C5AR2
ENSG00000203999	59	136.09	0.841	2.114	0.84	2.11	1.23	0.089	1	no	up	Hypothetical LOC284751 [Homo sapiens]	RecName: Full=LINE-1 retrotransposable element ORF2 protein; Short=ORF2p; AltName: Full=Long interspersed element-1; Short=L1; AltName: Full=Retrovirus-related Pol	_	_	LINC01270
ENSG00000182022	188	265	1.074	2.632	1.07	2.63	1.22	0.465	1	no	up	KIAA0598 protein [Homo sapiens]	RecName: Full=Carbohydrate sulfotransferase 15; AltName: Full=B-cell RAG-associated gene protein; Short=hBRAG; AltName: Full=N-acetylgalactosamine 4-sulfate 6-O-su	carbohydrate (N-acetylgalactosamine 4-sulfate 6-O) sulfotransferase 15; Sulfotransferase tha [...]	CHST15	CHST15
ENSG00000103888	186	542	0.809	2.021	0.81	2.02	1.22	0.0234	1	yes	up	PREDICTED: protein KIAA1199 homolog isoform 2 [Gorilla gorilla gorilla]	RecName: Full=Cell migration-inducing and hyaluronan-binding protein; Flags: Precursor [Homo sapiens]	KIAA1199; May be involved in hearing	CEMIP, KIAA1199	CEMIP
ENSG00000243224	14	38	0.398	1.06	0.4	1.06	1.22	0.0844	1	no	up	PREDICTED: uncharacterized protein LOC100440291 [Pongo abelii]	_	_	_	RP5-1157M23.2
ENSG00000225329	13	38	0.341	0.929	0.34	0.93	1.22	0.0656	1	no	up	PREDICTED: uncharacterized protein LOC101142525 [Gorilla gorilla gorilla]	_	_	_	LHFPL3-AS2
ENSG00000086991	11	39	0.215	0.636	0.21	0.64	1.22	0.0324	1	yes	up	RecName: Full=NADPH oxidase 4; AltName: Full=Kidney oxidase-1; Short=KOX-1; AltName: Full=Kidney superoxide-producing NADPH oxidase; AltName: Full=Renal NAD(P)H-ox	RecName: Full=NADPH oxidase 4; AltName: Full=Kidney oxidase-1; Short=KOX-1; AltName: Full=Kidney superoxide-producing NADPH oxidase; AltName: Full=Renal NAD(P)H-ox	NADPH oxidase 4; Constitutive NADPH oxidase which generates superoxide intracellularly upon [...]	_	NOX4
ENSG00000179528	11	23.23	0.752	1.884	0.75	1.88	1.22	0.249	1	no	up	transcription factor LBX2 isoform 2 [Homo sapiens]	RecName: Full=Transcription factor LBX2; AltName: Full=Ladybird homeobox protein homolog 2 [Homo sapiens]	ladybird homeobox 2; Putative transcription factor (By similarity)	LBX	LBX2
ENSG00000157087	54	170	0.379	1.01	0.38	1.01	1.21	0.02	1	yes	up	PREDICTED: plasma membrane calcium-transporting ATPase 2 isoform X8 [Bubalus bubalis]	RecName: Full=Plasma membrane calcium-transporting ATPase 2; Short=PMCA2; AltName: Full=Plasma membrane calcium ATPase isoform 2; AltName: Full=Plasma membrane cal	ATPase, Ca++ transporting, plasma membrane 2	ATP2B	ATP2B2
ENSG00000198074	26	68	0.48	1.235	0.48	1.23	1.2	0.0679	1	no	up	PREDICTED: aldo-keto reductase family 1 member B10-like isoform X2 [Chlorocebus sabaeus]	RecName: Full=Aldo-keto reductase family 1 member B10; AltName: Full=ARL-1; AltName: Full=Aldose reductase-like; AltName: Full=Aldose reductase-related protein; S	aldo-keto reductase family 1, member B10 (aldose reductase); Acts as all-trans-retinaldehyde [...]	E1.1.1.21, AKR1	AKR1B10
ENSG00000185306	24	35	0.31	0.836	0.31	0.84	1.19	0.516	1	no	up	uncharacterized protein C12orf56 isoform 2 [Homo sapiens]	RecName: Full=Uncharacterized protein C12orf56 [Homo sapiens]	Uncharacterized protein C12orf56	_	C12orf56
ENSG00000151006	14.44	29.56	0.07	0.287	0.07	0.29	1.19	0.202	1	no	up	FLJ00289 protein [Homo sapiens]	RecName: Full=Serine protease 53; AltName: Full=Polyserine protease 3; Short=Polyserase-3; Flags: Precursor [Homo sapiens]	_	_	PRSS53
ENSG00000213213	34.54	73.78	0.619	1.534	0.62	1.53	1.18	0.146	1	no	up	hCG2039834, isoform CRA_a [Homo sapiens]	RecName: Full=Coiled-coil domain-containing protein 183 [Homo sapiens]	KIAA1984	_	CCDC183
ENSG00000198788	1443	3392	3.849	8.807	3.85	8.81	1.17	0.0641	1	no	up	mucin-2 precursor [Homo sapiens]	RecName: Full=Mucin-2; Short=MUC-2; AltName: Full=Intestinal mucin-2; Flags: Precursor [Homo sapiens]	mucin 2, oligomeric mucus/gel-forming; Coats the epithelia of the intestines, airways, and o [...]	MUC2	MUC2
ENSG00000243135	26.3	70.36	0.31	0.823	0.31	0.82	1.17	0.0597	1	no	up	UDP-glucuronosyltransferase 1-3 precursor [Homo sapiens]	RecName: Full=UDP-glucuronosyltransferase 1-3; Short=UDPGT 1-3; Short=UGT1*3; Short=UGT1-03; Short=UGT1.3; AltName: Full=UDP-glucuronosyltransferase 1-C; Short=UGT-1C	UDP glucuronosyltransferase 1 family, polypeptide A3; UDPGT is of major importance in the co [...]	UGT	UGT1A3
ENSG00000147257	1739	4128	20.503	45.968	20.5	45.97	1.16	0.0611	1	no	up	PREDICTED: glypican-3 isoform 2 [Macaca mulatta]	RecName: Full=Glypican-3; AltName: Full=GTR2-2; AltName: Full=Intestinal protein OCI-5; AltName: Full=MXR7; Contains: RecName: Full=Secreted glypican-3; Flags: Precu	glypican 3; Cell surface proteoglycan that bears heparan sulfate. May be involved in the sup [...]	GPC3	GPC3
ENSG00000267002	651.65	1410.37	6.206	14.021	6.21	14.02	1.16	0.0955	1	no	up	env protein [Human endogenous retrovirus HCML-ARV]	RecName: Full=HERV-R_7q21.2 provirus ancestral Env polyprotein; AltName: Full=ERV-3 envelope protein; Short=ERV3 envelope protein; AltName: Full=ERV3-1 envelope pro	_	_	RP11-242D8.1
ENSG00000125735	23	47	0.19	0.549	0.19	0.55	1.16	0.191	1	no	up	tumor necrosis factor ligand superfamily member 14 isoform 2 [Homo sapiens]	RecName: Full=Tumor necrosis factor ligand superfamily member 14; AltName: Full=Herpes virus entry mediator ligand; Short=HVEM-L; Short=Herpesvirus entry mediator	tumor necrosis factor (ligand) superfamily, member 14; Cytokine that binds to TNFRSF3/LTBR. [...]	TNFSF14, LIGHT	TNFSF14
ENSG00000120708	6493	14699	64.808	143.482	64.81	143.48	1.15	0.0758	1	no	up	transforming growth factor, beta-induced, 68kDa variant [Homo sapiens]	RecName: Full=Transforming growth factor-beta-induced protein ig-h3; Short=Beta ig-h3; AltName: Full=Kerato-epithelin; AltName: Full=RGD-containing collagen-associat	_	TGFBI, BIGH3	TGFBI
ENSG00000116678	134	315	0.853	2.021	0.85	2.02	1.15	0.071	1	no	up	leptin receptor isoform 1 precursor [Homo sapiens]	RecName: Full=Leptin receptor; Short=LEP-R; AltName: Full=HuB219; AltName: Full=OB receptor; Short=OB-R; AltName: CD_antigen=CD295; Flags: Precursor [Homo sapiens]	leptin receptor; Receptor for obesity factor (leptin). On ligand binding, mediates signaling [...]	LEPR	LEPR
ENSG00000100490	96.58	122.19	1.428	3.3	1.43	3.3	1.15	0.642	1	no	up	PREDICTED: cyclin-dependent kinase-like 1 isoform X1 [Homo sapiens]	RecName: Full=Cyclin-dependent kinase-like 1; AltName: Full=Protein kinase p42 KKIALRE; AltName: Full=Serine/threonine-protein kinase KKIALRE [Homo sapiens]	cyclin-dependent kinase-like 1 (CDC2-related kinase)	CDKL	CDKL1
ENSG00000198223	90	207.01	1.428	3.275	1.43	3.27	1.14	0.0828	1	no	up	PREDICTED: granulocyte-macrophage colony-stimulating factor receptor subunit alpha isoform X1 [Homo sapiens]	RecName: Full=Granulocyte-macrophage colony-stimulating factor receptor subunit alpha; Short=GM-CSF-R-alpha; Short=GMCSFR-alpha; Short=GMR-alpha; AltName: Full=CDw11	colony stimulating factor 2 receptor, alpha, low-affinity (granulocyte-macrophage); Low affi [...]	CSF2RA, GMCSFR	CSF2RA
ENSG00000157613	43	108	0.442	1.098	0.44	1.1	1.14	0.0663	1	no	up	cyclic AMP-responsive element-binding protein 3-like protein 1 [Homo sapiens]	RecName: Full=Cyclic AMP-responsive element-binding protein 3-like protein 1; Short=cAMP-responsive element-binding protein 3-like protein 1; AltName: Full=Old ast	cAMP responsive element binding protein 3-like 1; Transcription factor that acts during endo [...]	CREB3	CREB3L1
ENSG00000278177	20.07	47.94	1.018	2.37	1.02	2.37	1.14	0.111	1	no	up	_	_	_	_	RP11-632L2.2
ENSG00000198099	71	163	1.074	2.476	1.07	2.48	1.13	0.0871	1	no	up	unnamed protein product [Homo sapiens]	RecName: Full=Alcohol dehydrogenase 4; AltName: Full=Alcohol dehydrogenase class II pi chain [Homo sapiens]	alcohol dehydrogenase 4 (class II), pi polypeptide	ADH4	ADH4
ENSG00000198468	39	88	1.504	3.412	1.5	3.41	1.13	0.109	1	no	up	RecName: Full=Putative uncharacterized protein LQK1; AltName: Full=FLVCR1 antisense RNA 1 LQK1 hypothetical protein long isoform [Homo sa	RecName: Full=Putative uncharacterized protein LQK1; AltName: Full=FLVCR1 antisense RNA 1	annotation not avaliable	_	FLVCR1-AS1
ENSG00000280623	17	42.01	0.196	0.549	0.2	0.55	1.13	0.108	1	no	up	unnamed protein product [Homo sapiens]	RecName: Full=HERV-K_4p16.1 provirus ancestral Env polyprotein; AltName: Full=Envelope polyprotein; Includes: RecName: Full=Truncated surface protein; Short=SU; Fl	annotation not available	_	PCAT14
ENSG00000138823	1281	2834	8.633	18.893	8.63	18.89	1.12	0.085	1	no	up	microsomal triglyceride transfer protein large subunit isoform 1 precursor [Homo sapiens]	RecName: Full=Microsomal triglyceride transfer protein large subunit; Flags: Precursor [Homo sapiens]	microsomal triglyceride transfer protein; Catalyzes the transport of triglyceride, cholester [...]	MTTP, MTP	MTTP
ENSG00000138308	41	95	1.131	2.576	1.13	2.58	1.12	0.0959	1	no	up	group XIIB secretory phospholipase A2-like protein precursor [Homo sapiens]	RecName: Full=Group XIIB secretory phospholipase A2-like protein; AltName: Full=Group XIII secretory phospholipase A2-like protein; Short=GXIII sPLA2-like; AltName	phospholipase A2, group XIIB; Not known; does not seem to have catalytic activity	PLA2G, SPLA2	PLA2G12B
ENSG00000086548	61	144	0.626	1.453	0.63	1.45	1.1	0.0795	1	no	up	carcinoembryonic antigen-related cell adhesion molecule 6 preproprotein [Homo sapiens]	RecName: Full=Carcinoembryonic antigen-related cell adhesion molecule 6; AltName: Full=Non-specific crossreacting antigen; AltName: Full=Normal cross-reacting ant	carcinoembryonic antigen-related cell adhesion molecule 6 (non-specific cross reacting antigen)	CEACAM	CEACAM6
ENSG00000231419	52.68	102.63	0.544	1.279	0.54	1.28	1.1	0.181	1	no	up	hypothetical gene supported by BC041429 [Homo sapiens]	RecName: Full=UPF0764 protein C16orf89; Flags: Precursor [Homo sapiens]	_	VIPR2	LINC00689
ENSG00000230454	21	19	0.221	0.586	0.22	0.59	1.1	0.928	1	no	up	hCG1808596, isoform CRA_b [Homo sapiens]	RecName: Full=Protein GVQW1; AltName: Full=GVQW motif-containing protein 1; AltName: Full=Tigger transposable element-derived 1-like protein 2; Flags: Precursor [H	annotation not avaliable	_	U73166.2
ENSG00000283930	20.42	61.03	0.139	0.412	0.14	0.41	1.1	0.0392	1	yes	up	zinc finger protein 37a (KOX 21), isoform CRA_a [Homo sapiens]	RecName: Full=Inactive phospholipase D5; Short=Inactive PLD 5; AltName: Full=Inactive choline phosphatase 5; AltName: Full=Inactive phosphatidylcholine-hydrolyzing	_	PLD5	_
ENSG00000227706	10	28	0.183	0.505	0.18	0.51	1.1	0.0972	1	no	up	PREDICTED: uncharacterized protein LOC100937308 [Pongo abelii]	RecName: Full=HERV-H_3q26 provirus ancestral Gag polyprotein; Short=Gag polyprotein	annotation not avaliable	_	RP11-301G19.1
ENSG00000241635	2996.93	6466.57	34.597	73.824	34.6	73.82	1.09	0.0944	1	no	up	UDP-glucuronosyltransferase 1 family polypeptide A1s [Homo sapiens]	RecName: Full=UDP-glucuronosyltransferase 1-1; Short=UDPGT 1-1; Short=UGT1*1; Short=UGT1-01; Short=UGT1.1; AltName: Full=Bilirubin-specific UDPGT isozyme 1; Short=hUG	UDP glucuronosyltransferase 1 family, polypeptide A1; UDPGT is of major importance in the co [...]	UGT	UGT1A1
ENSG00000003989	290	637	1.049	2.345	1.05	2.34	1.09	0.0914	1	no	up	low affinity cationic amino acid transporter 2 isoform 1 [Homo sapiens]	RecName: Full=Low affinity cationic amino acid transporter 2; Short=CAT-2; Short=CAT2; AltName: Full=Solute carrier family 7 member 2 [Homo sapiens]	solute carrier family 7 (cationic amino acid transporter, y+ system), member 2; Low-affinity [...]	SLC7A2, ATRC2	SLC7A2
ENSG00000130433	159	344	2.572	5.582	2.57	5.58	1.09	0.101	1	no	up	PREDICTED: uncharacterized protein LOC102118703 [Macaca fascicularis]	RecName: Full=Voltage-dependent calcium channel gamma-6 subunit; AltName: Full=Neuronal voltage-gated calcium channel gamma-6 subunit [Homo sapiens]	calcium channel, voltage-dependent, gamma subunit 6; Thought to stabilize the calcium channe [...]	CACNG8	CACNG6
ENSG00000119227	59	135	0.879	1.983	0.88	1.98	1.09	0.0919	1	no	up	GPI mannosyltransferase 4 [Homo PIGZ_HUMAN RecName: Full=GPI mannosyltransferase 4; AltName: Full=GPI mannosyltransferase IV; Short=GPI-	RecName: Full=GPI mannosyltransferase 4; AltName: Full=GPI mannosyltransferase IV; Short=GPI-MT-IV; AltName: Full=Phosphatidylinositol-glycan biosynthesis class Z	phosphatidylinositol glycan anchor biosynthesis, class Z; Mannosyltransferase involved in gl [...]	PIGZ, SMP3	PIGZ
ENSG00000161249	54	108	2.68	5.832	2.68	5.83	1.09	0.162	1	no	up	hypothetical protein EGK_02450, partial [Macaca mulatta]	RecName: Full=Protein GVQW1; AltName: Full=GVQW motif-containing protein 1; AltName: Full=Tigger transposable element-derived 1-like protein 2; Flags: Precursor [H	_	_	DMKN
ENSG00000186301	34.46	84.19	0.423	1.017	0.42	1.02	1.09	0.0776	1	no	up	hepatocyte growth factor-like protein precursor [Homo sapiens]	RecName: Full=Hepatocyte growth factor-like protein; AltName: Full=Macrophage stimulatory protein; AltName: Full=Macrophage-stimulating protein; Short=MSP; Contain	macrophage stimulating 1 (hepatocyte growth factor-like); Probably has no proteolytic activi [...]	_	MST1P2
ENSG00000167105	16	27	0.341	0.842	0.34	0.84	1.09	0.392	1	no	up	transmembrane protein 92 precursor [Homo sapiens]	RecName: Full=Transmembrane protein 92; Flags: Precursor [Homo sapiens]	transmembrane protein 92	_	TMEM92
ENSG00000237310	51	107	4.07	8.726	4.07	8.73	1.08	0.136	1	no	up	PREDICTED: uncharacterized protein LOC101142883 [Gorilla gorilla gorilla]	RecName: Full=Nuclear transcriptional regulator 1-like protein [Homo sapiens]	_	_	GS1-124K5.4
ENSG00000170044	23	64	0.171	0.474	0.17	0.47	1.08	0.0549	1	no	up	zona pellucida-like domain-containing protein 1 precursor [Homo sapiens]	RecName: Full=Zona pellucida-like domain-containing protein 1; Short=ZP domain-containing protein 1; Flags: Precursor [Homo sapiens]	zona pellucida-like domain containing 1	_	ZPLD1
ENSG00000130045	18	26	0.386	0.929	0.39	0.93	1.08	0.559	1	no	up	chromosome 9 open reading frame 121, partial [Homo sapiens]	RecName: Full=Nucleoredoxin-like protein 2; AltName: Full=Rod-derived cone viability factor 2; Short=RdCVF2 [Homo sapiens]	nucleoredoxin-like 2	NXN	NXNL2
ENSG00000176809	17.78	27.25	0.171	0.474	0.17	0.47	1.08	0.511	1	no	up	KIAA0563 protein [Homo sapiens]	RecName: Full=Leucine-rich repeat-containing protein 37A3; Flags: Precursor [Homo sapiens]	leucine rich repeat containing 37, member A3	_	LRRC37A3
ENSG00000238132	14	35	0.322	0.792	0.32	0.79	1.08	0.117	1	no	up	PREDICTED: protein CASC4 isoform 1 [Nomascus leucogenys]	RecName: Full=Protein CASC4; AltName: Full=Cancer susceptibility candidate gene 4 protein homolog [Pongo abelii]	Protein CASC4 (Cancer susceptibility candidate gene 4 protein homolog)	_	CASC4P1
ENSG00000058091	345	695	2.01	4.322	2.01	4.32	1.07	0.131	1	no	up	PREDICTED: cell division protein kinase 14 [Macaca mulatta]	RecName: Full=Cyclin-dependent kinase 14; AltName: Full=Cell division protein kinase 14; AltName: Full=Serine/threonine-protein kinase PFTAIRE-1; Short=hPFTAIRE1 [	cyclin-dependent kinase 14	CDK14, PFTK1	CDK14
ENSG00000012171	170	346	1.713	3.711	1.71	3.71	1.07	0.13	1	no	up	semaphorin-3B precursor [Pan troglodytes]	RecName: Full=Semaphorin-3B; AltName: Full=Sema A(V); AltName: Full=Semaphorin-V; Short=Sema V; Flags: Precursor [Homo sapiens]	_	SEMA3	SEMA3B
ENSG00000182621	98	264	0.544	1.254	0.54	1.25	1.07	0.0386	1	yes	up	1-phosphatidylinositol 4,5-bisphosphate phosphodiesterase beta-1 isoform b [Homo sapiens]	RecName: Full=1-phosphatidylinositol 4,5-bisphosphate phosphodiesterase beta-1; AltName: Full=PLC-154; AltName: Full=Phosphoinositide phospholipase C-beta-1; AltNa	phospholipase C, beta 1 (phosphoinositide-specific); The production of the second messenger [...]	PLCB	PLCB1
ENSG00000156711	15	30	0.063	0.243	0.06	0.24	1.07	0.245	1	no	up	MAPK13 protein [Homo sapiens]	RecName: Full=Mitogen-activated protein kinase 13; Short=MAP kinase 13; Short=MAPK 13; AltName: Full=Mitogen-activated protein kinase p38 delta; Short=MAP kinase p38	mitogen-activated protein kinase 13; Responds to activation by environmental stress and pro- [...]	P38	MAPK13
ENSG00000117226	70	150.48	0.708	1.584	0.71	1.58	1.06	0.117	1	no	up	guanylate-binding protein 3 [Homo GBP3_HUMAN RecName: Full=Guanylate-binding protein 3; AltName: Full=GTP-binding protein 3; Short=GBP-	RecName: Full=Guanylate-binding protein 3; AltName: Full=GTP-binding protein 3; Short=GBP-3; AltName: Full=Guanine nucleotide-binding protein 3 [Homo sapiens]	guanylate binding protein 3; Binds GTP, GDP and GMP (By similarity)	_	GBP3
ENSG00000183486	38	52	0.449	1.048	0.45	1.05	1.06	0.562	1	no	up	hCG2038557, partial [Homo sapiens]	RecName: Full=LINE-1 retrotransposable element ORF2 protein; Short=ORF2p; Includes: RecName: Full=Reverse transcriptase; Includes: RecName: Full=Endonuclease [Homo	Putative uncharacterized protein ENSP00000350482	_	MX2
ENSG00000172456	28	37	0.392	0.929	0.39	0.93	1.06	0.634	1	no	up	PREDICTED: FGGY carbohydrate kinase domain-containing protein isoform X1 [Chlorocebus sabaeus]	RecName: Full=FGGY carbohydrate kinase domain-containing protein [Homo sapiens]	FGGY carbohydrate kinase domain containing	_	FGGY
ENSG00000173947	17	28	0.228	0.586	0.23	0.59	1.06	0.41	1	no	up	C1orf88 protein [Homo sapiens]	RecName: Full=Protein pitchfork [Homo sapiens]	Uncharacterized protein C1orf88	_	PIFO
ENSG00000145287	326.06	646	10.359	21.575	10.36	21.57	1.05	0.141	1	no	up	placenta-specific gene 8 protein [Homo sapiens]	RecName: Full=Placenta-specific gene 8 protein; AltName: Full=Protein C15 [Homo sapiens]	placenta-specific 8	_	PLAC8
ENSG00000251164	90.81	195	6.516	13.61	6.52	13.61	1.05	0.112	1	no	up	hCG2042013, partial [Homo sapiens]	_	_	_	HULC
ENSG00000262333	33	72.95	1.119	2.426	1.12	2.43	1.05	0.124	1	no	up	PREDICTED: heterogeneous nuclear ribonucleoprotein A1-like isoform 1 [Gorilla gorilla gorilla]	RecName: Full=Heterogeneous nuclear ribonucleoprotein A1; Short=hnRNP A1; AltName: Full=Helix-destabilizing protein; AltName: Full=Single-strand RNA-binding protei	annotation not avaliable	HNRNPA1_3	HNRNPA1P16
ENSG00000144824	25	56	0.126	0.368	0.13	0.37	1.05	0.131	1	no	up	LL5 beta protein variant [Homo sapiens]	RecName: Full=Pleckstrin homology-like domain family B member 2; AltName: Full=Protein LL5-beta [Homo sapiens]	pleckstrin homology-like domain, family B, member 2; Seems to be involved in the assembly of [...]	_	PHLDB2
ENSG00000197043	24	58	0.259	0.642	0.26	0.64	1.05	0.0989	1	no	up	annexin A6 isoform 1 [Homo sapiens]	RecName: Full=Annexin A6; AltName: Full=67 kDa calelectrin; AltName: Full=Annexin VI; AltName: Full=Annexin-6; AltName: Full=Calphobindin-II; Short=CPB-II; AltName:	annexin A6	ANXA6	ANXA6
ENSG00000232431	18.99	43.33	0.702	1.566	0.7	1.57	1.05	0.143	1	no	up	unnamed protein product [Homo sapiens]	RecName: Full=Dexamethasone-induced protein; AltName: Full=Protein MYLE [Homo sapiens]	Dexi homolog (mouse)	_	RP11-578F21.10
ENSG00000271780	12	29	0.348	0.83	0.35	0.83	1.05	0.146	1	no	up	hCG2040789, partial [Homo sapiens]	_	_	_	RP11-1017G21.5
ENSG00000080947	72.19	98.63	0.493	1.123	0.49	1.12	1.04	0.523	1	no	up	KIAA1922 protein [Homo sapiens]	RecName: Full=Putative ciliary rootlet coiled-coil protein-like 2 protein; AltName: Full=Ciliary rootlet coiled-coil protein pseudogene 3 [Homo sapiens]	_	CROCC	CROCCP3
ENSG00000113083	63	107	0.468	1.067	0.47	1.07	1.04	0.284	1	no	up	protein-lysine 6-oxidase isoform 1 preproprotein [Homo sapiens]	RecName: Full=Protein-lysine 6-oxidase; AltName: Full=Lysyl oxidase; Flags: Precursor [Homo sapiens]	lysyl oxidase; Responsible for the post-translational oxidative deamination of peptidyl lysi [...]	LOX	LOX
ENSG00000257698	48	98	3.217	6.705	3.22	6.71	1.04	0.154	1	no	up	_	_	_	_	RP11-620J15.3
ENSG00000221990	41	92	0.746	1.64	0.75	1.64	1.04	0.11	1	no	up	hCG2042300, partial [Homo sapiens]	RecName: Full=Uncharacterized protein C5orf55; Flags: Precursor [Homo sapiens]	annotation not avaliable	_	EXOC3-AS1
ENSG00000103599	23	38	0.31	0.742	0.31	0.74	1.04	0.374	1	no	up	RecName: Full=IQ domain-containing protein H; AltName: Full=Testis development protein NYD-SP5 [Homo sapiens]	RecName: Full=IQ domain-containing protein H; AltName: Full=Testis development protein NYD-SP5 [Homo sapiens]	IQ motif containing H; May play a regulatory role in spermatogenesis	_	IQCH
ENSG00000276409	10.03	33.12	0.082	0.274	0.08	0.27	1.04	0.0495	1	yes	up	PREDICTED: C-C motif chemokine 14 [Chlorocebus sabaeus]	RecName: Full=C-C motif chemokine 14; AltName: Full=Chemokine CC-1/CC-3; Short=HCC-1/HCC-3; AltName: Full=HCC-1(1-74); AltName: Full=NCC-2; AltName: Full=Small-indu	chemokine (C-C motif) ligand 14; Has weak activities on human monocytes and acts via recepto [...]	CCLX	CCL14
ENSG00000135318	1291	2700	12.059	24.593	12.06	24.59	1.02	0.109	1	no	up	5'-nucleotidase isoform 2 preproprotein [Homo sapiens]	RecName: Full=5'-nucleotidase; Short=5'-NT; AltName: Full=Ecto-5'-nucleotidase; AltName: CD_antigen=CD73; Flags: Precursor [Homo sapiens]	5'-nucleotidase, ecto (CD73); Hydrolyzes extracellular nucleotides into membrane permeable n [...]	E3.1.3.5	NT5E
ENSG00000135052	499	1032	4.506	9.225	4.51	9.22	1.02	0.116	1	no	up	Golgi membrane protein 1 [Homo Golgi membrane protein 1 [Homo sapiens]	RecName: Full=Golgi membrane protein 1; AltName: Full=Golgi membrane protein GP73; AltName: Full=Golgi phosphoprotein 2 [Homo sapiens]	golgi membrane protein 1; Unknown. Cellular response protein to viral infection	_	GOLM1
ENSG00000109667	130	252	2.124	4.416	2.12	4.42	1.02	0.162	1	no	up	PREDICTED: uncharacterized protein LOC101005588 [Papio anubis]	_	_	_	SLC2A9
ENSG00000248592	55.71	103.34	0.828	1.778	0.83	1.78	1.02	0.22	1	no	up	hCG2036619, isoform CRA_d, partial [Homo sapiens]	RecName: Full=Musculoskeletal embryonic nuclear protein 1 [Homo sapiens]	musculoskeletal, embryonic nuclear protein 1; May be involved in the development and regener [...]	_	TMEM110-MUSTN1
ENSG00000164379	53	118	0.645	1.416	0.65	1.42	1.02	0.106	1	no	up	forkhead box protein Q1 [Homo FOXQ1_HUMAN RecName: Full=Forkhead box protein Q1; AltName: Full=HNF-3/forkhead-like protein 1; Short=HFH	RecName: Full=Forkhead box protein Q1; AltName: Full=HNF-3/forkhead-like protein 1; Short=HFH-1; AltName: Full=Hepatocyte nuclear factor 3 forkhead homolog 1 [Hom	forkhead box Q1	FOXQ, HFH1	FOXQ1
ENSG00000232354	11.25	21	0.272	0.655	0.27	0.66	1.02	0.324	1	no	up	unnamed protein product [Homo sapiens]	RecName: Full=Zinc finger protein ENSP00000375192 [Homo sapiens]	_	_	VIPR1-AS1
ENSG00000139679	81	155	1.037	2.183	1.04	2.18	1.01	0.18	1	no	up	PREDICTED: lysophosphatidic acid receptor 6 isoform 2 [Pan troglodytes]	RecName: Full=Lysophosphatidic acid receptor 6; Short=LPA receptor 6; Short=LPA-6; AltName: Full=Oleoyl-L-alpha-lysophosphatidic acid receptor; AltName: Full=P2Y p	lysophosphatidic acid receptor 6	LPAR6, P2RY5	LPAR6
ENSG00000198732	17	64	0.215	0.536	0.21	0.54	1.01	0.0155	1	yes	up	PREDICTED: SPARC-related modular calcium-binding protein 1 isoform X5 [Macaca fascicularis]	RecName: Full=SPARC-related modular calcium-binding protein 1; AltName: Full=Secreted modular calcium-binding protein 1; Short=SMOC-1; Flags: Precursor [Homo sapie	SPARC related modular calcium binding 1	_	SMOC1
ENSG00000161267	11	18	0.234	0.574	0.23	0.57	1.01	0.48	1	no	up	D-beta-hydroxybutyrate dehydrogenase, mitochondrial precursor [Homo sapiens]	RecName: Full=D-beta-hydroxybutyrate dehydrogenase, mitochondrial; Short=BDH; AltName: Full=3-hydroxybutyrate dehydrogenase; Flags: Precursor [Homo sapiens]	3-hydroxybutyrate dehydrogenase, type 1	E1.1.1.30, bdh	BDH1
ENSG00000171307	791	1611	13.235	26.564	13.23	26.56	1	0.123	1	no	up	probable palmitoyltransferase ZDHHC16 isoform 1 precursor [Homo sapiens]	RecName: Full=Probable palmitoyltransferase ZDHHC16; AltName: Full=Zinc finger DHHC domain-containing protein 16; Short=DHHC-16 [Homo sapiens]	zinc finger, DHHC-type containing 16; May be involved in apoptosis regulation (By similarity)	ZDHHC	ZDHHC16
ENSG00000184979	169	350.87	2.25	4.591	2.25	4.59	1	0.12	1	no	up	ubl carboxyl-terminal hydrolase 18 [Homo sapiens]	RecName: Full=Ubl carboxyl-terminal hydrolase 18; AltName: Full=43 kDa ISG15-specific protease; Short=hUBP43; AltName: Full=ISG15-specific-processing protease; Alt	ubiquitin specific peptidase 18; Can efficiently cleave only ISG15 fusions including native [...]	USP18_41	USP18
ENSG00000074276	52	104	0.398	0.898	0.4	0.9	1	0.163	1	no	up	cadherin-related family member 2 precursor [Homo sapiens]	RecName: Full=Cadherin-related family member 2; AltName: Full=Protocadherin LKC; Short=PC-LKC; AltName: Full=Protocadherin-24; Flags: Precursor [Homo sapiens]	protocadherin 24; Role in contact inhibition at the lateral surface of epithelial cells	CDHR2, PCDH24, PCLKC	CDHR2
ENSG00000235750	35	36	0.228	0.555	0.23	0.56	1	1	1	no	up	KIAA0040 [Homo sapiens]	RecName: Full=Uncharacterized protein KIAA0040	_	_	KIAA0040
ENSG00000197238	15	32	2.174	4.453	2.17	4.45	1	0.198	1	no	up	PREDICTED: histone H4-like [Chlorocebus sabaeus]	RecName: Full=Histone H4 H4_MYTCA RecName: Full=Histone H4 H4_MYTGA RecName: Full=Histone H4 H	histone cluster 1, H4a	H2A	HIST1H4J
ENSG00000267500	13.15	31.47	0.278	0.655	0.28	0.66	1	0.146	1	no	up	PREDICTED: zinc finger protein 433 [Pongo abelii]	RecName: Full=Zinc finger protein 20; AltName: Full=Zinc finger protein KOX13 [Homo sapiens]	zinc finger protein 20	KRAB	ZNF887P
ENSG00000172380	36	89	0.221	0.536	0.22	0.54	0.99	0.0757	1	no	up	guanine nucleotide-binding protein G(I)/G(S)/G(O) subunit gamma-12 precursor [Homo sapiens]	RecName: Full=Guanine nucleotide-binding protein G(I)/G(S)/G(O) subunit gamma-12; Flags: Precursor [Homo sapiens]	guanine nucleotide binding protein (G protein), gamma 12	GNG12	GNG12
ENSG00000283047	29	60.96	1.353	2.776	1.35	2.78	0.99	0.158	1	no	up	PREDICTED: protein FRG1-like [Elephantulus edwardii]	RecName: Full=Protein FRG1; AltName: Full=FSHD region gene 1 protein [Homo sapiens]	annotation not avaliable	FRG1	FRG1FP
ENSG00000105251	25	23	0.581	1.254	0.58	1.25	0.99	0.938	1	no	up	SH2 domain-containing adapter protein D [Homo sapiens]	RecName: Full=SH2 domain-containing adapter protein D [Homo sapiens]	Src homology 2 domain containing transforming protein D; May function as an adapter protein [...]	_	SHD
ENSG00000179674	18	41	0.423	0.942	0.42	0.94	0.99	0.143	1	no	up	ADP-ribosylation factor-like protein 14 [Homo sapiens]	RecName: Full=ADP-ribosylation factor-like protein 14; AltName: Full=ADP-ribosylation factor 7 [Homo sapiens]	ADP-ribosylation factor-like 14	ARL14, ARF7	ARL14
ENSG00000260518	17	43	0.809	1.703	0.81	1.7	0.99	0.0988	1	no	up	PREDICTED: ribosome biogenesis protein BMS1 homolog [Homo sapiens]	RecName: Full=Ribosome biogenesis protein BMS1 homolog; AltName: Full=Ribosome assembly protein BMS1 homolog [Homo sapiens]	Putative uncharacterized protein ENSP00000381655 Fragment	BMS1	BMS1P8
ENSG00000176076	17	39	0.341	0.773	0.34	0.77	0.99	0.144	1	no	up	potassium voltage-gated channel subfamily E member 1-like protein [Homo sapiens]	RecName: Full=Potassium voltage-gated channel subfamily E member 1-like protein; AltName: Full=AMME syndrome candidate gene 2 protein [Homo sapiens]	KCNE1-like	KCNE1L	KCNE5
ENSG00000173175	14	19	0.051	0.2	0.05	0.2	0.99	0.672	1	no	up	adenylate cyclase type 5 isoform 1 [Homo sapiens]	RecName: Full=Adenylate cyclase type 5; AltName: Full=ATP pyrophosphate-lyase 5; AltName: Full=Adenylate cyclase type V; AltName: Full=Adenylyl cyclase 5 [Homo sa	adenylate cyclase 5; This is a membrane-bound, calcium-inhibitable adenylyl cyclase	ADCY5	ADCY5
ENSG00000233013	10.71	27.63	0.171	0.437	0.17	0.44	0.99	0.129	1	no	up	putative protein FAM157B [Homo F157B_HUMAN RecName: Full=Putative protein FAM157B	RecName: Full=Putative protein FAM157B	annotation not available	_	FAM157B
ENSG00000143847	10	28	0.057	0.212	0.06	0.21	0.99	0.0972	1	no	up	PREDICTED: liprin-alpha-4 isoform X2 [Ictidomys tridecemlineatus]	RecName: Full=Liprin-alpha-4; AltName: Full=Protein tyrosine phosphatase receptor type f polypeptide-interacting protein alpha-4; Short=PTPRF-interacting protein	Liprin-alpha-4 Fragment (Protein tyrosine phosphatase receptor type f polypeptide-interactin [...]	_	PPFIA4
ENSG00000148702	2297	4639	21.11	41.74	21.11	41.74	0.98	0.126	1	no	up	hyaluronan-binding protein 2 isoform 1 preproprotein [Homo sapiens]	RecName: Full=Hyaluronan-binding protein 2; AltName: Full=Factor VII-activating protease; AltName: Full=Factor seven-activating protease; Short=FSAP; AltName: Full	hyaluronan binding protein 2; Cleaves the alpha-chain at multiple sites and the beta- chain [...]	HABP2	HABP2
ENSG00000117834	153	301.47	1.283	2.62	1.28	2.62	0.98	0.151	1	no	up	sodium/glucose cotransporter 4 isoform 1 [Homo sapiens]	RecName: Full=Sodium/glucose cotransporter 4; Short=Na(+)/glucose cotransporter 4; Short=hSGLT4; AltName: Full=Solute carrier family 5 member 9 [Homo sapiens]	solute carrier family 5 (sodium/glucose cotransporter), member 9; Involved in sodium-depende [...]	SLC5A9, SGLT4	SLC5A9
ENSG00000142677	102	214	1.005	2.083	1	2.08	0.98	0.121	1	no	up	interleukin-22 receptor subunit alpha-1 precursor [Homo sapiens]	RecName: Full=Interleukin-22 receptor subunit alpha-1; Short=IL-22 receptor subunit alpha-1; Short=IL-22R-alpha-1; Short=IL-22RA1; AltName: Full=Cytokine receptor	interleukin 22 receptor, alpha 1; Component of the receptor for IL20, IL22 and IL24. Compone [...]	IL22RA1	IL22RA1
ENSG00000235314	38.03	83	0.512	1.11	0.51	1.11	0.98	0.125	1	no	up	hCG2004141, partial [Homo sapiens]	RecName: Full=Ras GTPase-activating protein 4; AltName: Full=Calcium-promoted Ras inactivator; AltName: Full=Ras p21 protein activator 4; AltName: Full=RasGAP-acti	annotation not available	RASA4, CAPRI	LINC00957
ENSG00000099958	24	47	0.575	1.235	0.57	1.23	0.98	0.218	1	no	up	Der1-like domain family, member 3, isoform CRA_a [Homo sapiens]	RecName: Full=Derlin-3; AltName: Full=Degradation in endoplasmic reticulum protein 3; Short=DERtrin-3; AltName: Full=Der1-like protein 3 [Homo sapiens]	Derlin-3 (Der1-like protein 3)(Degradation in endoplasmic reticulum protein 3); Functional c [...]	DERL2_3	DERL3
ENSG00000115363	20	62	0.6	1.285	0.6	1.28	0.98	0.0362	1	no	up	PREDICTED: protein FAM176A [Pan troglodytes]	RecName: Full=Protein eva-1 homolog A; AltName: Full=Protein FAM176A; AltName: Full=Transmembrane protein 166 [Homo sapiens]	family with sequence similarity 176, member A	_	EVA1A
ENSG00000245614	17	36	0.423	0.929	0.42	0.93	0.98	0.191	1	no	up	PREDICTED: putative ATP-dependent RNA helicase DDX11-like protein 8 [Gorilla gorilla gorilla]	_	_	DDX11, CHL1, CTF1	DDX11-AS1
ENSG00000272578	176.91	210.61	0.948	1.946	0.95	1.95	0.97	0.714	1	no	up	PREDICTED: uncharacterized protein LOC101141165 isoform 1 [Gorilla gorilla gorilla]	RecName: Full=Ral-GDS-related protein; Short=hRGR; AltName: Full=Ral guanine nucleotide dissociation stimulator-like 4; Short=RalGDS-like 4 [Homo sapiens]	_	_	AP000347.2
ENSG00000234906	82.5	167.12	3.944	7.803	3.94	7.8	0.97	0.141	1	no	up	PREDICTED: apolipoprotein C-II [Pan paniscus]	RecName: Full=Apolipoprotein C-II; Short=Apo-CII; Short=ApoC-II; AltName: Full=Apolipoprotein C2; Flags: Precursor [Homo sapiens]	apolipoprotein C-II; Component of the very low density lipoprotein (VLDL) fraction in plasma [...]	_	APOC2
ENSG00000153823	64	125	0.702	1.466	0.7	1.47	0.97	0.172	1	no	up	PTB-containing, cubilin and LRP1-interacting protein isoform 1 [Homo sapiens]	RecName: Full=PTB-containing, cubilin and LRP1-interacting protein; Short=P-CLI1; AltName: Full=Phosphotyrosine interaction domain-containing protein 1; AltName: F	phosphotyrosine interaction domain containing 1; Increases proliferation of preadipocytes wi [...]	_	PID1
ENSG00000215808	29	63	0.556	1.185	0.56	1.19	0.97	0.14	1	no	up	hypothetical protein LOC339535 [Homo sapiens]	_	_	_	LINC01139
ENSG00000160111	27	39	0.272	0.63	0.27	0.63	0.97	0.517	1	no	up	RecName: Full=C3 and PZP-like alpha-2-macroglobulin domain-containing protein 8; Flags: Precursor [Homo sapiens]	RecName: Full=C3 and PZP-like alpha-2-macroglobulin domain-containing protein 8; Flags: Precursor [Homo sapiens]	C3 and PZP-like, alpha-2-macroglobulin domain containing 8	_	CPAMD8
ENSG00000235374	27	37	0.392	0.867	0.39	0.87	0.97	0.586	1	no	up	PREDICTED: translocon-associated protein subunit delta-like [Pan troglodytes]	RecName: Full=Putative uncharacterized protein C21orf122	_	SSR4	SSR4P1
ENSG00000222001	10	23	0.632	1.335	0.63	1.33	0.97	0.195	1	no	up	hCG2036908, partial [Homo sapiens]	_	_	_	AC106876.2
ENSG00000185168	53	88	0.746	1.541	0.75	1.54	0.96	0.313	1	no	up	RecName: Full=Putative uncharacterized protein encoded by LINC00482 [Homo sapiens]	RecName: Full=Putative uncharacterized protein encoded by LINC00482 [Homo sapiens]	Uncharacterized protein C17orf55	_	LINC00482
ENSG00000235501	51	92	1.738	3.474	1.74	3.47	0.96	0.239	1	no	up	PREDICTED: uncharacterized protein LOC101136314 [Gorilla gorilla gorilla]	_	_	_	RP4-639F20.1
ENSG00000182580	49	111	0.31	0.699	0.31	0.7	0.96	0.1	1	no	up	ephrin type-B receptor 3 precursor [Homo sapiens]	RecName: Full=Ephrin type-B receptor 3; AltName: Full=EPH-like tyrosine kinase 2; Short=EPH-like kinase 2; AltName: Full=Embryonic kinase 2; Short=EK2; Short=hEK2;	EPH receptor B3; Receptor for members of the ephrin-B family. Binds to ephrin-B1 and -B2	EPHB3, HEK2, ETK2	EPHB3
ENSG00000205277	32	43	0.051	0.193	0.05	0.19	0.96	0.6	1	no	up	RecName: Full=Mucin-12; Short=MUC-12; AltName: Full=Mucin-11; Short=MUC-11; Flags: Precursor	RecName: Full=Mucin-12; Short=MUC-12; AltName: Full=Mucin-11; Short=MUC-11; Flags: Precursor	mucin 12, cell surface associated; Involved in epithelial cell protection, adhesion modulati [...]	_	MUC12
ENSG00000165806	285	606	3.533	6.942	3.53	6.94	0.95	0.106	1	no	up	caspase-7 isoform delta [Homo Lice2 beta cysteine protease [Homo sapiens]	RecName: Full=Caspase-7; Short=CASP-7; AltName: Full=Apoptotic protease Mch-3; AltName: Full=CMH-1; AltName: Full=ICE-like apoptotic protease 3; Short=ICE-LAP3; Con	caspase 7, apoptosis-related cysteine peptidase; Involved in the activation cascade of caspa [...]	CASP7	CASP7
ENSG00000164867	65	137.92	1.688	3.362	1.69	3.36	0.95	0.123	1	no	up	nitric oxide synthase, endothelial isoform 1 [Homo sapiens]	RecName: Full=Nitric oxide synthase, endothelial; AltName: Full=Constitutive NOS; Short=cNOS; AltName: Full=EC-NOS; AltName: Full=Endothelial NOS; Short=eNOS; AltName	nitric oxide synthase 3 (endothelial cell); Produces nitric oxide (NO) which is implicated i [...]	NOS3	NOS3
ENSG00000108821	26	29	0.101	0.287	0.1	0.29	0.95	0.891	1	no	up	Collagen alpha 1 chain precursor variant [Homo sapiens]	RecName: Full=Collagen alpha-1(I) chain; AltName: Full=Alpha-1 type I collagen; Flags: Precursor [Homo sapiens]	collagen, type I, alpha 1	COL1A	COL1A1
ENSG00000198574	17	31	0.19	0.462	0.19	0.46	0.95	0.309	1	no	up	PREDICTED: SH2 domain-containing protein 1B isoform X1 [Macaca fascicularis]	RecName: Full=SH2 domain-containing protein 1B; AltName: Full=EWS/FLI1-activated transcript 2; Short=EAT-2 [Homo sapiens]	SH2 domain containing 1B; Plays a role in controlling signal transduction through at least f [...]	EAT2	SH2D1B
ENSG00000211451	14.82	28.78	0.348	0.767	0.35	0.77	0.95	0.272	1	no	up	type II gonadotropin-releasing hormone receptor [Homo sapiens]	RecName: Full=Gonadotropin-releasing hormone II receptor; Short=GnRH II receptor; Short=GnRH-II-R; AltName: Full=Type II GnRH receptor [Chlorocebus aethiops]	Gonadotropin-releasing hormone II receptor (Type II GnRH receptor)(GnRH-II-R); Receptor for [...]	GNRHR	GNRHR2
ENSG00000187045	13	36	0.114	0.312	0.11	0.31	0.95	0.0822	1	no	up	transmembrane protease serine 6 isoform 1 [Homo sapiens]	RecName: Full=Transmembrane protease serine 6; AltName: Full=Matriptase-2 [Homo sapiens]	transmembrane protease, serine 6	TMPRSS6	TMPRSS6
ENSG00000180769	10	24	0.114	0.312	0.11	0.31	0.95	0.17	1	no	up	chromosome 4 open reading frame 12, isoform CRA_a [Homo sapiens]	_	_	_	WDFY3-AS2
ENSG00000173702	3932	7682	38.054	73.138	38.05	73.14	0.94	0.144	1	no	up	mucin-13 precursor [Homo sapiens]	RecName: Full=Mucin-13; Short=MUC-13; AltName: Full=Down-regulated in colon cancer 1; Flags: Precursor [Homo sapiens]	mucin 13, cell surface associated; Epithelial and hemopoietic transmembrane mucin that may p [...]	MUC13	MUC13
ENSG00000144401	809.38	1140.13	10.15	19.516	10.15	19.52	0.94	0.456	1	no	up	PREDICTED: protein FAM119A-like isoform 2 [Macaca mulatta]	RecName: Full=Protein N-lysine methyltransferase METTL21A; AltName: Full=HSPA lysine methyltransferase; AltName: Full=HSPA-KMT; AltName: Full=Hepatocellular carci	family with sequence similarity 119, member A	_	METTL21A
ENSG00000180867	33.62	70.34	0.657	1.353	0.66	1.35	0.94	0.163	1	no	up	unnamed protein product [Homo sapiens]	RecName: Full=Protein disulfide-isomerase A3; AltName: Full=58 kDa glucose-regulated protein; AltName: Full=58 kDa microsomal protein; Short=p58; AltName: Full=Disu	protein disulfide isomerase family A, member 3	PDIA3, GRP58	PDIA3P1
ENSG00000260942	28	68	0.19	0.455	0.19	0.45	0.94	0.0904	1	no	up	PREDICTED: LOW QUALITY PROTEIN: calpain-10 [Saimiri boliviensis boliviensis]	RecName: Full=Uncharacterized protein FLJ39582	annotation not avaliable	CAPN10	CAPN10-AS1
ENSG00000228175	25	51	1.207	2.414	1.21	2.41	0.94	0.186	1	no	up	PREDICTED: gem-associated protein 8 isoform 1 [Nomascus leucogenys]	RecName: Full=Gem-associated protein 8; Short=Gemin-8; AltName: Full=Protein FAM51A1 [Homo sapiens]	gem (nuclear organelle) associated protein 8	GEMIN8	GEMIN8P4
ENSG00000230359	23	51	0.322	0.711	0.32	0.71	0.94	0.142	1	no	up	similar to Triosephosphate isomerase (TIM) [Homo sapiens]	RecName: Full=Putative triosephosphate isomerase-like protein LOC286016	Triosephosphate isomerase (TIM)(EC 5.3.1.1)(Triose-phosphate isomerase)	TPI, tpiA	TPI1P2
ENSG00000254469	23	39	1.055	2.114	1.05	2.11	0.94	0.347	1	no	up	RecName: Full=Putative short transient receptor potential channel 2-like protein; Short=TrpC2-like protein unnamed protein product [Hom	RecName: Full=Putative short transient receptor potential channel 2-like protein; Short=TrpC2-like protein	annotation not avaliable	XRCC1	RP11-849H4.2
ENSG00000232671	18	36.76	1.087	2.171	1.09	2.17	0.94	0.206	1	no	up	hypothetical protein EGK_01257 [Macaca mulatta]	_	Novel protein	_	RP11-126K1.2
ENSG00000138411	95	119	0.386	0.823	0.39	0.82	0.93	0.649	1	no	up	KIAA1301 protein [Homo sapiens]	RecName: Full=E3 ubiquitin-protein ligase HECW2; AltName: Full=HECT, C2 and WW domain-containing protein 2; AltName: Full=NEDD4-like E3 ubiquitin-protein ligase 2	HECT, C2 and WW domain containing E3 ubiquitin protein ligase 2; E3 ubiquitin-protein ligase [...]	HECW2	HECW2
ENSG00000162722	39	86	0.329	0.717	0.33	0.72	0.93	0.12	1	no	up	tripartite motif-containing protein 58 [Homo sapiens]	RecName: Full=Tripartite motif-containing protein 58; AltName: Full=Protein BIA2 [Homo sapiens]	tripartite motif-containing 58	TRIM58	TRIM58
ENSG00000251432	25	46	0.354	0.767	0.35	0.77	0.93	0.264	1	no	up	hCG2026464 [Homo sapiens]	_	_	_	RP11-420A23.1
ENSG00000274012	22.9	46.35	5.347	10.279	5.35	10.28	0.93	0.206	1	no	up	PREDICTED: uncharacterized protein LOC103017900 [Balaenoptera acutorostrata scammoni]	RecName: Full=Histone demethylase UTY; AltName: Full=Ubiquitously transcribed TPR protein on the Y chromosome; AltName: Full=Ubiquitously transcribed Y chromosome te	_	_	Metazoa_SRP
ENSG00000146592	14	27	0.272	0.611	0.27	0.61	0.93	0.282	1	no	up	PREDICTED: cyclic AMP-responsive element-binding protein 5 isoformX1 [Equus caballus]	RecName: Full=Cyclic AMP-responsive element-binding protein 5; Short=CREB-5; Short=cAMP-responsive element-binding protein 5; AltName: Full=CRE-BPa [Homo sapiens]	cAMP responsive element binding protein 5; Binds to the cAMP response element and activates [...]	CREB5, CREBPA	CREB5
ENSG00000205517	165	284	2.534	4.896	2.53	4.9	0.92	0.248	1	no	up	ral guanine nucleotide dissociation stimulator-like 3 isoform 2 [Homo sapiens]	RecName: Full=Ral guanine nucleotide dissociation stimulator-like 3; Short=RalGDS-like 3 [Homo sapiens]	ral guanine nucleotide dissociation stimulator-like 3; Guanine nucleotide exchange factor (G [...]	RGL3	RGL3
ENSG00000003096	72	150	0.594	1.21	0.59	1.21	0.92	0.131	1	no	up	KIAA1309 protein [Homo sapiens]	RecName: Full=Kelch-like protein 13; AltName: Full=BTB and kelch domain-containing protein 2 [Homo sapiens]	kelch-like 13 (Drosophila); Substrate-specific adapter for a CUL3-based E3 ubiquitin-protein [...]	KLHL9_13	KLHL13
ENSG00000168071	68	93	1.454	2.832	1.45	2.83	0.92	0.533	1	no	up	FLJ00354 protein [Homo sapiens]	RecName: Full=Coiled-coil domain-containing protein 88B; AltName: Full=Brain leucine zipper domain-containing protein; AltName: Full=Hook-related protein 3; Short	coiled-coil domain containing 88B	_	CCDC88B
ENSG00000273117	27	57	0.487	1.01	0.49	1.01	0.92	0.16	1	no	up	PREDICTED: insulin-induced gene 2 protein-like [Macaca mulatta]	_	_	_	AC144652.1
ENSG00000167767	14	38	0.101	0.281	0.1	0.28	0.92	0.0844	1	no	up	keratin, type II cytoskeletal 80 isoform K80.1 [Homo sapiens]	RecName: Full=Keratin, type II cytoskeletal 80; AltName: Full=Cytokeratin-80; Short=CK-80; AltName: Full=Keratin-80; Short=K80; AltName: Full=Type-II keratin Kb20	keratin 80	KRT2	KRT80
ENSG00000026297	1630.81	3146.74	35.337	66.427	35.34	66.43	0.91	0.152	1	no	up	extra-cellular ribonuclease [Homo sapiens]	RecName: Full=Ribonuclease T2; AltName: Full=Ribonuclease 6; Flags: Precursor [Homo sapiens]	_	E3.1.27.1	RNASET2
ENSG00000137491	1400.55	2433	9.316	17.595	9.32	17.59	0.91	0.229	1	no	up	PREDICTED: solute carrier organic anion transporter family member 2B1 isoform 1 [Pan troglodytes]	RecName: Full=Solute carrier organic anion transporter family member 2B1; AltName: Full=Organic anion transporter B; Short=OATP-B; AltName: Full=Organic anion tra	_	SLCO2B	SLCO2B1
ENSG00000274471	18	37	0.676	1.36	0.68	1.36	0.91	0.206	1	no	up	PREDICTED: E3 ubiquitin-protein ligase HERC2-like [Pongo abelii]	RecName: Full=E3 ubiquitin-protein ligase HERC2; AltName: Full=HECT domain and RCC1-like domain-containing protein 2 [Homo sapiens]	_	HERC2	RP11-228M15.1
ENSG00000235453	15	49	1.662	3.2	1.66	3.2	0.91	0.0353	1	no	up	hCG1811779, isoform CRA_b, partial [Homo sapiens]	_	_	_	TOPORS-AS1
ENSG00000183971	12	14	0.386	0.811	0.39	0.81	0.91	0.899	1	no	up	hCG1817523, isoform CRA_a, partial [Homo sapiens]	RecName: Full=Neuropeptide W; AltName: Full=Preproprotein L8; Short=hPPL8; Contains: RecName: Full=Neuropeptide W-23; Short=NPW23; Short=hL8; Contains: RecName: Full	neuropeptide W; Plays a regulatory role in the organization of neuroendocrine signals access [...]	_	NPW
ENSG00000169908	7513	14220	122.727	228.707	122.73	228.71	0.9	0.164	1	no	up	PREDICTED: transmembrane 4 L6 family member 1 isoform X2 [Chlorocebus sabaeus]	RecName: Full=Transmembrane 4 L6 family member 1; AltName: Full=Membrane component chromosome 3 surface marker 1; AltName: Full=Tumor-associated antigen L6 [Homo sapi	transmembrane 4 L six family member 1	_	TM4SF1
ENSG00000142871	271	519	3.324	6.268	3.32	6.27	0.9	0.162	1	no	up	protein CYR61 precursor [Homo CYR61_HUMAN RecName: Full=Protein CYR61; AltName: Full=CCN family member 1; AltName: Full=Cysteine-rich angi	RecName: Full=Protein CYR61; AltName: Full=CCN family member 1; AltName: Full=Cysteine-rich angiogenic inducer 61; AltName: Full=Insulin-like growth factor-binding	cysteine-rich, angiogenic inducer, 61; Promotes cell proliferation, chemotaxis, angiogenesis [...]	CYR61	CYR61
ENSG00000249550	178	342	3.312	6.281	3.31	6.28	0.9	0.164	1	no	up	hCG2015544 [Homo sapiens]	_	_	_	LINC01234
ENSG00000261012	116	225	2.117	4.035	2.12	4.04	0.9	0.163	1	no	up	_	_	_	_	RP11-116D2.1
ENSG00000117013	21	47	0.145	0.356	0.14	0.36	0.9	0.142	1	no	up	potassium voltage-gated channel subfamily KQT member 4 isoform a [Homo sapiens]	RecName: Full=Potassium voltage-gated channel subfamily KQT member 4; AltName: Full=KQT-like 4; AltName: Full=Potassium channel subunit alpha KvLQT4; AltName: Ful	potassium voltage-gated channel, KQT-like subfamily, member 4; Probably important in the reg [...]	KCNQ4	KCNQ4
ENSG00000106829	13	24.24	0.145	0.356	0.14	0.36	0.9	0.33	1	no	up	transducin-like enhancer protein 4 isoform 4 [Homo sapiens]	RecName: Full=Transducin-like enhancer protein 4; AltName: Full=Grg-4; AltName: Full=Groucho-related protein 4 [Mus musculus]	transducin-like enhancer of split 4 (E(sp1) homolog, Drosophila)	_	TLE4
ENSG00000266053	11	23	0.487	0.998	0.49	1	0.9	0.249	1	no	up	_	_	_	_	NDUFV2-AS1
ENSG00000172000	11	19	0.07	0.218	0.07	0.22	0.9	0.421	1	no	up	zinc finger protein 556 isoform 1 [Homo sapiens]	RecName: Full=Zinc finger protein 556 [Homo sapiens]	zinc finger protein 556; May be involved in transcriptional regulation	KRAB	ZNF556
ENSG00000187688	96	172	0.942	1.828	0.94	1.83	0.89	0.224	1	no	up	transient receptor potential cation channel subfamily V member 2 [Homo sapiens]	RecName: Full=Transient receptor potential cation channel subfamily V member 2; Short=TrpV2; AltName: Full=Osm-9-like TRP channel 2; Short=OTRPC2; AltName: Full=Va	transient receptor potential cation channel, subfamily V, member 2; Calcium-permeable, non-s [...]	TRPV2	TRPV2
ENSG00000237440	44.14	84.37	0.645	1.279	0.65	1.28	0.89	0.201	1	no	up	zinc finger protein 737 [Homo ZN737_HUMAN RecName: Full=Zinc finger protein 737; AltName: Full=Zinc finger protein 102 [Homo sapiens	RecName: Full=Zinc finger protein 737; AltName: Full=Zinc finger protein 102 [Homo sapiens]	zinc finger protein 737; May be involved in transcriptional regulation	KRAB	ZNF737
ENSG00000132881	44	62	0.999	1.934	1	1.93	0.89	0.514	1	no	up	REM2- and Rab-like small GTPase 1 [Homo sapiens]	RecName: Full=REM2- and Rab-like small GTPase 1 [Homo sapiens]	Miro domain-containing protein C1orf89	_	RSG1
ENSG00000184898	28	65.04	0.177	0.412	0.18	0.41	0.89	0.109	1	no	up	RNA-binding protein 43 [Homo RBM43_HUMAN RecName: Full=RNA-binding protein 43; AltName: Full=RNA-binding motif protein 43 [Homo sapiens]	RecName: Full=RNA-binding protein 43; AltName: Full=RNA-binding motif protein 43 [Homo sapiens]	RNA binding motif protein 43	_	RBM43
ENSG00000130775	19	24	0.209	0.474	0.21	0.47	0.89	0.734	1	no	up	unnamed protein product [Homo hCG2032358 [Homo sapiens]	RecName: Full=Protein THEMIS2; AltName: Full=Induced by contact to basement membrane 1 protein; Short=Protein ICB-1; AltName: Full=Thymocyte-expressed molecule inv	_	_	THEMIS2
ENSG00000272750	13	33	0.139	0.343	0.14	0.34	0.89	0.116	1	no	up	melanoma inhibitory activity protein 3 isoform 1 precursor [Homo sapiens]	RecName: Full=Melanoma inhibitory activity protein 3; AltName: Full=C219-reactive peptide; AltName: Full=D320; AltName: Full=Transport and Golgi organization protei	_	_	RP11-378J18.8
ENSG00000135919	392	735	5.088	9.456	5.09	9.46	0.88	0.175	1	no	up	hypothetical protein EGK_05144, partial [Macaca mulatta]	RecName: Full=Putative uncharacterized protein encoded by LINC00269	annotation not avaliable	_	SERPINE2
ENSG00000141449	92	161	0.354	0.736	0.35	0.74	0.88	0.245	1	no	up	GREB1-like protein [Homo GRB1L_HUMAN RecName: Full=GREB1-like protein [Homo sapiens]	RecName: Full=GREB1-like protein [Homo sapiens]	growth regulation by estrogen in breast cancer-like	_	GREB1L
ENSG00000241935	88.16	150	1.087	2.077	1.09	2.08	0.88	0.269	1	no	up	chromosome 10 open reading frame 65, isoform CRA_b [Homo sapiens]	RecName: Full=4-hydroxy-2-oxoglutarate aldolase, mitochondrial; AltName: Full=Dihydrodipicolinate synthase-like; Short=DHDPS-like protein; AltName: Full=Probable 2	dihydrodipicolinate synthase-like, mitochondrial	HOGA1	HOGA1
ENSG00000196136	70.12	141.24	1.371	2.613	1.37	2.61	0.88	0.15	1	no	up	serpin peptidase inhibitor, clade A (alpha-1 antiproteinase, antitrypsin), member 3, isoform CRA_b [Homo sapiens]	RecName: Full=Alpha-1-antichymotrypsin; Short=ACT; AltName: Full=Cell growth-inhibiting gene 24/25 protein; AltName: Full=Serpin A3; Contains: RecName: Full=Alpha-1-a	serpin peptidase inhibitor, clade A (alpha-1 antiproteinase, antitrypsin), member 3; Althoug [...]	SERPINA	SERPINA3
ENSG00000023171	68	150	0.404	0.83	0.4	0.83	0.88	0.104	1	no	up	GRAM domain-containing protein 1B isoform 2 [Homo sapiens]	RecName: Full=GRAM domain-containing protein 1B [Homo sapiens]	GRAM domain containing 1B	_	GRAMD1B
ENSG00000231187	13	26	0.708	1.385	0.71	1.39	0.88	0.261	1	no	up	_	_	_	_	RP11-38L15.3
ENSG00000150773	11	20	0.209	0.468	0.21	0.47	0.88	0.369	1	no	up	unnamed protein product [Homo sapiens]	RecName: Full=PIH1 domain-containing protein 2 [Homo sapiens]	PIH1 domain containing 2	_	PIH1D2
ENSG00000138772	285	514	4.968	9.163	4.97	9.16	0.87	0.204	1	no	up	annexin A3 variant [Homo sapiens]	RecName: Full=Annexin A3; AltName: Full=35-alpha calcimedin; AltName: Full=Annexin III; AltName: Full=Annexin-3; AltName: Full=Inositol 1,2-cyclic phosphate 2-phosph	_	ANXA3	ANXA3
ENSG00000183628	69.04	115.72	0.758	1.472	0.76	1.47	0.87	0.29	1	no	up	protein DGCR6 [Homo sapiens]	RecName: Full=Protein DGCR6; AltName: Full=DiGeorge syndrome critical region 6 [Homo sapiens]	DiGeorge syndrome critical region gene 6; May play a role in neural crest cell migration int [...]	_	DGCR6
ENSG00000130751	44	89	0.923	1.765	0.92	1.77	0.87	0.162	1	no	up	neuronal PAS domain-containing protein 1 [Homo sapiens]	RecName: Full=Neuronal PAS domain-containing protein 1; Short=Neuronal PAS1; AltName: Full=Basic-helix-loop-helix-PAS protein MOP5; AltName: Full=Class E basic hel	neuronal PAS domain protein 1; May control regulatory pathways relevant to schizophrenia and [...]	NPAS1_3	NPAS1
ENSG00000270277	24.06	49.68	0.386	0.786	0.39	0.79	0.87	0.175	1	no	up	Titin [Homo sapiens]	RecName: Full=Titin; AltName: Full=Connectin; AltName: Full=Rhabdomyosarcoma antigen MU-RMS-40.14 [Homo sapiens]	_	TTN	RP11-65L3.2
ENSG00000281501	20	42	0.657	1.279	0.66	1.28	0.87	0.183	1	no	up	hypothetical protein EGK_07653, partial [Macaca mulatta]	RecName: Full=LINE-1 retrotransposable element ORF2 protein; Short=ORF2p; Includes: RecName: Full=Reverse transcriptase; Includes: RecName: Full=Endonuclease [Homo	_	_	SEPSECS-AS1
ENSG00000259429	11	21.82	0.632	1.235	0.63	1.23	0.87	0.284	1	no	up	PREDICTED: ubiquitin-conjugating enzyme E2 Q2-like, partial [Pongo abelii]	RecName: Full=Ubiquitin-conjugating enzyme E2 Q2; AltName: Full=Ubiquitin carrier protein Q2; AltName: Full=Ubiquitin-protein ligase Q2	Putative uncharacterized protein ENSP00000398041Putative uncharacterized protein ENSP0000040 [...]	UBE2Q	UBE2Q2P2
ENSG00000117266	48	116	0.575	1.129	0.57	1.13	0.86	0.0762	1	no	up	PCTAIRE protein kinase 3 isoform b variant [Homo sapiens]	RecName: Full=Cyclin-dependent kinase 18; AltName: Full=Cell division protein kinase 18; AltName: Full=PCTAIRE-motif protein kinase 3; AltName: Full=Serine/threon	Serine/threonine-protein kinase PCTAIRE-3 (EC 2.7.11.22) (PCTAIRE- motif protein kinase 3)	CDK18, PCTK3	CDK18
ENSG00000123094	39	59	0.278	0.586	0.28	0.59	0.86	0.432	1	no	up	ras association domain-containing protein 8 isoform a [Homo sapiens]	RecName: Full=Ras association domain-containing protein 8; AltName: Full=Carcinoma-associated protein HOJ-1 [Homo sapiens]	Ras association (RalGDS/AF-6) domain family (N-terminal) member 8	RASSF7_8	RASSF8
ENSG00000236393	36.37	58	0.335	0.692	0.34	0.69	0.86	0.365	1	no	up	unnamed protein product [Homo sapiens]	RecName: Full=Putative uncharacterized protein encoded by LINC00269	annotation not avaliable	_	RP11-320G24.1
ENSG00000269825	33	70	0.322	0.667	0.32	0.67	0.86	0.147	1	no	up	PREDICTED: zinc finger protein 816-like isoform X1 [Homo sapiens]	RecName: Full=Zinc finger protein 845 [Homo sapiens]	zinc finger protein 845; May be involved in transcriptional regulation (By similarity)	KRAB	CTD-3099C6.9
ENSG00000171817	28	30	0.265	0.561	0.27	0.56	0.86	0.948	1	no	up	zinc finger protein 540 isoform a [Homo sapiens]	RecName: Full=Zinc finger protein 540 [Homo sapiens]	zinc finger protein 540; May be involved in transcriptional regulation	KRAB	ZNF540
ENSG00000100665	27	54	0.379	0.767	0.38	0.77	0.86	0.195	1	no	up	unnamed protein product [Homo sapiens]	RecName: Full=Kallistatin; AltName: Full=Kallikrein inhibitor; AltName: Full=Peptidase inhibitor 4; Short=PI-4; AltName: Full=Serpin A4; Flags: Precursor [Homo sapi	serpin peptidase inhibitor, clade A (alpha-1 antiproteinase, antitrypsin), member 4; Inhibit [...]	SERPINA	SERPINA4
ENSG00000257815	17	24	0.721	1.391	0.72	1.39	0.86	0.595	1	no	up	PREDICTED: uncharacterized protein LOC100997606 [Papio anubis]	_	_	_	LINC01481
ENSG00000257893	15	31	0.392	0.792	0.39	0.79	0.86	0.22	1	no	up	_	_	_	_	RP11-587P21.2
ENSG00000131016	3225	5953	12.609	22.76	12.61	22.76	0.85	0.181	1	no	up	AKAP12 variant protein [Homo sapiens]	RecName: Full=A-kinase anchor protein 12; Short=AKAP-12; AltName: Full=A-kinase anchor protein 250 kDa; Short=AKAP 250; AltName: Full=Gravin; AltName: Full=Myasth	A kinase (PRKA) anchor protein 12; Anchoring protein that mediates the subcellular compartme [...]	AKAP12	AKAP12
ENSG00000176907	1744	3194	27.051	48.725	27.05	48.73	0.85	0.187	1	no	up	PREDICTED: uncharacterized protein C8orf4 homolog [Canis lupus familiaris]	RecName: Full=Uncharacterized protein C8orf4; AltName: Full=Thyroid cancer protein 1; Short=TC-1 [Homo sapiens]	Uncharacterized protein C8orf4 (Thyroid cancer protein 1)(TC-1); May decrease apoptosis	_	C8orf4
ENSG00000114378	607	1095	8.14	14.801	8.14	14.8	0.85	0.201	1	no	up	hyaluronidase-1 isoform 1 precursor [Homo sapiens]	RecName: Full=Hyaluronidase-1; Short=Hyal-1; AltName: Full=Hyaluronoglucosaminidase-1; AltName: Full=Lung carcinoma protein 1; Short=LuCa-1; Flags: Precursor [Homo	hyaluronoglucosaminidase 1; May have a role in promoting tumor progression. May block the TG [...]	hya	HYAL1
ENSG00000130052	273	514	1.567	2.913	1.57	2.91	0.85	0.173	1	no	up	hypothetical protein [Homo sapiens]	RecName: Full=StAR-related lipid transfer protein 8; AltName: Full=Deleted in liver cancer 3 protein; Short=DLC-3; AltName: Full=START domain-containing protein 8;	StAR-related lipid transfer (START) domain containing 8; Accelerates GTPase activity of RHOA [...]	_	STARD8
ENSG00000111801	79.99	148	1.169	2.189	1.17	2.19	0.85	0.204	1	no	up	butyrophilin, subfamily 3, member A3 isoform b variant [Homo sapiens]	RecName: Full=Butyrophilin subfamily 3 member A3; Flags: Precursor [Homo sapiens]	butyrophilin, subfamily 3, member A3	BTN	BTN3A3
ENSG00000188549	55	106	0.322	0.661	0.32	0.66	0.85	0.186	1	no	up	uncharacterized protein C15orf52 [Homo sapiens]	RecName: Full=Uncharacterized protein C15orf52 [Homo sapiens]	Uncharacterized protein C15orf52	_	C15orf52
ENSG00000166979	17	36	0.259	0.549	0.26	0.55	0.85	0.191	1	no	up	protein eva-1 homolog C isoform 1 precursor [Homo sapiens]	RecName: Full=Protein eva-1 homolog C; AltName: Full=Protein FAM176C; AltName: Full=SUE21; Flags: Precursor [Homo sapiens]	Uncharacterized protein C21orf63 Precursor (SUE21)	_	EVA1C
ENSG00000172159	296	539	1.567	2.875	1.57	2.88	0.84	0.196	1	no	up	FERM domain-containing protein 3 isoform 1 [Homo sapiens]	RecName: Full=FERM domain-containing protein 3; AltName: Full=Band 4.1-like protein 4O; AltName: Full=Ovary type protein 4.1; Short=4.1O [Homo sapiens]	FERM domain containing 3; Putative tumor suppressor gene that may be implicated in the origi [...]	_	FRMD3
ENSG00000262001	108	191	1.789	3.281	1.79	3.28	0.84	0.232	1	no	up	hCG2042951 [Homo sapiens]	RecName: Full=Putative uncharacterized protein encoded by LINC00596 [Homo sapiens]	HCG2042951cDNA, FLJ92483 ;	_	DLGAP1-AS2
ENSG00000179083	106	201	0.916	1.715	0.92	1.71	0.84	0.18	1	no	up	protein FAM133A [Homo sapiens]	RecName: Full=Protein FAM133A [Homo sapiens]	family with sequence similarity 133, member A	_	FAM133A
ENSG00000165584	75	132.82	2.971	5.383	2.97	5.38	0.84	0.239	1	no	up	protein SSX3 [Homo sapiens]	RecName: Full=Protein SSX3; AltName: Full=Cancer/testis antigen 5.3; Short=CT5.3 [Homo sapiens]	synovial sarcoma, X breakpoint 3; Could act as a modulator of transcription	SSX2	SSX3
ENSG00000178623	52.82	103	0.632	1.21	0.63	1.21	0.84	0.181	1	no	up	PREDICTED: G-protein coupled receptor 35 isoform 1 [Pan paniscus]	RecName: Full=G-protein coupled receptor 35; AltName: Full=Kynurenic acid receptor; Short=KYNA receptor [Homo sapiens]	G protein-coupled receptor 35	GPR35	GPR35
ENSG00000251258	13	29	0.196	0.43	0.2	0.43	0.84	0.184	1	no	up	ret finger protein-like 4B [Homo sapiens]	RecName: Full=Ret finger protein-like 4B; AltName: Full=RING finger protein 211 [Homo sapiens]	ret finger protein-like 4B	_	RFPL4B
ENSG00000242715	12	19	0.133	0.318	0.13	0.32	0.84	0.503	1	no	up	coiled-coil domain-containing protein 169 isoform e [Homo sapiens]	RecName: Full=Coiled-coil domain-containing protein 169 [Homo sapiens]	UPF0594 protein C13orf38	_	CCDC169
ENSG00000281941	10.16	20.53	0.474	0.929	0.47	0.93	0.84	0.259	1	no	up	hCG1981863 [Homo sapiens]	RecName: Full=Chromodomain Y-like protein; Short=CDY-like [Homo sapiens]	_	CDY	RP11-126O22.10
ENSG00000006611	289	513	3.558	6.387	3.56	6.39	0.83	0.216	1	no	up	harmonin isoform b3 [Homo sapiens]	RecName: Full=Harmonin; AltName: Full=PDZ domain-containing protein; AltName: Full=Usher syndrome type-1C protein homolog [Mus musculus]	Usher syndrome 1C (autosomal recessive, severe); May be involved in protein-protein interaction	_	USH1C
ENSG00000163521	175	266	2.497	4.522	2.5	4.52	0.83	0.373	1	no	up	beta-galactosidase-1-like protein isoform 1 precursor [Homo sapiens]	RecName: Full=Beta-galactosidase-1-like protein; Flags: Precursor [Homo sapiens]	galactosidase, beta 1-like; Probable glycosyl hydrolase (Potential)	_	GLB1L
ENSG00000132003	75	154	0.563	1.079	0.56	1.08	0.83	0.138	1	no	up	FLJ00044 protein [Homo sapiens]	RecName: Full=Zinc finger SWIM domain-containing protein 4 [Homo sapiens]	zinc finger, SWIM-type containing 4	_	ZSWIM4
ENSG00000274021	47.28	91.55	0.588	1.123	0.59	1.12	0.83	0.181	1	no	up	PREDICTED: uncharacterized protein LOC100939716 [Pongo abelii]	RecName: Full=Dual specificity protein phosphatase 6; AltName: Full=Dual specificity protein phosphatase PYST1; AltName: Full=Mitogen-activated protein kinase phos	cDNA FLJ42271 fis, clone TKIDN2015788	DUSP, MKP	RP11-823E8.3
ENSG00000172031	45	85	0.935	1.734	0.94	1.73	0.83	0.208	1	no	up	epoxide hydrolase 4 [Homo sapiens]	RecName: Full=Epoxide hydrolase 4; AltName: Full=Abhydrolase domain-containing protein 7; AltName: Full=Epoxide hydrolase-related protein [Homo sapiens]	epoxide hydrolase 4	_	EPHX4
ENSG00000223776	19.31	38.69	0.392	0.773	0.39	0.77	0.83	0.203	1	no	up	Unknown (protein for IMAGE:4903661) [Homo sapiens]	_	_	_	LGALS8-AS1
ENSG00000224358	11	26	0.145	0.337	0.14	0.34	0.83	0.167	1	no	up	hypothetical protein EGM_10210, partial [Macaca fascicularis]	RecName: Full=Putative uncharacterized protein encoded by LINC00269	annotation not avaliable	_	RP11-466F5.8
ENSG00000172716	648.38	1213.02	5.985	10.647	5.99	10.65	0.82	0.174	1	no	up	schlafen family member 11 [Homo schlafen family member 11 [Homo sapiens]	RecName: Full=Schlafen family member 11 [Homo sapiens]	schlafen family member 11	_	SLFN11
ENSG00000173210	613	1060	4.102	7.304	4.1	7.3	0.82	0.235	1	no	up	KIAA0843 protein [Homo sapiens]	RecName: Full=Actin-binding LIM protein 3; Short=abLIM-3; AltName: Full=Actin-binding LIM protein family member 3 [Homo sapiens]	actin binding LIM protein family, member 3; May act as scaffold protein. May stimulate ABRA [...]	ABLIM	ABLIM3
ENSG00000147082	423	651	2.572	4.616	2.57	4.62	0.82	0.351	1	no	up	G2/mitotic-specific cyclin-B3 isoform 3 [Homo sapiens]	RecName: Full=G2/mitotic-specific cyclin-B3 [Homo sapiens]	cyclin B3; Cyclins are positive regulatory subunits of the cyclin- dependent kinases (CDKs), [...]	CCNB	CCNB3
ENSG00000053747	399	657	1.062	1.958	1.06	1.96	0.82	0.281	1	no	up	laminin alpha 3b chain [Homo sapiens]	RecName: Full=Laminin subunit alpha-3; AltName: Full=Epiligrin 170 kDa subunit; Short=E170; AltName: Full=Epiligrin subunit alpha; AltName: Full=Kalinin subunit a	laminin, alpha 3; Binding to cells via a high affinity receptor, laminin is thought to media [...]	LAMA3_5	LAMA3
ENSG00000253552	81	143	2.054	3.705	2.05	3.71	0.82	0.241	1	no	up	unnamed protein product [Homo sapiens]	_	_	_	HOXA-AS2
ENSG00000171346	65	99	1.03	1.89	1.03	1.89	0.82	0.397	1	no	up	PREDICTED: keratin, type I cytoskeletal 15 isoform X1 [Homo sapiens]	RecName: Full=Keratin, type I cytoskeletal 15; AltName: Full=Cytokeratin-15; Short=CK-15; AltName: Full=Keratin-15; Short=K15 [Homo sapiens]	keratin 15	KRT1	KRT15
ENSG00000213865	23.68	36	0.841	1.566	0.84	1.57	0.82	0.48	1	no	up	putative uncharacterized protein C8orf44 [Homo sapiens]	RecName: Full=Putative uncharacterized protein C8orf44 [Homo sapiens]	Putative uncharacterized protein C8orf44	_	C8orf44
ENSG00000183734	20	41	0.31	0.624	0.31	0.62	0.82	0.199	1	no	up	PREDICTED: uncharacterized protein LOC100978130 [Pan paniscus]	RecName: Full=Achaete-scute homolog 2; Short=ASH-2; Short=hASH2; AltName: Full=Class A basic helix-loop-helix protein 45; Short=bHLHa45; AltName: Full=Mash2 [Homo	achaete-scute complex homolog 2 (Drosophila); AS-C proteins are involved in the determinatio [...]	ASCL	ASCL2
ENSG00000188687	19.72	29.24	0.088	0.231	0.09	0.23	0.82	0.542	1	no	up	sodium bicarbonate transporter 4 isoform d variant [Homo sapiens]	RecName: Full=Electrogenic sodium bicarbonate cotransporter 4; AltName: Full=NBCe2; AltName: Full=Solute carrier family 4 member 5 [Homo sapiens]	solute carrier family 4, sodium bicarbonate cotransporter, member 5; Mediates sodium- and bi [...]	SLC4A5, NBC4	SLC4A5
ENSG00000166153	15	31	0.379	0.748	0.38	0.75	0.82	0.22	1	no	up	DEP domain-containing protein 4 [Homo sapiens]	RecName: Full=DEP domain-containing protein 4 [Homo sapiens]	DEP domain containing 4	_	DEPDC4
ENSG00000163517	674.22	1112	8.861	15.587	8.86	15.59	0.81	0.277	1	no	up	histone deacetylase 11 isoform 1 [Homo sapiens]	RecName: Full=Histone deacetylase 11; Short=HD11 [Homo sapiens]	histone deacetylase 11; Responsible for the deacetylation of lysine residues on the N-termin [...]	HDAC11	HDAC11
ENSG00000117758	480	815	4.279	7.566	4.28	7.57	0.81	0.251	1	no	up	syntaxin-12 [Homo sapiens]	RecName: Full=Syntaxin-12 [Homo sapiens]	syntaxin 12; SNARE that acts to regulate protein transport between late endosomes and the tr [...]	STX12, STX13	STX12
ENSG00000060718	419	518	1.58	2.844	1.58	2.84	0.81	0.647	1	no	up	collagen alpha-1(XI) chain isoform B preproprotein [Homo sapiens]	RecName: Full=Collagen alpha-1(XI) chain; Flags: Precursor [Homo sapiens]	collagen, type XI, alpha 1; May play an important role in fibrillogenesis by controlling lat [...]	COL5AS	COL11A1
ENSG00000174844	349	495	1.043	1.902	1.04	1.9	0.81	0.45	1	no	up	PREDICTED: dynein heavy chain 12, axonemal isoform X1 [Chlorocebus sabaeus]	RecName: Full=Dynein heavy chain 7, axonemal; AltName: Full=Axonemal beta dynein heavy chain 7; AltName: Full=Axonemal dynein heavy chain b; AltName: Full=Ciliary dy	dynein, axonemal, heavy chain 12	DNAH	DNAH12
ENSG00000073849	156	248	0.967	1.771	0.97	1.77	0.81	0.326	1	no	up	beta-galactoside alpha-2,6-sialyltransferase 1 isoform b [Homo sapiens]	RecName: Full=Beta-galactoside alpha-2,6-sialyltransferase 1; Short=Alpha 2,6-ST 1; AltName: Full=B-cell antigen CD75; AltName: Full=CMP-N-acetylneuraminate-beta-gal	_	SIAT1, ST6GAL1	ST6GAL1
ENSG00000163072	142	201	2.06	3.686	2.06	3.69	0.81	0.465	1	no	up	nostrin isoform 4 [Homo sapiens]	RecName: Full=Nostrin; AltName: Full=BM247 homolog; AltName: Full=Nitric oxide synthase traffic inducer; AltName: Full=Nitric oxide synthase trafficker; AltName:	nitric oxide synthase trafficker; Multivalent adapter protein which may decrease NOS3 activi [...]	_	NOSTRIN
ENSG00000178075	73	93	0.834	1.541	0.83	1.54	0.81	0.632	1	no	up	GRAM domain-containing protein 1C isoform 1 [Homo sapiens]	RecName: Full=GRAM domain-containing protein 1C [Homo sapiens]	GRAM domain containing 1C	_	GRAMD1C
ENSG00000171345	71	130	1.53	2.751	1.53	2.75	0.81	0.215	1	no	up	keratin, type I cytoskeletal 19 [Homo sapiens]	RecName: Full=Keratin, type I cytoskeletal 19; AltName: Full=Cytokeratin-19; Short=CK-19; AltName: Full=Keratin-19; Short=K19 [Homo sapiens]	keratin 19; Involved in the organization of myofibers. Together with KRT8, helps to link the [...]	KRT1	KRT19
ENSG00000010310	69	114	0.714	1.329	0.71	1.33	0.81	0.307	1	no	up	gastric inhibitory polypeptide receptor precursor [Homo sapiens]	RecName: Full=Gastric inhibitory polypeptide receptor; Short=GIP-R; AltName: Full=Glucose-dependent insulinotropic polypeptide receptor; Flags: Precursor [Homo sapie	gastric inhibitory polypeptide receptor; This is a receptor for GIP. The activity of this re [...]	GIPR	GIPR
ENSG00000189143	67	134	0.973	1.784	0.97	1.78	0.81	0.156	1	no	up	claudin-4 [Homo sapiens]	RecName: Full=Claudin-4; AltName: Full=Clostridium perfringens enterotoxin receptor; Short=CPE-R; Short=CPE-receptor; AltName: Full=Williams-Beuren syndrome chromoso	claudin 4	CLDN	CLDN4
ENSG00000035664	43.02	55	0.544	1.029	0.54	1.03	0.81	0.651	1	no	up	PREDICTED: death-associated protein kinase 2 isoform X1 [Homo sapiens]	RecName: Full=Death-associated protein kinase 3; Short=DAP kinase 3; AltName: Full=DAP-like kinase; Short=Dlk; AltName: Full=MYPT1 kinase; AltName: Full=Zipper-int	death-associated protein kinase 2	DAPK	DAPK2
ENSG00000113070	32	63	0.373	0.73	0.37	0.73	0.81	0.195	1	no	up	proheparin-binding EGF-like growth factor precursor [Homo sapiens]	RecName: Full=Proheparin-binding EGF-like growth factor; Contains: RecName: Full=Heparin-binding EGF-like growth factor; Short=HB-EGF; Short=HBEGF; AltName: Full=Dip	heparin-binding EGF-like growth factor; May be involved in macrophage-mediated cellular prol [...]	HBEGF	HBEGF
ENSG00000235703	20.77	24.39	0.234	0.487	0.23	0.49	0.81	0.87	1	no	up	FLJ44451 fis [Homo sapiens]	_	_	_	LINC00894
ENSG00000279795	16	31	0.525	0.992	0.53	0.99	0.81	0.263	1	no	up	_	_	_	_	RP11-586K12.1
ENSG00000198416	14.24	34.68	0.114	0.274	0.11	0.27	0.81	0.117	1	no	up	RecName: Full=Zinc finger protein 658B zinc finger protein 658B [Homo sapiens]	RecName: Full=Zinc finger protein 658B	zinc finger protein 658B; May be involved in transcriptional regulation	KRAB	ZNF658B
ENSG00000284116	12.69	25.11	0.373	0.73	0.37	0.73	0.81	0.294	1	no	up	hCG1993567, isoform CRA_b [Homo sapiens]	RecName: Full=60S ribosomal protein L7a; AltName: Full=Surfeit locus protein 3 [Mus musculus]	annotation not avaliable	RP-L7Ae, RPL7A	_
ENSG00000267698	12	23	0.695	1.297	0.69	1.3	0.81	0.308	1	no	up	uncharacterized protein LOC101927572 [Homo sapiens]	RecName: Full=CAP-Gly domain-containing linker protein 3; AltName: Full=Cytoplasmic linker protein 170-related 59 kDa protein; Short=CLIP-170-related 59 kDa prote	_	CLIP3_4	AC002116.7
ENSG00000081051	1573	2980	25.104	43.904	25.1	43.9	0.8	0.164	1	no	up	alpha-fetoprotein precursor [Homo FETA_HUMAN RecName: Full=Alpha-fetoprotein; AltName: Full=Alpha-1-fetoprotein; AltName: Full=Alpha-fetoglo	RecName: Full=Alpha-fetoprotein; AltName: Full=Alpha-1-fetoprotein; AltName: Full=Alpha-fetoglobulin; Flags: Precursor [Homo sapiens]	alpha-fetoprotein; Binds copper, nickel, and fatty acids as well as, and bilirubin less well [...]	AFP	AFP
ENSG00000100311	49	67	0.379	0.736	0.38	0.74	0.8	0.548	1	no	up	PREDICTED: platelet-derived growth factor subunit B-like [Callithrix jacchus]	RecName: Full=Platelet-derived growth factor subunit B; Short=PDGF subunit B; AltName: Full=PDGF-2; AltName: Full=Platelet-derived growth factor B chain; AltName: Fu	platelet-derived growth factor beta polypeptide (simian sarcoma viral (v-sis) oncogene homol [...]	PDGFB	PDGFB
ENSG00000132622	21	45	0.19	0.405	0.19	0.41	0.8	0.167	1	no	up	heat shock 70 kDa protein 12B isoform 1 [Homo sapiens]	RecName: Full=Heat shock 70 kDa protein 12B [Homo sapiens]	heat shock 70kD protein 12B	_	HSPA12B
ENSG00000255062	11.19	20.92	1.315	2.37	1.31	2.37	0.8	0.324	1	no	up	hCG2041695, partial [Homo sapiens]	_	_	_	RP11-712L6.5
ENSG00000228265	11	24	0.708	1.31	0.71	1.31	0.8	0.218	1	no	up	PREDICTED: uncharacterized protein LOC101143121 [Gorilla gorilla gorilla]	_	_	_	RALY-AS1
ENSG00000186074	10	20	0.24	0.493	0.24	0.49	0.8	0.298	1	no	up	CMRF35-like molecule 1 isoform 2 [Homo sapiens]	RecName: Full=CMRF35-like molecule 1; Short=CLM-1; AltName: Full=CD300 antigen-like family member F; AltName: Full=Immune receptor expressed on myeloid cells 1; Sh	CD300 molecule-like family member f	_	CD300LF
ENSG00000189334	419	739	12.331	21.375	12.33	21.38	0.79	0.22	1	no	up	protein S100-A14 [Homo sapiens]	RecName: Full=Protein S100-A14; AltName: Full=S100 calcium-binding protein A14; Short=S114 [Homo sapiens]	S100 calcium binding protein A14	_	S100A14
ENSG00000154065	230	374	3.565	6.231	3.57	6.23	0.79	0.297	1	no	up	PREDICTED: LOW QUALITY PROTEIN: ankyrin repeat domain-containing protein 29 [Macaca fascicularis]	RecName: Full=Ankyrin repeat domain-containing protein 29 [Homo sapiens]	_	_	ANKRD29
ENSG00000165471	138	252	1.049	1.89	1.05	1.89	0.79	0.203	1	no	up	mannose-binding protein C precursor [Homo sapiens]	RecName: Full=Mannose-binding protein C; Short=MBP-C; AltName: Full=Collectin-1; AltName: Full=MBP1; AltName: Full=Mannan-binding protein; AltName: Full=Mannose-bindi	mannose-binding lectin (protein C) 2, soluble (opsonic defect); Calcium-dependent lectin inv [...]	MBL	MBL2
ENSG00000100003	112	187	1.839	3.25	1.84	3.25	0.79	0.283	1	no	up	KIAA1186 protein [Homo sapiens]	RecName: Full=SEC14-like protein 2; AltName: Full=Alpha-tocopherol-associated protein; Short=TAP; Short=hTAP; AltName: Full=Squalene transfer protein; AltName: Ful	SEC14-like 2 (S. cerevisiae); Carrier protein. Binds to some hydrophobic molecules and promo [...]	_	SEC14L2
ENSG00000105889	100.83	193.23	2.781	4.878	2.78	4.88	0.79	0.176	1	no	up	STEAP family member 1B isoform 1 [Homo sapiens]	RecName: Full=Metalloreductase STEAP1; AltName: Full=Six-transmembrane epithelial antigen of prostate 1 [Homo sapiens]	STEAP family protein MGC87042	STEAP1	STEAP1B
ENSG00000187186	92.41	108.1	3.994	6.967	3.99	6.97	0.79	0.752	1	no	up	Unknown (protein for IMAGE:5248278), partial [Homo sapiens]	_	hypothetical protein LOC747332	CCL27	RP11-195F19.5
ENSG00000256771	76	129.64	0.689	1.266	0.69	1.27	0.79	0.271	1	no	up	ZNF253 protein, partial [Homo sapiens]	RecName: Full=Zinc finger protein 253; AltName: Full=Bone marrow zinc finger 1; Short=BMZF-1; AltName: Full=Zinc finger protein 411 [Homo sapiens]	zinc finger protein 253	KRAB	ZNF253
ENSG00000251349	35.15	66.88	0.48	0.904	0.48	0.9	0.79	0.21	1	no	up	MSANTD3-TMEFF1 fusion protein [Homo sapiens]	RecName: Full=Tomoregulin-1; Short=TR-1; AltName: Full=H7365; AltName: Full=Transmembrane protein with EGF-like and one follistatin-like domain; Flags: Precursor [	transmembrane protein with EGF-like and two follistatin-like domains 1	_	MSANTD3-TMEFF1
ENSG00000173535	34	64	0.847	1.541	0.85	1.54	0.79	0.225	1	no	up	tumor necrosis factor receptor superfamily, member 10c, decoy without an intracellular domain [Homo sapiens]	RecName: Full=Tumor necrosis factor receptor superfamily member 10C; AltName: Full=Antagonist decoy receptor for TRAIL/Apo-2L; AltName: Full=Decoy TRAIL receptor	tumor necrosis factor receptor superfamily, member 10c, decoy without an intracellular domain	TNFRSF10, TRAILR	TNFRSF10C
ENSG00000248485	27	51	0.563	1.048	0.56	1.05	0.79	0.237	1	no	up	hCG1995942, partial [Homo sapiens]	RecName: Full=Purkinje cell protein 4-like protein 1; Short=PCP4-like protein 1 [Homo sapiens]	annotation not avaliable	_	PCP4L1
ENSG00000259948	26.45	48.21	1.416	2.52	1.42	2.52	0.79	0.258	1	no	up	hCG1641044, isoform CRA_a [Homo hCG1641044, isoform CRA_a [Homo sapiens]	RecName: Full=Vesicle-associated membrane protein-associated protein A; Short=VAMP-A; Short=VAMP-associated protein A; Short=VAP-A; AltName: Full=33 kDa VAMP-assoc	VAMP (vesicle-associated membrane protein)-associated protein A, 33kDa	VAPA	RP11-326A19.5
ENSG00000146426	20	40.31	0.354	0.686	0.35	0.69	0.79	0.217	1	no	up	T-cell lymphoma invasion and metastasis 2 variant [Homo sapiens]	RecName: Full=T-lymphoma invasion and metastasis-inducing protein 2; Short=TIAM-2; AltName: Full=SIF and TIAM1-like exchange factor [Homo sapiens]	T-cell lymphoma invasion and metastasis 2; Modulates the activity of RHO-like proteins and c [...]	TIAM2	TIAM2
ENSG00000230869	17.13	36.05	0.196	0.412	0.2	0.41	0.79	0.191	1	no	up	centaurin, gamma-like family, member 1, isoform CRA_b [Homo sapiens]	RecName: Full=Arf-GAP with GTPase, ANK repeat and PH domain-containing protein 4; Short=AGAP-4; AltName: Full=Centaurin-gamma-like family member 1 [Homo sapiens]	ArfGAP with GTPase domain, ankyrin repeat and PH domain 9; Putative GTPase-activating protei [...]	_	AGAP10P
ENSG00000228274	16	31	0.55	1.023	0.55	1.02	0.79	0.263	1	no	up	PREDICTED: protein chibby homolog 1 isoform X2 [Macaca fascicularis]	RecName: Full=Protein chibby homolog 1; AltName: Full=ARPP-binding protein; AltName: Full=Cytosolic leucine-rich protein; AltName: Full=PIGEA-14; AltName: Full=PKD2	_	_	RP3-508I15.9
ENSG00000118004	13	24	0.246	0.499	0.25	0.5	0.79	0.33	1	no	up	PREDICTED: collectin-11 isoform X4 [Chlorocebus sabaeus]	RecName: Full=Collectin-11; AltName: Full=Collectin kidney protein 1; Short=CL-K1; Flags: Precursor [Homo sapiens]	collectin sub-family member 11; Lectin that binds to various sugars: fucose > mannose. Does [...]	COLEC11	COLEC11
ENSG00000142798	2953	4933	5.486	9.462	5.49	9.46	0.78	0.262	1	no	up	basement membrane-specific heparan sulfate proteoglycan core protein isoform b precursor [Homo PGBM_HUMAN RecName: Full=Basement membra	RecName: Full=Basement membrane-specific heparan sulfate proteoglycan core protein; Short=HSPG; AltName: Full=Perlecan; Short=PLC; Contains: RecName: Full=Endorepe	heparan sulfate proteoglycan 2; This protein is an integral component of basement membranes. [...]	HSPG2	HSPG2
ENSG00000171100	391	698	3.021	5.264	3.02	5.26	0.78	0.211	1	no	up	PREDICTED: myotubularin [Pan PREDICTED: myotubularin isoform X3 [Homo sapiens]	RecName: Full=Myotubularin [Homo sapiens]	myotubularin 1; Dual-specificity phosphatase that acts on both phosphotyrosine and phosphose [...]	MTM1	MTM1
ENSG00000166436	150	249	0.556	1.023	0.56	1.02	0.78	0.283	1	no	up	PREDICTED: tripartite motif-containing protein 66 isoform X1 [Homo sapiens]	RecName: Full=Tripartite motif-containing protein 66; AltName: Full=Transcriptional intermediary factor 1 delta [Mus musculus]	tripartite motif-containing 66	TRIM66	TRIM66
ENSG00000204936	51.91	78	0.657	1.198	0.66	1.2	0.78	0.425	1	no	up	CD177 antigen precursor [Homo sapiens]	RecName: Full=CD177 antigen; AltName: Full=Human neutrophil alloantigen 2a; Short=HNA-2a; AltName: Full=NB1 glycoprotein; Short=NB1 GP; AltName: Full=Polycythemia	similar to CD177 antigen	CD177, PRV1	CD177
ENSG00000186862	37	61	0.423	0.798	0.42	0.8	0.78	0.339	1	no	up	FLJ00011 protein [Homo sapiens]	RecName: Full=PDZ domain-containing protein 7 [Homo sapiens]	FLJ00011 protein	_	PDZD7
ENSG00000275496	35.42	78.96	1.182	2.102	1.18	2.1	0.78	0.113	1	no	up	PREDICTED: uncharacterized protein LOC102724219 isoform X1 [Homo sapiens]	_	Putative uncharacterized protein DKFZp667B1610	_	CH507-24F1.2
ENSG00000234028	35	61	0.373	0.711	0.37	0.71	0.78	0.288	1	no	up	PREDICTED: putative uncharacterized protein encoded by LINC00269-like [Gorilla gorilla gorilla]	RecName: Full=Putative uncharacterized protein encoded by LINC00269	_	_	AC062029.1
ENSG00000184271	34	58	0.284	0.561	0.28	0.56	0.78	0.311	1	no	up	PREDICTED: POU domain, class 6, transcription factor 1 [Nomascus leucogenys]	RecName: Full=POU domain, class 6, transcription factor 1; AltName: Full=Brain-specific homeobox/POU domain protein 5; Short=Brain-5; Short=Brn-5; AltName: Full=mPO	POU class 6 homeobox 1	POU6F	POU6F1
ENSG00000166833	30	76	0.158	0.343	0.16	0.34	0.78	0.0732	1	no	up	neuron navigator 2 isoform 5 [Homo sapiens]	RecName: Full=Neuron navigator 2; AltName: Full=Helicase APC down-regulated 1; AltName: Full=Pore membrane and/or filament-interacting-like protein 2; AltName: Ful	neuron navigator 2	NAV2	NAV2
ENSG00000101842	27.99	71.94	0.329	0.636	0.33	0.64	0.78	0.0707	1	no	up	V-set and immunoglobulin domain-containing protein 1 isoform 1 precursor [Homo sapiens]	RecName: Full=V-set and immunoglobulin domain-containing protein 1; AltName: Full=Cell surface A33 antigen; AltName: Full=Glycoprotein A34; Flags: Precursor [Homo	V-set and immunoglobulin domain containing 1	_	VSIG1
ENSG00000177406	26	47	0.31	0.605	0.31	0.6	0.78	0.276	1	no	up	hCG2038549, partial [Homo sapiens]	_	_	_	RP11-218M22.1
ENSG00000232653	17.77	30.91	0.114	0.268	0.11	0.27	0.78	0.357	1	no	up	golgin A8 family, member N [Homo sapiens]	RecName: Full=Golgin subfamily A member 8N [Homo sapiens]	Golgin subfamily A member 8-like protein 2 ; May be involved in maintaining Golgi structure [...]	_	GOLGA8N
ENSG00000105143	16	25	0.202	0.418	0.2	0.42	0.78	0.477	1	no	up	solute carrier family 1 (high affinity aspartate/glutamate transporter), member 6 variant [Homo sapiens]	RecName: Full=Excitatory amino acid transporter 4; AltName: Full=Sodium-dependent glutamate/aspartate transporter; AltName: Full=Solute carrier family 1 member 6 [Ho	solute carrier family 1 (high affinity aspartate/glutamate transporter), member 6	SLC1A6, EAAT4	SLC1A6
ENSG00000055957	14	29	0.158	0.343	0.16	0.34	0.78	0.226	1	no	up	inter-alpha-trypsin inhibitor heavy chain H1 isoform a precursor [Homo sapiens]	RecName: Full=Inter-alpha-trypsin inhibitor heavy chain H1; Short=ITI heavy chain H1; Short=ITI-HC1; Short=Inter-alpha-inhibitor heavy chain 1; AltName: Full=Inter-	inter-alpha (globulin) inhibitor H1; May act as a carrier of hyaluronan in serum or as a bin [...]	ITIH1, SHAP	ITIH1
ENSG00000240399	10	15	0.442	0.83	0.44	0.83	0.78	0.598	1	no	up	ribosomal protein L37, isoform CRA_a [Homo sapiens]	RecName: Full=60S ribosomal protein L37 [Mus musculus]	annotation not avaliable	RP-L37e, RPL37	RP1-228P16.1
ENSG00000112699	1296	2244	21.533	36.912	21.53	36.91	0.77	0.232	1	no	up	GDP-mannose 4,6 dehydratase isoform 1 [Homo sapiens]	RecName: Full=GDP-mannose 4,6 dehydratase; AltName: Full=GDP-D-mannose dehydratase; Short=GMD [Homo sapiens]	GDP-mannose 4,6-dehydratase; Conversion of GDP-D-mannose to GDP-4-keto-6-D- deoxymannose	gmd, GMDS	GMDS
ENSG00000107736	403.46	568	3.647	6.306	3.65	6.31	0.77	0.457	1	no	up	PREDICTED: cadherin-23 isoform X2 [Homo sapiens]	RecName: Full=Cadherin-23; AltName: Full=Otocadherin; Flags: Precursor [Homo sapiens]	cadherin 23 (otocadherin) Gene; Cadherins are calcium dependent cell adhesion proteins. They [...]	CDH23	CDH23
ENSG00000241476	402.81	677.04	8.539	14.626	8.54	14.63	0.77	0.262	1	no	up	protein SSX2 isoform a [Homo protein SSX2 isoform a [Homo sapiens]	RecName: Full=Protein SSX2; AltName: Full=Cancer/testis antigen 5.2; Short=CT5.2; AltName: Full=Synovial sarcoma, X breakpoint 2; AltName: Full=Tumor antigen HOM-MEL	synovial sarcoma, X breakpoint 2	SSX2	SSX2
ENSG00000271533	138	248	1.018	1.803	1.02	1.8	0.77	0.215	1	no	up	hypothetical protein NEIPOLOT_01299 [Neisseria polysaccharea ATCC 43768]	RecName: Full=LINE-1 retrotransposable element ORF2 protein; Short=ORF2p; AltName: Full=Long interspersed element-1; Short=L1; AltName: Full=Retrovirus-related Pol	_	_	RP3-368A4.6
ENSG00000260855	79	146.01	0.619	1.129	0.62	1.13	0.77	0.205	1	no	up	PREDICTED: kinesin-like protein KLP6-like [Gorilla gorilla gorilla]	RecName: Full=LINE-1 retrotransposable element ORF2 protein; Short=ORF2p; Includes: RecName: Full=Reverse transcriptase; Includes: RecName: Full=Endonuclease [Homo	_	_	RP11-439E19.10
ENSG00000171951	53	99	0.575	1.054	0.57	1.05	0.77	0.21	1	no	up	secretogranin-2 precursor [Homo SCG2_HUMAN RecName: Full=Secretogranin-2; AltName: Full=Chromogranin-C; AltName: Full=Secretogranin II;	RecName: Full=Secretogranin-2; AltName: Full=Chromogranin-C; AltName: Full=Secretogranin II; Short=SgII; Contains: RecName: Full=Secretoneurin; Short=SN; Flags: Pr	secretogranin II (chromogranin C); Secretogranin-2 is a neuroendocrine secretory granule pro [...]	_	SCG2
ENSG00000256073	50	89	2.029	3.537	2.03	3.54	0.77	0.251	1	no	up	PREDICTED: protein FAM176C [Nomascus leucogenys]	RecName: Full=Putative uncharacterized protein C21orf119 [Homo sapiens]	_	_	URB1-AS1
ENSG00000186364	38.59	73.73	0.91	1.628	0.91	1.63	0.77	0.211	1	no	up	nucleoside diphosphate-linked moiety X motif 17 [Homo sapiens]	RecName: Full=Nucleoside diphosphate-linked moiety X motif 17; Short=Nudix motif 17 [Homo sapiens]	nudix (nucleoside diphosphate linked moiety X)-type motif 17; Probably mediates the hydrolys [...]	_	NUDT17
ENSG00000248015	31.93	64.15	0.24	0.48	0.24	0.48	0.77	0.184	1	no	up	unnamed protein product [Homo sapiens]	RecName: Full=NADH-quinone oxidoreductase subunit B; AltName: Full=NADH dehydrogenase I subunit B; AltName: Full=NDH-1 subunit B [Rhodospirillum rubrum ATCC 11170]	_	NDUFS7	AC005329.7
ENSG00000259305	19.56	35.81	0.531	0.973	0.53	0.97	0.77	0.303	1	no	up	zinc fingers and homeoboxes protein 1, isoform 2 [Homo sapiens]	RecName: Full=Zinc fingers and homeoboxes protein 1, isoform 2; AltName: Full=ZHX1-C8orf76 readthrough transcript protein [Homo sapiens]	Uncharacterized protein C8orf76	_	ZHX1-C8orf76
ENSG00000258461	15.87	37.15	0.12	0.274	0.12	0.27	0.77	0.144	1	no	up	calpain 3 transcription variant 10 [Homo sapiens]	RecName: Full=Calpain-3; AltName: Full=Calcium-activated neutral proteinase 3; Short=CANP 3; AltName: Full=Calpain L3; AltName: Full=Calpain p94; AltName: Full=Muscl	calpain 3, (p94)	CAPN3	RP11-164J13.1
ENSG00000224093	15	27	0.822	1.472	0.82	1.47	0.77	0.335	1	no	up	PREDICTED: hypothetical protein LOC100425747 [Macaca mulatta]	RecName: Full=Breast cancer anti-estrogen resistance protein 3 [Bos taurus]	_	_	RP5-1033H22.2
ENSG00000273284	13	25	0.417	0.78	0.42	0.78	0.77	0.294	1	no	up	_	_	_	_	RP11-888D10.4
ENSG00000255495	11	22	0.24	0.48	0.24	0.48	0.77	0.284	1	no	up	PREDICTED: uncharacterized protein LOC101133438 [Gorilla gorilla gorilla]	_	_	_	AC145124.2
ENSG00000147571	17473	30096	333.659	564.87	333.66	564.87	0.76	0.234	1	no	up	corticoliberin preproprotein [Homo PREDICTED: corticoliberin isoform 2 [Pan troglodytes]	RecName: Full=Corticoliberin; AltName: Full=Corticotropin-releasing factor; Short=CRF; AltName: Full=Corticotropin-releasing hormone; Flags: Precursor [Homo sapiens]	corticotropin releasing hormone	CRH	CRH
ENSG00000162817	510	885	4.077	6.967	4.08	6.97	0.76	0.232	1	no	up	PREDICTED: uncharacterized protein C1orf115 homolog [Gorilla gorilla gorilla]	RecName: Full=Uncharacterized protein C1orf115 [Homo sapiens]	Uncharacterized protein C1orf115	_	C1orf115
ENSG00000165959	289	424	0.771	1.372	0.77	1.37	0.76	0.409	1	no	up	calmin [Homo sapiens]	RecName: Full=Calmin; AltName: Full=Calponin-like transmembrane domain protein [Homo sapiens]	calmin (calponin-like, transmembrane)	_	CLMN
ENSG00000273018	224.99	385.34	5.006	8.551	5.01	8.55	0.76	0.249	1	no	up	TL132 protein [Homo sapiens]	RecName: Full=Ubiquitin carboxyl-terminal hydrolase 32; AltName: Full=Deubiquitinating enzyme 32; AltName: Full=Renal carcinoma antigen NY-REN-60; AltName: Full=Ub	PREDICTED: Pan troglodytes similar to ubiquitin-specific protease USP6 (LOC741167), mRNA	USP6_32	CTD-2303H24.2
ENSG00000186212	76	139	0.645	1.166	0.65	1.17	0.76	0.214	1	no	up	ankyrin repeat domain-containing protein SOWAHB [Homo sapiens]	RecName: Full=Ankyrin repeat domain-containing protein SOWAHB; AltName: Full=Ankyrin repeat domain-containing protein 56; AltName: Full=Protein sosondowah homolog	ankyrin repeat domain 56	_	SOWAHB
ENSG00000274070	70.11	124.27	1.7	2.956	1.7	2.96	0.76	0.242	1	no	up	GATS-like protein 2 [Homo GATS protein-like 2 [Macaca mulatta]	RecName: Full=GATS-like protein 2 [Homo sapiens]	GATS protein-like 1	_	GATSL2
ENSG00000138821	69	127	0.594	1.073	0.59	1.07	0.76	0.212	1	no	up	zinc transporter ZIP8 isoform b precursor [Homo sapiens]	RecName: Full=Zinc transporter ZIP8; AltName: Full=BCG-induced integral membrane protein in monocyte clone 103 protein; AltName: Full=LIV-1 subfamily of ZIP zinc t	solute carrier family 39 (zinc transporter), member 8	SLC39A8, ZIP8	SLC39A8
ENSG00000174500	25	39	0.202	0.412	0.2	0.41	0.76	0.43	1	no	up	germinal center-associated signaling and motility protein isoform 1 [Homo sapiens]	RecName: Full=Germinal center-associated signaling and motility protein; AltName: Full=Germinal center B-cell-expressed transcript 2 protein; AltName: Full=Germina	germinal center expressed transcript 2	_	GCSAM
ENSG00000279368	24	46	0.379	0.711	0.38	0.71	0.76	0.234	1	no	up	_	_	_	_	RP1-80N2.4
ENSG00000236107	20.94	38	0.986	1.734	0.99	1.73	0.76	0.294	1	no	up	PREDICTED: sodium channel protein type 2 subunit alpha-like [Chrysemys picta bellii]	RecName: Full=Sodium channel protein type 9 subunit alpha; AltName: Full=Neuroendocrine sodium channel; Short=hNE-Na; AltName: Full=Peripheral sodium channel 1; S	_	SCN9A	AC010127.3
ENSG00000138172	12	22	0.228	0.455	0.23	0.45	0.76	0.348	1	no	up	calcium homeostasis modulator protein 2 [Homo sapiens]	RecName: Full=Calcium homeostasis modulator protein 2; AltName: Full=Protein FAM26B [Homo sapiens]	calcium homeostasis modulator 2	_	CALHM2
ENSG00000160588	211.77	397	1.827	3.137	1.83	3.14	0.75	0.179	1	no	up	myelin protein zero-like protein 3 isoform a precursor [Homo sapiens]	RecName: Full=Myelin protein zero-like protein 3; Flags: Precursor [Homo sapiens]	myelin protein zero-like 3; Mediates homophilic cell-cell adhesion (By similarity)	_	MPZL3
ENSG00000126016	184	302	0.847	1.497	0.85	1.5	0.75	0.29	1	no	up	angiomotin isoform 1 [Homo PREDICTED: angiomotin isoform X1 [Homo sapiens]	RecName: Full=Angiomotin [Homo sapiens]	angiomotin; Plays a central role in tight junction maintenance via the complex formed with A [...]	AMOT	AMOT
ENSG00000129988	156	272	2.275	3.898	2.27	3.9	0.75	0.238	1	no	up	lipopolysaccharide-binding protein precursor [Homo sapiens]	RecName: Full=Lipopolysaccharide-binding protein; Short=LBP; Flags: Precursor [Homo sapiens]	lipopolysaccharide binding protein; Binds to the lipid A moiety of bacterial lipopolysacchar [...]	LBP	LBP
ENSG00000272872	79	137	4.089	6.93	4.09	6.93	0.75	0.257	1	no	up	_	_	_	_	LL22NC03-N14H11.1
ENSG00000170579	64	122	0.335	0.63	0.34	0.63	0.75	0.189	1	no	up	disks large-associated protein 1 isoform 1 [Homo sapiens]	RecName: Full=Disks large-associated protein 1; Short=DAP-1; AltName: Full=Guanylate kinase-associated protein; Short=hGKAP; AltName: Full=PSD-95/SAP90-binding pro	discs, large (Drosophila) homolog-associated protein 1; Part of the postsynaptic scaffold in [...]	DLGAP1, GKAP	DLGAP1
ENSG00000213658	24.59	23.9	0.43	0.792	0.43	0.79	0.75	1	1	no	up	unnamed protein product [Homo sapiens]	RecName: Full=Linker for activation of T-cells family member 1; AltName: Full=36 kDa phospho-tyrosine adapter protein; Short=pp36; AltName: Full=p36-38 [Homo sapiens	CDNA FLJ26694 fis, clone MPG08973	LAT	LAT
ENSG00000028277	24	30	0.107	0.249	0.11	0.25	0.75	0.727	1	no	up	PREDICTED: POU domain, class 2, transcription factor 2 isoformX1 [Equus caballus]	RecName: Full=POU domain, class 2, transcription factor 2; AltName: Full=Lymphoid-restricted immunoglobulin octamer-binding protein NF-A2; AltName: Full=Octamer-b	POU class 2 homeobox 2; Transcription factor that specifically binds to the octamer motif (5 [...]	POU2F, OTF	POU2F2
ENSG00000012779	22	45	0.259	0.505	0.26	0.51	0.75	0.193	1	no	up	PREDICTED: arachidonate 5-lipoxygenase isoform 1 [Nomascus leucogenys]	RecName: Full=Arachidonate 5-lipoxygenase; Short=5-LO; Short=5-lipoxygenase [Homo sapiens]	arachidonate 5-lipoxygenase; Catalyzes the first step in leukotriene biosynthesis, and there [...]	ALOX5	ALOX5
ENSG00000260805	17	34	0.259	0.505	0.26	0.51	0.75	0.232	1	no	up	_	_	_	_	RP11-61J19.5
ENSG00000249456	16.44	29.39	1.182	2.058	1.18	2.06	0.75	0.321	1	no	up	hypothetical protein EGK_20160 [Macaca mulatta]	RecName: Full=Ubiquitin thioesterase ZRANB1; AltName: Full=TRAF-binding domain-containing protein; Short=hTrabid; AltName: Full=Zinc finger Ran-binding domain-con	_	ZRANB1, TRABID	RP11-298J20.4
ENSG00000197497	12.48	11.94	0.082	0.206	0.08	0.21	0.75	1	1	no	up	zinc finger protein 665 [Homo PREDICTED: zinc finger protein 665 isoform X1 [Homo sapiens]	RecName: Full=Zinc finger protein 665; AltName: Full=Zinc finger protein 160-like [Homo sapiens]	zinc finger protein 665; May be involved in transcriptional regulation	KRAB	ZNF665
ENSG00000118515	395	229	5.239	3.075	5.24	3.08	-0.75	0.242	1	no	down	PREDICTED: serine/threonine-protein kinase Sgk1 isoform 5 [Pan troglodytes]	RecName: Full=Serine/threonine-protein kinase Sgk1; AltName: Full=Serum/glucocorticoid-regulated kinase 1 [Homo sapiens]	_	SGK1	SGK1
ENSG00000213648	283.24	171.61	6.156	3.63	6.16	3.63	-0.75	0.289	1	no	down	PREDICTED: sulfotransferase 1A3/1A4 isoform X1 [Macaca fascicularis]	RecName: Full=Sulfotransferase 1A3/1A4; Short=ST1A3/ST1A4; AltName: Full=Aryl sulfotransferase 1A3/1A4; AltName: Full=Catecholamine-sulfating phenol sulfotransferas	sulfotransferase family, cytosolic, 1A, phenol-preferring, member 4; Catalyzes the sulfate c [...]	SULT1A	SULT1A4
ENSG00000189064	160.75	98.08	12.508	7.416	12.51	7.42	-0.75	0.302	1	no	down	G antigen 2A/2B [Homo sapiens]	RecName: Full=G antigen 2A; Short=GAGE-2A [Homo sapiens]	G antigen 2A	_	GAGE2A
ENSG00000148344	143	84	2.332	1.347	2.33	1.35	-0.75	0.272	1	no	down	hCG30600, isoform CRA_c [Homo sapiens]	RecName: Full=Prostaglandin E synthase; AltName: Full=Microsomal glutathione S-transferase 1-like 1; Short=MGST1-L1; AltName: Full=Microsomal prostaglandin E syntha	prostaglandin E synthase	PTGES	PTGES
ENSG00000257524	106.95	63.91	3.28	1.909	3.28	1.91	-0.75	0.298	1	no	down	PREDICTED: adenylate kinase isoenzyme 1 isoform 3 [Macaca mulatta]	RecName: Full=Adenylate kinase isoenzyme 1; Short=AK 1; AltName: Full=ATP-AMP transphosphorylase 1; AltName: Full=ATP:AMP phosphotransferase; AltName: Full=Adenylat	adenylate kinase 1; Catalyzes the reversible transfer of the terminal phosphate group betwee [...]	adk, AK	RP11-203J24.9
ENSG00000268262	82.01	48.85	3.103	1.809	3.1	1.81	-0.75	0.309	1	no	down	PREDICTED: leucine-rich repeat and fibronectin type III domain-containing protein 1 isoform X1 [Heterocephalus glaber]	RecName: Full=Leucine-rich repeat and fibronectin type III domain-containing protein 1; AltName: Full=Synaptic adhesion-like molecule 2; Flags: Precursor [Homo sa	_	LRFN1, SALM2	CTC-246B18.8
ENSG00000204947	66	35	0.563	0.293	0.56	0.29	-0.75	0.222	1	no	down	zinc finger protein 425 [Homo sapiens]	RecName: Full=Zinc finger protein 425 [Homo sapiens]	zinc finger protein 425; May be involved in transcriptional regulation	KRAB	ZNF425
ENSG00000270069	57	32	1.226	0.686	1.23	0.69	-0.75	0.274	1	no	down	_	_	_	_	MIR222HG
ENSG00000197928	55	36	1.157	0.649	1.16	0.65	-0.75	0.425	1	no	down	zinc finger protein 677 [Homo PREDICTED: zinc finger protein 677 isoform X1 [Homo sapiens]	RecName: Full=Zinc finger protein 677 [Homo sapiens]	zinc finger protein 677; May be involved in transcriptional regulation	KRAB	ZNF677
ENSG00000283633	40.35	19.09	0.695	0.374	0.69	0.37	-0.75	0.186	1	no	down	RecName: Full=HERV-H_22q11.2 provirus ancestral Gag polyprotein; Short=Gag polyprotein	RecName: Full=HERV-H_22q11.2 provirus ancestral Gag polyprotein; Short=Gag polyprotein	annotation not avaliable	SIGLEC5_14	_
ENSG00000196275	29.53	11.59	0.436	0.218	0.44	0.22	-0.75	0.129	1	no	down	PREDICTED: general transcription factor II-I repeat domain-containing protein 2A isoform X1 [Homo sapiens]	RecName: Full=General transcription factor II-I repeat domain-containing protein 2A; Short=GTF2I repeat domain-containing protein 2A; AltName: Full=Transcription	GTF2I repeat domain containing 2	_	GTF2IRD2
ENSG00000257315	1208.07	691.58	2.768	1.597	2.77	1.6	-0.76	0.223	1	no	down	zinc finger BED domain-containing protein 6 [Homo sapiens]	RecName: Full=Zinc finger BED domain-containing protein 6 [Homo sapiens]	similar to Zinc finger BED domain containing protein 4	_	ZBED6
ENSG00000225756	142	82	1.877	1.067	1.88	1.07	-0.76	0.257	1	no	down	hCG2033147 [Homo sapiens]	RecName: Full=Dopamine beta-hydroxylase; AltName: Full=Dopamine beta-monooxygenase; Contains: RecName: Full=Soluble dopamine beta-hydroxylase [Homo sapiens]	_	DBH	DBH-AS1
ENSG00000260280	50.07	26.26	0.588	0.306	0.59	0.31	-0.76	0.226	1	no	down	PREDICTED: structure-specific endonuclease subunit SLX1-like isoform X1 [Homo sapiens]	RecName: Full=Structure-specific endonuclease subunit SLX1; AltName: Full=GIY-YIG domain-containing protein 1 [Homo sapiens]	GIY-YIG domain containing 2	SLX1	SLX1B-SULT1A4
ENSG00000182636	48	26	0.714	0.38	0.71	0.38	-0.76	0.258	1	no	down	necdin [Homo sapiens]	RecName: Full=Necdin [Homo sapiens]	necdin homolog (mouse)	NDN	NDN
ENSG00000278864	44	24	0.727	0.387	0.73	0.39	-0.76	0.271	1	no	down	_	_	_	_	RP11-45M22.2
ENSG00000166503	32	24	0.417	0.206	0.42	0.21	-0.76	0.635	1	no	down	hepatoma-derived growth factor-related protein 3 [Homo sapiens]	RecName: Full=Hepatoma-derived growth factor-related protein 3; Short=HRP-3; AltName: Full=Hepatoma-derived growth factor 2; Short=HDGF-2 [Homo sapiens]	hepatoma-derived growth factor, related protein 3	_	RP11-382A20.3
ENSG00000121743	32	11	0.164	0.056	0.16	0.06	-0.76	0.077	1	no	down	gap junction alpha-3 protein [Homo PREDICTED: gap junction alpha-3 protein isoform X1 [Homo sapiens]	RecName: Full=Gap junction alpha-3 protein; AltName: Full=Connexin-46; Short=Cx46 [Homo sapiens]	gap junction protein, alpha 3, 46kDa; One gap junction consists of a cluster of closely pack [...]	GJA3, CX46	GJA3
ENSG00000224046	20	11	0.897	0.487	0.9	0.49	-0.76	0.369	1	no	down	hCG2038226, partial [Homo sapiens]	_	_	_	AC005076.5
ENSG00000167608	14	10	0.291	0.131	0.29	0.13	-0.76	0.683	1	no	down	transmembrane channel-like protein 4 isoform 1 [Homo sapiens]	RecName: Full=Transmembrane channel-like protein 4 [Homo sapiens]	transmembrane channel-like 4; May function as ion channels, transporters or modulators of such	_	TMC4
ENSG00000121039	2084.93	1365	18.221	10.647	18.22	10.65	-0.77	0.351	1	no	down	Retinol dehydrogenase 10, partial [Bos mutus]	RecName: Full=Retinol dehydrogenase 10 [Homo sapiens]	Retinol dehydrogenase 10 (EC 1.1.1.n2); Retinol dehydrogenase with a clear preference for NA [...]	RDH10	RDH10
ENSG00000137801	593	371	2.402	1.372	2.4	1.37	-0.77	0.308	1	no	down	thrombospondin 1 precursor variant [Homo sapiens]	RecName: Full=Thrombospondin-1; Flags: Precursor [Homo sapiens]	thrombospondin 1; Adhesive glycoprotein that mediates cell-to-cell and cell-to-matrix interactions	THBS1	THBS1
ENSG00000269955	293.64	173.26	5.157	2.988	5.16	2.99	-0.77	0.259	1	no	down	C7orf55-LUC7L2 protein [Homo unnamed protein product [Homo sapiens]	RecName: Full=Putative RNA-binding protein Luc7-like 2 [Homo sapiens]	LUC7-like 2 (S. cerevisiae)	LUC7L2	C7orf55-LUC7L2
ENSG00000111981	187	107	1.631	0.917	1.63	0.92	-0.77	0.243	1	no	down	NKG2D ligand 1 precursor [Homo N2DL1_HUMAN RecName: Full=NKG2D ligand 1; Short=N2DL-1; Short=NKG2DL1; AltName: Full=ALCAN-beta; AltName:	RecName: Full=NKG2D ligand 1; Short=N2DL-1; Short=NKG2DL1; AltName: Full=ALCAN-beta; AltName: Full=Retinoic acid early transcript 1I; AltName: Full=UL16-binding pr	UL16 binding protein 1; Ligand for the NKG2D receptor, together with at least ULBP2 and ULBP [...]	ULBP	ULBP1
ENSG00000243679	75.26	44	3.476	1.99	3.48	1.99	-0.77	0.296	1	no	down	RecName: Full=Putative uncharacterized protein FLJ44672 unnamed protein product [Homo sapiens]	RecName: Full=Putative uncharacterized protein FLJ44672	Putative uncharacterized protein FLJ44672	_	RP11-274B21.3
ENSG00000249641	42	23	0.891	0.48	0.89	0.48	-0.77	0.278	1	no	down	homeoprotein C13 [Homo sapiens]	RecName: Full=Homeobox protein Hox-C13; AltName: Full=Homeobox protein Hox-3G [Homo sapiens]	_	HOX_13	HOXC13-AS
ENSG00000205457	26.16	14.9	1.037	0.568	1.04	0.57	-0.77	0.372	1	no	down	TP53-target gene 3 protein [Homo TP53-target gene 3 protein [Homo sapiens]	RecName: Full=TP53-target gene 3 protein; AltName: Full=TP53-inducible gene 3 protein [Homo sapiens]	TP53-target gene 3 protein (TP53-inducible gene 3 protein); May play a significant role in p [...]	_	TP53TG3C
ENSG00000071246	260.65	183.64	1.517	0.842	1.52	0.84	-0.78	0.457	1	no	down	KIAA1036 protein [Homo sapiens]	RecName: Full=Vasohibin-1 [Homo sapiens]	vasohibin 1; Angiogenesis inhibitor. Inhibits migration, proliferation and network formation [...]	_	VASH1
ENSG00000118495	216	175	2.945	1.672	2.95	1.67	-0.78	0.659	1	no	down	zinc finger protein PLAGL1 isoform 2 [Homo sapiens]	RecName: Full=Zinc finger protein PLAGL1; AltName: Full=Lost on transformation 1; Short=LOT-1; AltName: Full=Pleiomorphic adenoma-like protein 1; AltName: Full=Tu	pleiomorphic adenoma gene-like 1; Shows weak transcriptional activatory activity. Transcript [...]	PLAGL1	PLAGL1
ENSG00000105472	96	55	2.022	1.135	2.02	1.14	-0.78	0.264	1	no	down	PREDICTED: C-type lectin domain family 11 member A [Chlorocebus sabaeus]	RecName: Full=C-type lectin domain family 11 member A; AltName: Full=C-type lectin superfamily member 3; AltName: Full=Lymphocyte secreted C-type lectin; AltName:	C-type lectin domain family 11, member A; Stimulates the proliferation and differentiation o [...]	CLEC11A	CLEC11A
ENSG00000268903	94.14	55.15	4.342	2.489	4.34	2.49	-0.78	0.283	1	no	down	hypothetical protein [Pan troglodytes]	RecName: Full=Putative uncharacterized protein FLJ44672	Putative uncharacterized protein FLJ44672	_	RP11-34P13.15
ENSG00000107614	93	64	1.131	0.617	1.13	0.62	-0.78	0.455	1	no	down	tRNA (cytosine(38)-C(5))-methyltransferase [Homo sapiens]	RecName: Full=tRNA (cytosine(38)-C(5))-methyltransferase; AltName: Full=DNA (cytosine-5)-methyltransferase-like protein 2; Short=Dnmt2; AltName: Full=DNA methyltra	tRNA aspartic acid methyltransferase 1; Specifically methylates cytosine 38 in the anticodon [...]	TRDMT1, DNMT2	TRDMT1
ENSG00000131480	87	48	0.916	0.493	0.92	0.49	-0.78	0.238	1	no	down	retina-specific copper amine oxidase isoform b precursor [Homo sapiens]	RecName: Full=Retina-specific copper amine oxidase; Short=RAO; AltName: Full=Amine oxidase [copper-containing]	amine oxidase, copper containing 2 (retina-specific); Has a monoamine oxidase activity with [...]	AOC3, AOC2, tynA	AOC2
ENSG00000205642	35.4	21.14	1.018	0.549	1.02	0.55	-0.78	0.374	1	no	down	variable charge X-linked protein 3B [Homo sapiens]	RecName: Full=Variable charge X-linked protein 3B; AltName: Full=Variably charged protein X-C; Short=VCX-C [Homo sapiens]	variable charge, X-linked 3B; May mediate a process in spermatogenesis or may play a role in [...]	_	VCX3B
ENSG00000171044	27	16	0.512	0.256	0.51	0.26	-0.78	0.392	1	no	down	XK-related protein 6 [Homo sapiens]	RecName: Full=XK-related protein 6 [Homo sapiens]	XK, Kell blood group complex subunit-related family, member 6	_	XKR6
ENSG00000167723	20	10	0.158	0.05	0.16	0.05	-0.78	0.298	1	no	down	TRPV3 protein [Homo sapiens]	RecName: Full=Transient receptor potential cation channel subfamily V member 3; Short=TrpV3; AltName: Full=Vanilloid receptor-like 3; Short=VRL-3 [Homo sapiens]	transient receptor potential cation channel, subfamily V, member 3; Putative receptor-activa [...]	TRPV3	TRPV3
ENSG00000226913	14	15	0.341	0.156	0.34	0.16	-0.78	1	1	no	down	unnamed protein product [Homo sapiens]	RecName: Full=Zinc finger protein ENSP00000375192 [Homo sapiens]	annotation not avaliable	_	BSN-AS2
ENSG00000107562	2650	1606	28.7	16.554	28.7	16.55	-0.79	0.271	1	no	down	chemokine (C-X-C motif) ligand 12 (stromal cell-derived factor 1), isoform CRA_a, partial [Homo chemokine (C-X-C motif) ligand 12 (str	RecName: Full=Stromal cell-derived factor 1; Short=SDF-1; Short=hSDF-1; AltName: Full=C-X-C motif chemokine 12; AltName: Full=Intercrine reduced in hepatomas; Short=	chemokine (C-X-C motif) ligand 12 (stromal cell-derived factor 1); Chemoattractant active on [...]	CXCL12	CXCL12
ENSG00000165556	399	401	4.633	2.632	4.63	2.63	-0.79	0.996	1	no	down	PREDICTED: homeobox protein CDX-2 [Gorilla gorilla gorilla]	RecName: Full=Homeobox protein CDX-2; AltName: Full=CDX-3; AltName: Full=Caudal-type homeobox protein 2 [Homo sapiens]	caudal type homeobox 2; Involved in the transcriptional regulation of multiple genes express [...]	CDX	CDX2
ENSG00000170775	73	38	0.664	0.343	0.66	0.34	-0.79	0.204	1	no	down	prosaposin receptor GPR37 precursor [Homo sapiens]	RecName: Full=Prosaposin receptor GPR37; AltName: Full=Endothelin B receptor-like protein 1; Short=ETBR-LP-1; AltName: Full=G-protein coupled receptor 37; AltName:	G protein-coupled receptor 37 (endothelin receptor type B-like)	GPR37	GPR37
ENSG00000149557	42	25	0.872	0.462	0.87	0.46	-0.79	0.349	1	no	down	hypothetical protein EGK_14950, partial [Macaca mulatta]	RecName: Full=Protein GVQW1; AltName: Full=GVQW motif-containing protein 1; AltName: Full=Tigger transposable element-derived 1-like protein 2; Flags: Precursor [H	annotation not avaliable	_	FEZ1
ENSG00000162814	40	26	1.03	0.555	1.03	0.56	-0.79	0.443	1	no	down	spermatogenesis-associated protein 17 [Homo sapiens]	RecName: Full=Spermatogenesis-associated protein 17 [Homo sapiens]	spermatogenesis associated 17	_	SPATA17
ENSG00000274810	37.61	10.14	0.126	0.031	0.13	0.03	-0.79	0.026	1	no	down	KIAA2000 protein [Homo sapiens]	RecName: Full=Nephrocystin-3 [Homo sapiens]	nephronophthisis 3 (adolescent)	NPHP3	NPHP3-ACAD11
ENSG00000119946	3348	1942.11	14.985	8.589	14.98	8.59	-0.8	0.232	1	no	down	metal transporter CNNM1 [Homo CNNM1_HUMAN RecName: Full=Metal transporter CNNM1; AltName: Full=Ancient conserved domain-containing prot	RecName: Full=Metal transporter CNNM1; AltName: Full=Ancient conserved domain-containing protein 1; AltName: Full=Cyclin-M1 [Homo sapiens]	cyclin M1; Probable metal transporter (By similarity)	CNNM	CNNM1
ENSG00000140961	810	469	14.366	8.189	14.37	8.19	-0.8	0.235	1	no	down	PREDICTED: oxidative stress-induced growth inhibitor 1 isoform 2 [Pan paniscus]	RecName: Full=Oxidative stress-induced growth inhibitor 1; AltName: Full=Ovary, kidney and liver protein 38; Short=huOKL38; AltName: Full=Pregnancy-induced growth	oxidative stress induced growth inhibitor 1; Regulates the differentiation and proliferation [...]	_	OSGIN1
ENSG00000132967	268.47	152.95	14.442	8.246	14.44	8.25	-0.8	0.234	1	no	down	High mobility group protein B1 [Heterocephalus glaber]	RecName: Full=High mobility group protein B1; AltName: Full=High mobility group protein 1; Short=HMG-1 [Bos taurus]	high-mobility group box 1-like 1; Binds preferentially single-stranded DNA and unwinds doubl [...]	HMGB1	HMGB1P5
ENSG00000197766	252	141	6.453	3.661	6.45	3.66	-0.8	0.219	1	no	down	PREDICTED: transmembrane protease serine 9-like [Macaca mulatta]	RecName: Full=Complement factor D; AltName: Full=Adipsin; AltName: Full=C3 convertase activator; AltName: Full=Properdin factor D; Flags: Precursor [Homo sapiens]	complement factor D (adipsin); Factor D cleaves factor B when the latter is complexed with f [...]	CFD	CFD
ENSG00000114841	243	267	1.226	0.661	1.23	0.66	-0.8	0.845	1	no	down	DNAH1 variant protein [Homo sapiens]	RecName: Full=Dynein heavy chain 1, axonemal; AltName: Full=Axonemal beta dynein heavy chain 1; AltName: Full=Ciliary dynein heavy chain 1; AltName: Full=Heat shoc	PREDICTED: Pan troglodytes similar to KIAA1410 protein (LOC460422), mRNA	DNAH	DNAH1
ENSG00000198064	237.07	126.75	1.928	1.067	1.93	1.07	-0.8	0.188	1	no	down	RecName: Full=Putative NPIP-like protein LOC613037 [Homo sapiens]	RecName: Full=Putative NPIP-like protein LOC613037 [Homo sapiens]	Putative NPIP-like protein ENSP00000342480	_	RP11-347C12.1
ENSG00000160229	82.12	47	2.73	1.522	2.73	1.52	-0.8	0.271	1	no	down	RecName: Full=Putative zinc finger protein 66; AltName: Full=Zinc finger protein 66 pseudogene [Homo sapiens]	RecName: Full=Putative zinc finger protein 66; AltName: Full=Zinc finger protein 66 pseudogene [Homo sapiens]	zinc finger protein 85	KRAB	ZNF66
ENSG00000261342	52	28	0.961	0.511	0.96	0.51	-0.8	0.248	1	no	down	hypothetical protein FLJ20489, isoform CRA_a [Homo sapiens]	RecName: Full=Putative uncharacterized protein encoded by LINC00269	annotation not avaliable	_	AC006538.1
ENSG00000197128	50	38	0.531	0.262	0.53	0.26	-0.8	0.617	1	no	down	zinc finger protein 772 isoform 1 [Homo sapiens]	RecName: Full=Zinc finger protein 772 [Homo sapiens]	zinc finger protein 772; May be involved in transcriptional regulation (By similarity)	KRAB	ZNF772
ENSG00000281732	38	27	0.575	0.287	0.57	0.29	-0.8	0.551	1	no	down	hCG1987469, isoform CRA_b [Homo sapiens]	_	_	_	CTA-299D3.8
ENSG00000187720	27	18	0.171	0.056	0.17	0.06	-0.8	0.511	1	no	down	thrombospondin type-1 domain-containing protein 4 isoform 1 precursor [Homo sapiens]	RecName: Full=Thrombospondin type-1 domain-containing protein 4; AltName: Full=A disintegrin and metalloproteinase with thrombospondin motifs-like protein 6; Shor	thrombospondin, type I, domain containing 4; Promotes matrix assembly (By similarity)	_	THSD4
ENSG00000204267	1136.99	844.15	9.164	5.196	9.16	5.2	-0.81	0.512	1	no	down	transporter 2, ATP-binding cassette, sub-family B isoform 1 variant [Homo sapiens]	RecName: Full=Antigen peptide transporter 2; Short=APT2; AltName: Full=ATP-binding cassette sub-family B member 3; AltName: Full=Peptide supply factor 2; AltName: Ful	Antigen peptide transporter 2 (APT2)(ATP-binding cassette sub-family B member 3)(Peptide tra [...]	ABCB3, TAP2	TAP2
ENSG00000189164	153	89	1.858	1.017	1.86	1.02	-0.81	0.261	1	no	down	KIAA1829 protein [Homo sapiens]	RecName: Full=Zinc finger protein 527 [Homo sapiens]	zinc finger protein 527; May be involved in transcriptional regulation	KRAB	ZNF527
ENSG00000196421	43	24	0.48	0.231	0.48	0.23	-0.81	0.291	1	no	down	RecName: Full=Putative uncharacterized protein encoded by LINC00176; AltName: Full=Putative proline-rich protein 17 unnamed protein pro	RecName: Full=Putative uncharacterized protein encoded by LINC00176; AltName: Full=Putative proline-rich protein 17	_	_	LINC00176
ENSG00000236056	40	22	1.39	0.748	1.39	0.75	-0.81	0.285	1	no	down	uracil DNA glycosylase [Homo sapiens]	RecName: Full=Glyceraldehyde-3-phosphate dehydrogenase; Short=GAPDH; AltName: Full=Peptidyl-cysteine S-nitrosylase GAPDH [Homo sapiens]	_	GAPDH, gapA	GAPDHP14
ENSG00000239213	36	19	1.441	0.78	1.44	0.78	-0.81	0.264	1	no	down	hCG1786951, partial [Homo sapiens]	_	_	_	NCK1-AS1
ENSG00000267058	35.79	30.48	0.752	0.387	0.75	0.39	-0.81	0.769	1	no	down	_	_	_	_	RP11-15A1.3
ENSG00000175600	33	18	0.632	0.318	0.63	0.32	-0.81	0.297	1	no	down	succinate--hydroxymethylglutarate CoA-transferase isoform 3 [Homo SUCHY_HUMAN RecName: Full=Succinate--hydroxymethylglutarate CoA-tra	RecName: Full=Succinate--hydroxymethylglutarate CoA-transferase; AltName: Full=Dermal papilla-derived protein 13; AltName: Full=SuccinylCoA:glutarate-CoA transfera	CaiB/baiF CoA-transferase family protein C7orf10 (EC 2.-.-.-)(Dermal papilla-derived protein 13)	SUGCT	SUGCT
ENSG00000227906	26	24	1.188	0.636	1.19	0.64	-0.81	0.941	1	no	down	hCG2045825 [Homo sapiens]	_	_	_	SNAP25-AS1
ENSG00000249624	24.72	12.6	0.897	0.468	0.9	0.47	-0.81	0.294	1	no	down	PREDICTED: interleukin-10 receptor subunit beta [Otolemur garnettii]	RecName: Full=Interleukin-10 receptor subunit beta; Short=IL-10 receptor subunit beta; Short=IL-10R subunit beta; Short=IL-10RB; AltName: Full=Cytokine receptor cl	interleukin 10 receptor, beta; Receptor for IL10 and IL22. Serves as an accessory chain esse [...]	IL10RB	AP000295.9
ENSG00000258279	19	10	0.765	0.393	0.77	0.39	-0.81	0.343	1	no	down	hCG2038107 [Homo sapiens]	_	_	_	LINC00592
ENSG00000214198	17	10	0.316	0.137	0.32	0.14	-0.81	0.454	1	no	down	RecName: Full=Tetratricopeptide repeat protein GNN; Short=TPR repeat protein GNN; AltName: Full=Grp94-neighboring nucleotidase [Homo sapiens]	RecName: Full=Tetratricopeptide repeat protein GNN; Short=TPR repeat protein GNN; AltName: Full=Grp94-neighboring nucleotidase [Homo sapiens]	annotation not avaliable	_	TTC41P
ENSG00000166263	517.14	500.08	4.032	2.233	4.03	2.23	-0.82	0.945	1	no	down	syntaxin-binding protein 4 [Homo STXB4_HUMAN RecName: Full=Syntaxin-binding protein 4; AltName: Full=Syntaxin 4-interacting protein; Sho	RecName: Full=Syntaxin-binding protein 4; AltName: Full=Syntaxin 4-interacting protein; Short=STX4-interacting protein; Short=Synip [Homo sapiens]	syntaxin binding protein 4; Plays a role in the translocation of transport vesicles from the [...]	STXBP4, SYNIP	STXBP4
ENSG00000198598	335	195	6.421	3.586	6.42	3.59	-0.82	0.247	1	no	down	matrix metalloproteinase-17 preproprotein [Homo sapiens]	RecName: Full=Matrix metalloproteinase-17; Short=MMP-17; AltName: Full=Membrane-type matrix metalloproteinase 4; Short=MT-MMP 4; Short=MTMMP4; AltName: Full=Membr	matrix metallopeptidase 17 (membrane-inserted); Endopeptidase that degrades various componen [...]	MMP17	MMP17
ENSG00000258643	326.05	237.62	10.966	6.156	10.97	6.16	-0.82	0.501	1	no	down	PREDICTED: polyadenylate-binding protein 2-like isoform 1 [Dasypus novemcinctus]	RecName: Full=Polyadenylate-binding protein 2; Short=PABP-2; Short=Poly(A)-binding protein 2; AltName: Full=Nuclear poly(A)-binding protein 1; AltName: Full=Poly(A	poly(A) binding protein, nuclear 1 Gene; Involved in the 3'-end formation of mRNA precursors [...]	PABPN1, PABP2	BCL2L2-PABPN1
ENSG00000117643	91	66	0.86	0.443	0.86	0.44	-0.82	0.523	1	no	down	mannosyl-oligosaccharide 1,2-alpha-mannosidase IC isoform 1 [Homo sapiens]	RecName: Full=Mannosyl-oligosaccharide 1,2-alpha-mannosidase IC; AltName: Full=HMIC; AltName: Full=Mannosidase alpha class 1C member 1; AltName: Full=Processing al	mannosidase, alpha, class 1C, member 1; Involved in the maturation of Asn-linked oligosaccha [...]	MAN1	MAN1C1
ENSG00000205238	29.26	13.29	0.518	0.249	0.52	0.25	-0.82	0.184	1	no	down	speedy protein E2 [Homo sapiens]	RecName: Full=Speedy protein E2 [Homo sapiens]	speedy homolog E5 (Xenopus laevis)	_	SPDYE2
ENSG00000176532	252	166	5.707	3.156	5.71	3.16	-0.83	0.375	1	no	down	proline-rich protein 15 [Homo PREDICTED: proline-rich protein 15 isoform X1 [Homo sapiens]	RecName: Full=Proline-rich protein 15 [Homo sapiens]	proline rich 15; May have a role in proliferation and/or differentiation (By similarity)	_	PRR15
ENSG00000137821	153	79	1.511	0.805	1.51	0.81	-0.83	0.172	1	no	down	leucine-rich repeat-containing protein 49 isoform 4 [Homo sapiens]	RecName: Full=Leucine-rich repeat-containing protein 49; AltName: Full=Tubulin polyglutamylase complex subunit 4; Short=PGs4 [Homo sapiens]	leucine rich repeat containing 49	LRRC49	LRRC49
ENSG00000187609	120	60	2.263	1.229	2.26	1.23	-0.83	0.159	1	no	down	exonuclease mut-7 homolog isoform a [Homo sapiens]	RecName: Full=Exonuclease mut-7 homolog; AltName: Full=Exonuclease 3'-5' domain-containing protein 3 [Homo sapiens]	exonuclease 3'-5' domain containing 3	_	EXD3
ENSG00000182310	55	44	2.022	1.092	2.02	1.09	-0.83	0.683	1	no	down	NCRNA00085 protein [Homo sapiens]	RecName: Full=Uncharacterized protein ENSP00000365934	Uncharacterized protein ENSP00000365934	_	SPACA6
ENSG00000245213	33	24	1.22	0.642	1.22	0.64	-0.83	0.593	1	no	down	N-acetylgalactosaminyltransferase 7 [Pongo abelii]	RecName: Full=N-acetylgalactosaminyltransferase 7; AltName: Full=Polypeptide GalNAc transferase 7; Short=GalNAc-T7; Short=pp-GaNTase 7; AltName: Full=Protein-UDP a	_	GALNT	RP11-10K16.1
ENSG00000213412	20	11	1.416	0.755	1.42	0.76	-0.83	0.369	1	no	down	PREDICTED: heterogeneous nuclear ribonucleoprotein A1-like [Bubalus bubalis]	RecName: Full=Heterogeneous nuclear ribonucleoprotein A1; Short=hnRNP A1; AltName: Full=HDP-1; AltName: Full=Helix-destabilizing protein; AltName: Full=Single-strand	_	HNRNPA1_3	HNRNPA1P33
ENSG00000244165	179.77	93.07	3.103	1.684	3.1	1.68	-0.84	0.169	1	no	down	P2Y purinoceptor 11 [Homo sapiens]	RecName: Full=P2Y purinoceptor 11; Short=P2Y11 [Homo sapiens]	purinergic receptor P2Y, G-protein coupled, 11; Receptor for ATP and ADP coupled to G-protei [...]	P2RY11	P2RY11
ENSG00000237094	82.24	47.67	6.598	3.636	6.6	3.64	-0.84	0.29	1	no	down	unnamed protein product [Homo sapiens]	RecName: Full=E3 ubiquitin-protein ligase Itchy homolog; Short=Itch; AltName: Full=Atrophin-1-interacting protein 4; Short=AIP4; AltName: Full=NFE2-associated polyp	_	_	RP4-669L17.10
ENSG00000176387	76	42	1.593	0.848	1.59	0.85	-0.84	0.245	1	no	down	PREDICTED: corticosteroid 11-beta-dehydrogenase isozyme 2 [Nomascus leucogenys]	RecName: Full=Corticosteroid 11-beta-dehydrogenase isozyme 2; AltName: Full=11-beta-hydroxysteroid dehydrogenase type 2; Short=11-DH2; Short=11-beta-HSD2; AltName:	hydroxysteroid (11-beta) dehydrogenase 2; Catalyzes the conversion of cortisol to the inacti [...]	HSD11B2	HSD11B2
ENSG00000063438	73	45	0.525	0.249	0.53	0.25	-0.84	0.345	1	no	down	KIAA1234 protein [Homo sapiens]	RecName: Full=Aryl hydrocarbon receptor repressor; Short=AhR repressor; Short=AhRR; AltName: Full=Class E basic helix-loop-helix protein 77; Short=bHLHe77 [Homo sa	programmed cell death 6; Mediates dioxin toxicity and is involved in regulation of cell grow [...]	AHRR, AHH	AHRR
ENSG00000099399	27	13	0.493	0.231	0.49	0.23	-0.84	0.233	1	no	down	PREDICTED: melanoma-associated antigen B2-like [Pan paniscus]	RecName: Full=Melanoma-associated antigen B2; AltName: Full=Cancer/testis antigen 3.2; Short=CT3.2; AltName: Full=DSS-AHC critical interval MAGE superfamily 6; Sh	melanoma antigen family B, 2	_	MAGEB2
ENSG00000139445	184	91	1.643	0.867	1.64	0.87	-0.85	0.143	1	no	down	forkhead box protein N4 [Homo FOXN4_HUMAN RecName: Full=Forkhead box protein N4 [Homo sapiens]	RecName: Full=Forkhead box protein N4 [Homo sapiens]	forkhead box N4	FOXN	FOXN4
ENSG00000237624	62.84	32.88	1.207	0.624	1.21	0.62	-0.85	0.216	1	no	down	succinyl-CoA:3-ketoacid-coenzyme A transferase 2, mitochondrial precursor [Pan troglodytes]	RecName: Full=Succinyl-CoA:3-ketoacid coenzyme A transferase 2, mitochondrial; AltName: Full=3-oxoacid CoA-transferase 2A; AltName: Full=Testis-specific succinyl-C	3-oxoacid CoA transferase 2; Key enzyme for ketone body catabolism. Transfers the CoA moiety [...]	OXCT	OXCT2P1
ENSG00000273361	30.31	16.83	2.787	1.503	2.79	1.5	-0.85	0.339	1	no	down	_	_	_	_	RP11-378A13.2
ENSG00000215039	20	14.41	1.207	0.624	1.21	0.62	-0.85	0.605	1	no	down	PREDICTED: CD27 antigen isoform X1 [Mustela putorius furo]	RecName: Full=CD27 antigen; AltName: Full=CD27L receptor; AltName: Full=T-cell activation antigen CD27; AltName: Full=T14; AltName: Full=Tumor necrosis factor rece	_	TNFRSF7, CD27	CD27-AS1
ENSG00000261008	18	27.32	0.777	0.387	0.78	0.39	-0.85	0.511	1	no	down	unnamed protein product [Mus musculus]	_	_	_	LINC01572
ENSG00000116661	851	477	16.142	8.876	16.14	8.88	-0.86	0.208	1	no	down	F-box only protein 2 [Homo sapiens]	RecName: Full=F-box only protein 2 [Homo sapiens]	F-box protein 2; Probably recognizes and binds to some phosphorylated proteins and promotes [...]	FBXO2, NFB42	FBXO2
ENSG00000169856	740	415	10.378	5.67	10.38	5.67	-0.86	0.209	1	no	down	hepatocyte nuclear factor 6 [Homo PREDICTED: hepatocyte nuclear factor 6 [Pongo abelii]	RecName: Full=Hepatocyte nuclear factor 6; Short=HNF-6; AltName: Full=One cut domain family member 1; AltName: Full=One cut homeobox 1 [Homo sapiens]	one cut homeobox 1	ONECUT1, HNF6	ONECUT1
ENSG00000137868	36	27	0.626	0.299	0.63	0.3	-0.86	0.624	1	no	down	stimulated by retinoic acid gene 6 protein homolog isoform d [Homo sapiens]	RecName: Full=Stimulated by retinoic acid gene 6 protein homolog [Homo sapiens]	stimulated by retinoic acid gene 6 homolog (mouse); May act as a high-affinity cell-surface [...]	_	STRA6
ENSG00000162989	36	26	0.329	0.137	0.33	0.14	-0.86	0.576	1	no	down	G protein-activated inward rectifier potassium channel 1 isoform 1 [Homo sapiens]	RecName: Full=G protein-activated inward rectifier potassium channel 1; Short=GIRK-1; AltName: Full=Inward rectifier K(+) channel Kir3.1; AltName: Full=Potassium ch	potassium inwardly-rectifying channel, subfamily J, member 3	KCNJ3	KCNJ3
ENSG00000183979	29.57	12.84	0.386	0.168	0.39	0.17	-0.86	0.164	1	no	down	PREDICTED: neuropeptide B [Gorilla gorilla gorilla]	RecName: Full=Neuropeptide B; AltName: Full=Preproprotein L7; Short=hPPL7; Contains: RecName: Full=Neuropeptide B-23; Short=NPB23; Short=hL7; Contains: RecName: Full	neuropeptide B; May be involved in the regulation of feeding, neuroendocrine system, memory, [...]	NPB	NPB
ENSG00000115339	12	10	0.24	0.087	0.24	0.09	-0.86	0.885	1	no	down	polypeptide N-acetylgalactosaminyltransferase 3 [Homo sapiens]	RecName: Full=Polypeptide N-acetylgalactosaminyltransferase 3; AltName: Full=Polypeptide GalNAc transferase 3; Short=GalNAc-T3; Short=pp-GaNTase 3; AltName: Full=	UDP-N-acetyl-alpha-D-galactosamine:polypeptide N-acetylgalactosaminyltransferase 3 (GalNAc-T [...]	GALNT	GALNT3
ENSG00000146352	356	236	1.498	0.773	1.5	0.77	-0.87	0.378	1	no	down	chromosome 6 open reading frame 213, isoform CRA_a [Homo sapiens]	RecName: Full=Clavesin-2; AltName: Full=Retinaldehyde-binding protein 1-like 2 [Homo CLVS2_MACFA RecName: Full=Clavesin-2; AltNam	Retinaldehyde-binding protein 1-like protein 2	_	CLVS2
ENSG00000167552	241.98	118.02	3.748	2.002	3.75	2	-0.87	0.13	1	no	down	PREDICTED: tubulin alpha-1C chain-like [Pan paniscus]	RecName: Full=Tubulin alpha-1A chain; AltName: Full=Alpha-tubulin 1; AltName: Full=Tubulin alpha-1 chain [Rattus norvegicus]	Tubulin alpha-1A chain (Tubulin alpha-1 chain)(Alpha-tubulin 1); Tubulin is the major consti [...]	TUBA	TUBA1A
ENSG00000223773	51	39	1.574	0.817	1.57	0.82	-0.87	0.624	1	no	down	PREDICTED: uncharacterized protein LOC751056 [Pan troglodytes]	RecName: Full=Putative uncharacterized protein C3orf66	_	_	CD99P1
ENSG00000203499	40	23	0.518	0.237	0.52	0.24	-0.87	0.322	1	no	down	hCG1995004 [Homo sapiens]	RecName: Full=Zinc finger protein ENSP00000375192 [Homo sapiens]	Putative uncharacterized protein ENSP00000381852 Fragment	_	FAM83H-AS1
ENSG00000123870	40	19	0.594	0.281	0.59	0.28	-0.87	0.186	1	no	down	PREDICTED: zinc finger protein 816-like isoform X1 [Homo sapiens]	RecName: Full=Zinc finger protein 816 [Homo sapiens]	PREDICTED: Pan troglodytes similar to LOC125893 protein (LOC748668), mRNA	KRAB	ZNF137P
ENSG00000100906	1630	935	33.497	18.144	33.5	18.14	-0.88	0.224	1	no	down	NF-kappa-B inhibitor alpha [Homo IKBA_HUMAN RecName: Full=NF-kappa-B inhibitor alpha; AltName: Full=I-kappa-B-alpha; Short=IkB-alpha; Short	RecName: Full=NF-kappa-B inhibitor alpha; AltName: Full=I-kappa-B-alpha; Short=IkB-alpha; Short=IkappaBalpha; AltName: Full=Major histocompatibility complex enhancer-	nuclear factor of kappa light polypeptide gene enhancer in B-cells inhibitor, alpha; Inhibit [...]	NFKBIA	NFKBIA
ENSG00000161270	321	138	2.718	1.428	2.72	1.43	-0.88	0.0742	1	no	down	nephrin precursor [Homo sapiens]	RecName: Full=Nephrin; AltName: Full=Renal glomerulus-specific cell adhesion receptor; Flags: Precursor [Homo sapiens]	proline dehydrogenase (oxidase) 2; Seems to play a role in the development or function of th [...]	_	NPHS1
ENSG00000136169	125	89	0.885	0.437	0.89	0.44	-0.88	0.487	1	no	down	histone-lysine N-methyltransferase SETDB2 isoform a [Homo sapiens]	RecName: Full=Histone-lysine N-methyltransferase SETDB2; AltName: Full=Chronic lymphocytic leukemia deletion region gene 8 protein; AltName: Full=Lysine N-methylt	SET domain, bifurcated 2; Probable histone methyltransferase (By similarity)	SETDB2	SETDB2
ENSG00000141040	98	68	1.485	0.761	1.48	0.76	-0.88	0.463	1	no	down	PREDICTED: uncharacterized protein LOC100412350 isoform 1 [Callithrix jacchus]	RecName: Full=Zinc finger protein 287; AltName: Full=Zinc finger protein with KRAB and SCAN domains 13 [Homo sapiens]	zinc finger protein 287; May be involved in transcriptional regulation	ZKSCAN	ZNF287
ENSG00000239282	86.19	49.19	1.82	0.942	1.82	0.94	-0.88	0.264	1	no	down	PREDICTED: GATS-like protein 3 isoform X1 [Galeopterus variegatus]	RecName: Full=GATS-like protein 3 [Homo sapiens]	GATS protein-like 3	_	GATSL3
ENSG00000163531	30	11	0.303	0.119	0.3	0.12	-0.88	0.0995	1	no	down	PREDICTED: neurofascin [Pongo abelii]	RecName: Full=Neurofascin; Flags: Precursor [Rattus norvegicus]	Neurofascin Precursor ; Cell adhesion, ankyrin-binding protein which may be involved in neur [...]	NFASC	NFASC
ENSG00000146094	79	42	1.371	0.692	1.37	0.69	-0.89	0.214	1	no	down	PREDICTED: docking protein 3 isoform X6 [Homo sapiens]	RecName: Full=Docking protein 3; AltName: Full=Downstream of tyrosine kinase 3 [Homo sapiens]	docking protein 3	_	DOK3
ENSG00000107968	3369	1905	43.199	23.103	43.2	23.1	-0.9	0.211	1	no	down	mitogen-activated protein kinase kinase kinase 8 [Homo sapiens]	RecName: Full=Mitogen-activated protein kinase kinase kinase 8; AltName: Full=Cancer Osaka thyroid oncogene; AltName: Full=Proto-oncogene c-Cot; AltName: Full=Serin	mitogen-activated protein kinase kinase kinase 8; Required for TLR4 activation of the MEK/ER [...]	MAP3K8, COT	MAP3K8
ENSG00000137819	229	124	1.744	0.886	1.74	0.89	-0.9	0.196	1	no	down	membrane progestin receptor gamma [Homo sapiens]	RecName: Full=Membrane progestin receptor gamma; Short=mPR gamma; AltName: Full=Progestin and adipoQ receptor family member 5; AltName: Full=Progestin and adipoQ r	progestin and adipoQ receptor family member V; Steroid membrane receptor. Binds progesterone [...]	_	PAQR5
ENSG00000138380	59.85	35	0.657	0.306	0.66	0.31	-0.9	0.304	1	no	down	calcium-responsive transcription factor isoform 1 [Homo sapiens]	RecName: Full=Calcium-responsive transcription factor; AltName: Full=Amyotrophic lateral sclerosis 2 chromosomal region candidate gene 8 protein; AltName: Full=Cal	amyotrophic lateral sclerosis 2 (juvenile) chromosome region, candidate 8; May be a transcri [...]	_	CARF
ENSG00000149489	36.39	25	0.784	0.374	0.78	0.37	-0.9	0.528	1	no	down	PREDICTED: rod outer segment membrane protein 1 [Pan troglodytes]	RecName: Full=Rod outer segment membrane protein 1; Short=ROSP1; AltName: Full=Tetraspanin-23; Short=Tspan-23 [Homo sapiens]	retinal outer segment membrane protein 1; May function as an adhesion molecule involved in s [...]	ROM1, TSPAN23	ROM1
ENSG00000131471	28	14	0.341	0.137	0.34	0.14	-0.9	0.253	1	no	down	membrane primary amine oxidase isoform 1 [Homo sapiens]	RecName: Full=Membrane primary amine oxidase; AltName: Full=Copper amine oxidase; AltName: Full=HPAO; AltName: Full=Semicarbazide-sensitive amine oxidase; Short=SSAO	amine oxidase, copper containing 3 (vascular adhesion protein 1); Cell adhesion protein that [...]	AOC3, AOC2, tynA	AOC3
ENSG00000224738	27.15	12.7	0.613	0.281	0.61	0.28	-0.9	0.233	1	no	down	PREDICTED: uncharacterized protein LOC101130970 [Gorilla gorilla gorilla]	RecName: Full=Putative uncharacterized protein LOC65996	annotation not avaliable	_	AC099850.1
ENSG00000226266	17	12	1.428	0.717	1.43	0.72	-0.9	0.639	1	no	down	hypothetical protein EGK_02450, partial [Macaca mulatta]	RecName: Full=LINE-1 retrotransposable element ORF2 protein; Short=ORF2p; AltName: Full=Long interspersed element-1; Short=L1; AltName: Full=Retrovirus-related Pol	_	_	AC009961.3
ENSG00000139190	378	290	6.289	3.306	6.29	3.31	-0.91	0.569	1	no	down	unnamed protein product [Homo sapiens]	RecName: Full=Vesicle-associated membrane protein 1; Short=VAMP-1; AltName: Full=Synaptobrevin-1 [Homo sapiens]	vesicle-associated membrane protein 1 (synaptobrevin 1)	VAMP1	VAMP1
ENSG00000103723	122.03	79	1.251	0.617	1.25	0.62	-0.91	0.374	1	no	down	PREDICTED: AP-3 complex subunit beta-2 isoform 3 [Pan troglodytes]	RecName: Full=AP-3 complex subunit beta-2; AltName: Full=Adapter-related protein complex 3 subunit beta-2; AltName: Full=Adaptor protein complex AP-3 subunit beta-	_	AP3B	AP3B2
ENSG00000177374	59.99	53.09	0.967	0.468	0.97	0.47	-0.91	0.829	1	no	down	PREDICTED: hypermethylated in cancer 1 protein [Oryctolagus cuniculus]	RecName: Full=Hypermethylated in cancer 1 protein; Short=Hic-1; AltName: Full=Zinc finger and BTB domain-containing protein 29 [Homo sapiens]	hypermethylated in cancer 1 Gene; Putative transcription factor. May act as a tumor suppress [...]	_	HIC1
ENSG00000243406	42.08	36.13	0.98	0.474	0.98	0.47	-0.91	0.8	1	no	down	hCG2039115, isoform CRA_a, partial [Homo sapiens]	RecName: Full=Thrombospondin type-1 domain-containing protein 1; Flags: Precursor	_	_	MRPS31P5
ENSG00000188573	34	16	0.664	0.306	0.66	0.31	-0.91	0.195	1	no	down	RecName: Full=rRNA/tRNA 2'-O-methyltransferase fibrillarin-like protein 1; AltName: Full=Protein-glutamine methyltransferase [Homo sapiens]	RecName: Full=rRNA/tRNA 2'-O-methyltransferase fibrillarin-like protein 1; AltName: Full=Protein-glutamine methyltransferase [Homo sapiens]	fibrillarin-like 1; Involved in pre-rRNA processing. Utilizes the methyl donor S-adenosyl-L- [...]	NOP1, FBL	FBLL1
ENSG00000169914	448	383	3.059	1.566	3.06	1.57	-0.92	0.736	1	no	down	KIAA0459 protein [Homo sapiens]	RecName: Full=OTU domain-containing protein 3 [Homo sapiens]	OTU domain containing 3	OTUD3	OTUD3
ENSG00000137941	408	295	3.078	1.584	3.08	1.58	-0.92	0.485	1	no	down	TTLL7 protein [Homo sapiens]	RecName: Full=Tubulin polyglutamylase TTLL7; AltName: Full=Testis development protein NYD-SP30; AltName: Full=Tubulin--tyrosine ligase-like protein 7 [Homo sapiens	_	TTLL7	TTLL7
ENSG00000087077	81	37	1.308	0.642	1.31	0.64	-0.92	0.125	1	no	down	PREDICTED: solute carrier family 12 member 9-like isoform 5 [Macaca mulatta]	RecName: Full=Thyroid receptor-interacting protein 6; Short=TR-interacting protein 6; Short=TRIP-6; AltName: Full=Opa-interacting protein 1; Short=OIP-1; AltName:	thyroid hormone receptor interactor 6; Relays signals from the cell surface to the nucleus t [...]	SLC12A9, CCC6	TRIP6
ENSG00000251031	25	13	2.174	1.098	2.17	1.1	-0.92	0.294	1	no	down	PREDICTED: argininosuccinate synthase isoform 1 [Pan troglodytes]	RecName: Full=Argininosuccinate synthase; AltName: Full=Citrulline--aspartate ligase [Homo sapiens]	_	argG, ASS1	CTC-367F4.1
ENSG00000139567	23	11	0.253	0.087	0.25	0.09	-0.92	0.249	1	no	down	activin A receptor type II-like 1, isoform CRA_d [Homo sapiens]	RecName: Full=Serine/threonine-protein kinase receptor R3; Short=SKR3; AltName: Full=Activin receptor-like kinase 1; Short=ALK-1; AltName: Full=TGF-B superfamily re	activin A receptor type II-like 1; On ligand binding, forms a receptor complex consisting of [...]	ACVRL1, ALK1	ACVRL1
ENSG00000198406	226.62	120.29	9.266	4.815	9.27	4.81	-0.93	0.179	1	no	down	RecName: Full=Putative basic leucine zipper and W2 domain-containing protein 1-like 1	RecName: Full=Putative basic leucine zipper and W2 domain-containing protein 1-like 1	basic leucine zipper and W2 domains 1 Gene; Enhances histone H4 gene transcription but does [...]	_	BZW1P2
ENSG00000197619	217	158	2.819	1.428	2.82	1.43	-0.93	0.503	1	no	down	zinc finger protein 615 isoform 2 [Homo sapiens]	RecName: Full=Zinc finger protein 615 [Homo sapiens]	zinc finger protein 615; Transcriptional repressor. Binds to a specific sequence, 5'-GGGxxxC [...]	KRAB	ZNF615
ENSG00000242539	20.95	10.31	1.087	0.524	1.09	0.52	-0.93	0.259	1	no	down	hCG2021310 [Homo sapiens]	RecName: Full=Zinc finger protein ENSP00000375192 [Homo sapiens]	_	_	AC007620.3
ENSG00000270757	113.15	58.88	4.197	2.139	4.2	2.14	-0.94	0.188	1	no	down	HSPE1-MOB4 protein [Homo PREDICTED: 10 kDa heat shock protein, mitochondrial-like isoform 3 [Nomascus leucogenys]	RecName: Full=MOB-like protein phocein; AltName: Full=Class II mMOB1; AltName: Full=Mob1 homolog 3; Short=Mob3; AltName: Full=Mps one binder kinase activator-like 3;	MOB1, Mps One Binder kinase activator-like 3 (yeast)	_	HSPE1-MOB4
ENSG00000184709	47	23	1.195	0.574	1.2	0.57	-0.94	0.191	1	no	down	leucine-rich repeat-containing protein 26 precursor [Homo sapiens]	RecName: Full=Leucine-rich repeat-containing protein 26; AltName: Full=BK channel auxiliary gamma subunit LRRC26; AltName: Full=Cytokeratin-associated protein in	leucine rich repeat containing 26	_	LRRC26
ENSG00000262222	37.7	16.47	0.499	0.212	0.5	0.21	-0.94	0.131	1	no	down	PREDICTED: uncharacterized protein LOC100615222 [Pan troglodytes]	RecName: Full=Dexamethasone-induced protein; AltName: Full=Protein MYLE [Homo sapiens]	Dexi homolog (mouse)	_	RP11-876N24.4
ENSG00000180720	31	14	0.607	0.268	0.61	0.27	-0.94	0.181	1	no	down	muscarinic acetylcholine receptor M4 [Homo sapiens]	RecName: Full=Muscarinic acetylcholine receptor M4 [Homo sapiens]	cholinergic receptor, muscarinic 4; The muscarinic acetylcholine receptor mediates various c [...]	CHRM4	CHRM4
ENSG00000267221	43	15.97	0.31	0.112	0.31	0.11	-0.95	0.0801	1	no	down	PREDICTED: uncharacterized protein LOC100507656 [Homo sapiens]	RecName: Full=Putative uncharacterized protein encoded by LINC00269	annotation not avaliable	_	CTD-2132N18.2
ENSG00000055118	40	18	0.31	0.112	0.31	0.11	-0.95	0.157	1	no	down	potassium voltage-gated channel subfamily H member 2 isoform a [Homo sapiens]	RecName: Full=Potassium voltage-gated channel subfamily H member 2; AltName: Full=Eag homolog; AltName: Full=Ether-a-go-go-related gene potassium channel 1; Short=E	potassium voltage-gated channel, subfamily H (eag-related), member 2; Pore-forming (alpha) s [...]	KCNH2	KCNH2
ENSG00000261509	32.66	18.61	0.638	0.281	0.64	0.28	-0.95	0.343	1	no	down	TP53-target gene 3 protein [Homo TP53-target gene 3 protein [Homo sapiens]	RecName: Full=TP53-target gene 3 protein; AltName: Full=TP53-inducible gene 3 protein [Homo sapiens]	TP53-target gene 3 protein (TP53-inducible gene 3 protein); May play a significant role in p [...]	_	TP53TG3B
ENSG00000239911	28	13	0.828	0.38	0.83	0.38	-0.95	0.207	1	no	down	PREDICTED: uncharacterized protein LOC100611284 [Pan troglodytes]	_	_	_	PRKAG2-AS1
ENSG00000259511	24	12.01	1.011	0.474	1.01	0.47	-0.95	0.272	1	no	down	putative ubiquitin-conjugating enzyme E2Q2-like protein [Homo sapiens]	RecName: Full=Putative ubiquitin-conjugating enzyme E2Q2-like protein [Homo sapiens]	_	UBE2Q	UBE2Q2L
ENSG00000125726	475	250	17.197	8.795	17.2	8.79	-0.96	0.168	1	no	down	CD70 antigen [Homo sapiens]	RecName: Full=CD70 antigen; AltName: Full=CD27 ligand; Short=CD27-L; AltName: Full=Tumor necrosis factor ligand superfamily member 7; AltName: CD_antigen=CD70 [Homo	CD70 molecule; Cytokine that binds to CD27. Plays a role in T-cell activation. Induces the p [...]	TNFSF7, CD70	CD70
ENSG00000278558	25.28	13.74	1.182	0.561	1.18	0.56	-0.96	0.352	1	no	down	hypothetical protein DKFZp434N035, isoform CRA_c [Homo sapiens]	RecName: Full=Transmembrane protein 191C	transmembrane protein 191C	_	TMEM191B
ENSG00000248323	22	27	0.626	0.274	0.63	0.27	-0.96	0.761	1	no	down	PREDICTED: uncharacterized protein FLJ39582-like [Pan troglodytes]	RecName: Full=Putative uncharacterized protein LOC65996	_	_	LUCAT1
ENSG00000272702	15	14	0.36	0.137	0.36	0.14	-0.96	1	1	no	down	hypothetical protein EGK_20417, partial [Macaca mulatta]	RecName: Full=Putative uncharacterized protein encoded by LINC00269	annotation not avaliable	RAB11FIP1_2_5	RP11-44N22.3
ENSG00000106853	797	402	19.397	9.824	19.4	9.82	-0.97	0.138	1	no	down	leukotriene B4 12-hydroxydehydrogenase, isoform CRA_b [Homo sapiens]	RecName: Full=Prostaglandin reductase 1; Short=PRG-1; AltName: Full=15-oxoprostaglandin 13-reductase; AltName: Full=NADP-dependent leukotriene B4 12-hydroxydehydro	prostaglandin reductase 1; Functions as 15-oxo-prostaglandin 13-reductase and acts on 15-oxo [...]	PTGR1, LTB4DH	PTGR1
ENSG00000197461	212	117	3.204	1.59	3.2	1.59	-0.97	0.211	1	no	down	PREDICTED: platelet-derived growth factor subunit A isoform X2 [Chinchilla lanigera]	RecName: Full=Platelet-derived growth factor subunit A; Short=PDGF subunit A; AltName: Full=PDGF-1; AltName: Full=Platelet-derived growth factor A chain; AltName: Fu	platelet-derived growth factor alpha polypeptide; Platelet-derived growth factor is a potent [...]	PDGFA	PDGFA
ENSG00000180385	64.11	55.01	1.34	0.636	1.34	0.64	-0.97	0.783	1	no	down	unnamed protein product [Homo sapiens]	RecName: Full=Serine/threonine-protein kinase SIK1; AltName: Full=HRT-20; AltName: Full=Myocardial SNF1-like kinase; AltName: Full=Salt-inducible kinase 1; Short=S	annotation not avaliable	_	EMC3-AS1
ENSG00000244486	45	22	0.449	0.181	0.45	0.18	-0.97	0.193	1	no	down	PREDICTED: scavenger receptor class F member 2 isoform X1 [Chlorocebus sabaeus]	RecName: Full=Scavenger receptor class F member 2; AltName: Full=SRECRP-1; AltName: Full=Scavenger receptor expressed by endothelial cells 2 protein; Short=SREC-I	scavenger receptor class F, member 2; Probable adhesion protein, which mediates homophilic a [...]	_	SCARF2
ENSG00000279423	44.41	22.22	2.414	1.179	2.41	1.18	-0.97	0.209	1	no	down	_	_	_	_	RP11-671J11.5
ENSG00000086730	39	22	0.777	0.349	0.78	0.35	-0.97	0.308	1	no	down	linker for activation of T-cells family member 2 precursor [Homo sapiens]	RecName: Full=Linker for activation of T-cells family member 2; AltName: Full=Linker for activation of B-cells; AltName: Full=Membrane-associated adapter molecule;	linker for activation of T cells family, member 2; Involved in FCER1 (high affinity immunogl [...]	_	LAT2
ENSG00000112238	36	13	0.303	0.106	0.3	0.11	-0.97	0.0822	1	no	down	PR domain zinc finger protein 13 [Homo sapiens]	RecName: Full=PR domain zinc finger protein 13; AltName: Full=PR domain-containing protein 13 [Homo sapiens]	PR domain containing 13; May be involved in transcriptional regulation	_	PRDM13
ENSG00000139187	32	15	1.15	0.536	1.15	0.54	-0.97	0.198	1	no	down	RecName: Full=Killer cell lectin-like receptor subfamily G member 1; AltName: Full=C-type lectin domain family 15 member A; AltName: Full=ITIM-containing receptor	RecName: Full=Killer cell lectin-like receptor subfamily G member 1; AltName: Full=C-type lectin domain family 15 member A; AltName: Full=ITIM-containing receptor	killer cell lectin-like receptor subfamily G, member 1	KLRG1	KLRG1
ENSG00000259577	23.23	12.11	0.55	0.231	0.55	0.23	-0.97	0.308	1	no	down	hCG2002436, partial [Homo sapiens]	RecName: Full=Unconventional myosin-Vc [Homo sapiens]	_	MYO5	RP11-430B1.2
ENSG00000008056	18	13	0.316	0.112	0.32	0.11	-0.97	0.656	1	no	down	synapsin-1 isoform Ia [Homo sapiens]	RecName: Full=Synapsin-1; AltName: Full=Brain protein 4.1; AltName: Full=Synapsin I [Homo sapiens]	synapsin I; Neuronal phosphoprotein that coats synaptic vesicles, binds to the cytoskeleton, [...]	_	SYN1
ENSG00000100292	4995	2566.41	79.825	40.511	79.83	40.51	-0.98	0.145	1	no	down	heme oxygenase 1 [Homo sapiens]	RecName: Full=Heme oxygenase 1; Short=HO-1 [Homo sapiens]	heme oxygenase (decycling) 1	HMOX, hmuO, ho	HMOX1
ENSG00000128965	1056	540	20.054	10.092	20.05	10.09	-0.98	0.145	1	no	down	PREDICTED: cation transport regulator-like protein 1 isoform X1 [Macaca fascicularis]	RecName: Full=Cation transport regulator-like protein 1; AltName: Full=Blocks Notch protein; Short=Botch [Homo sapiens]	ChaC, cation transport regulator homolog 1 (E. coli); Pro-apoptotic component of the unfolde [...]	chaC	CHAC1
ENSG00000205777	50.71	24.73	3.432	1.69	3.43	1.69	-0.98	0.186	1	no	down	RecName: Full=G antigen 1; Short=GAGE-1; AltName: Full=Antigen MZ2-F; AltName: Full=Cancer/testis antigen 4.1; Short=CT4.1 [Homo sapiens]	RecName: Full=G antigen 1; Short=GAGE-1; AltName: Full=Antigen MZ2-F; AltName: Full=Cancer/testis antigen 4.1; Short=CT4.1 [Homo sapiens]	G antigen 6; Antigen, recognized on melanoma by autologous cytolytic T-lymphocytes. Complete [...]	_	GAGE1
ENSG00000112655	65	37	0.632	0.268	0.63	0.27	-0.99	0.278	1	no	down	PTK7 protein tyrosine kinase 7 isoform a precursor variant [Homo sapiens]	RecName: Full=Inactive tyrosine-protein kinase 7; AltName: Full=Colon carcinoma kinase 4; Short=CCK-4; AltName: Full=Protein-tyrosine kinase 7; AltName: Full=Pseud	PTK7 protein tyrosine kinase 7; May function as a cell adhesion molecule that acts as a regu [...]	PTK7, CCK4	PTK7
ENSG00000116883	34	14	0.531	0.218	0.53	0.22	-0.99	0.13	1	no	down	RecName: Full=Putative uncharacterized protein PP632 [Homo sapiens]	RecName: Full=Putative uncharacterized protein PP632 [Homo sapiens]	annotation not avaliable	_	RP11-268J15.5
ENSG00000272196	47.88	23.81	3.362	1.628	3.36	1.63	-1	0.202	1	no	down	PREDICTED: histone H2A type 2-A-like [Saimiri boliviensis boliviensis]	RecName: Full=Histone H2A type 2-A; AltName: Full=Histone H2A.2; AltName: Full=Histone H2A/o [Homo sapiens]	histone cluster 2, H2aa3	H2A	HIST2H2AA4
ENSG00000180953	38.08	21.35	2.484	1.191	2.48	1.19	-1	0.294	1	no	down	hCG1794591, isoform CRA_b [Homo sapiens]	RecName: Full=Suppressor of tumorigenicity 20 protein; AltName: Full=Human cervical cancer suppressor gene 1 protein; Short=HCCS-1 [Homo sapiens]	suppressor of tumorigenicity 20; May act as a tumor suppressor. Promotes apoptosis of cancer cells	_	ST20
ENSG00000229950	37	17	1.15	0.524	1.15	0.52	-1	0.174	1	no	down	PREDICTED: uncharacterized protein LOC100978873 [Pan paniscus]	_	_	_	TFAP2A-AS1
ENSG00000271121	127.21	64.38	9.386	4.622	9.39	4.62	-1.01	0.162	1	no	down	diphosphoinositol polyphosphate phosphohydrolase 2 isoform beta [Homo sapiens]	RecName: Full=Diphosphoinositol polyphosphate phosphohydrolase 2; Short=DIPP-2; AltName: Full=Diadenosine 5',5'''-P1,P6-hexaphosphate hydrolase 2; AltName: Full=Nu	nudix (nucleoside diphosphate linked moiety X)-type motif 4	E3.6.1.52	NUDT4P2
ENSG00000151474	1192.31	685.71	14.733	7.204	14.73	7.2	-1.02	0.227	1	no	down	KIAA1294 protein [Homo sapiens]	RecName: Full=FERM domain-containing protein 4A [Homo sapiens]	FERM domain containing 4A	_	FRMD4A
ENSG00000166920	70	33	3.211	1.534	3.21	1.53	-1.02	0.147	1	no	down	normal mucosa of esophagus-specific gene 1 protein [Homo sapiens]	RecName: Full=Normal mucosa of esophagus-specific gene 1 protein; AltName: Full=Protein FOAP-11 [Homo sapiens]	microRNA 147b	_	C15orf48
ENSG00000135519	69	27	0.48	0.187	0.48	0.19	-1.02	0.0738	1	no	down	KIAA1282 protein [Homo sapiens]	RecName: Full=Potassium voltage-gated channel subfamily H member 3; AltName: Full=Brain-specific eag-like channel 1; Short=BEC1; AltName: Full=Ether-a-go-go-like p	potassium voltage-gated channel, subfamily H (eag-related), member 3; Pore-forming (alpha) s [...]	KCNH3	KCNH3
ENSG00000223508	18	13	1.334	0.605	1.33	0.6	-1.02	0.656	1	no	down	similar to ribosomal protein L23a; similar to P29316 (PID:g132848) [Homo sapiens]	RecName: Full=60S ribosomal protein L23a [Rattus norvegicus]	ribosomal protein L23a pseudogene 53	RP-L23Ae, RPL23A	RPL23AP53
ENSG00000089847	87	40	0.664	0.274	0.66	0.27	-1.03	0.125	1	no	down	PREDICTED: ankyrin repeat domain-containing protein 24 isoform X2 [Homo sapiens]	RecName: Full=Ankyrin repeat domain-containing protein 24 [Homo sapiens]	ankyrin repeat domain 24	_	ANKRD24
ENSG00000092068	61	29	0.474	0.181	0.47	0.18	-1.03	0.158	1	no	down	large neutral amino acids transporter small subunit 2 isoform a [Homo sapiens]	RecName: Full=Large neutral amino acids transporter small subunit 2; AltName: Full=L-type amino acid transporter 2; Short=hLAT2; AltName: Full=Solute carrier family	solute carrier family 7 (cationic amino acid transporter, y+ system), member 8	SLC7A8, LAT2	SLC7A8
ENSG00000007216	47	19	0.563	0.225	0.56	0.23	-1.03	0.101	1	no	down	solute carrier family 13 member 2 isoform a [Homo sapiens]	RecName: Full=Solute carrier family 13 member 2; AltName: Full=Na(+)/dicarboxylate cotransporter 1; Short=NaDC-1; AltName: Full=Renal sodium/dicarboxylate cotranspo	solute carrier family 13 (sodium-dependent dicarboxylate transporter), member 2; Cotransport [...]	SLC13A2_3_5	SLC13A2
ENSG00000174871	25	12	0.619	0.249	0.62	0.25	-1.04	0.24	1	no	down	PREDICTED: protein cornichon homolog 2 isoform X1 [Macaca fascicularis]	RecName: Full=Protein cornichon homolog 2; Short=CNIH-2; AltName: Full=Cornichon family AMPA receptor auxiliary protein 2; AltName: Full=Cornichon-like protein [Mus	cornichon homolog 2 (Drosophila)	_	CNIH2
ENSG00000267056	27	11	0.664	0.268	0.66	0.27	-1.05	0.147	1	no	down	PREDICTED: inositol polyphosphate multikinase [Pongo abelii]	RecName: Full=Inositol polyphosphate multikinase; AltName: Full=Inositol 1,3,4,6-tetrakisphosphate 5-kinase [Homo sapiens]	inositol polyphosphate multikinase	IPMK, IPK2	AC005336.4
ENSG00000134762	645	369.14	3.767	1.74	3.77	1.74	-1.07	0.226	1	no	down	desmocollin-3 isoform Dsc3b preproprotein [Homo sapiens]	RecName: Full=Desmocollin-3; AltName: Full=Cadherin family member 3; AltName: Full=Desmocollin-4; AltName: Full=HT-CP; Flags: Precursor [Homo sapiens]	desmocollin 3; Component of intercellular desmosome junctions. Involved in the interaction o [...]	DSC3	DSC3
ENSG00000104140	333	158	5.676	2.651	5.68	2.65	-1.07	0.113	1	no	down	PREDICTED: LOW QUALITY PROTEIN: rho-related GTP-binding protein RhoV [Oryctolagus cuniculus]	RecName: Full=Rho-related GTP-binding protein RhoV; AltName: Full=CDC42-like GTPase 2; AltName: Full=GTP-binding protein-like 2; AltName: Full=Rho GTPase-like prote	ras homolog gene family, member V	RHOV, WRCH2	RHOV
ENSG00000196091	34	19	0.398	0.137	0.4	0.14	-1.07	0.314	1	no	down	PREDICTED: myosin-binding protein C, slow-type isoform X5 [Homo sapiens]	RecName: Full=Myosin-binding protein C, slow-type; Short=Slow MyBP-C; AltName: Full=C-protein, skeletal muscle slow isoform [Homo sapiens]	myosin binding protein C, slow type	MYBPC1	MYBPC1
ENSG00000248643	219.83	135.69	8.469	3.942	8.47	3.94	-1.08	0.31	1	no	down	PREDICTED: RNA-binding protein 4 isoform 5 [Macaca mulatta]	RecName: Full=RNA-binding protein 4; AltName: Full=Lark homolog; Short=hLark; AltName: Full=RNA-binding motif protein 4; AltName: Full=RNA-binding motif protein 4a	RNA binding motif protein 4; May play a role in alternative splice site selection during pre [...]	RBM4	RBM14-RBM4
ENSG00000196154	44	22	2.768	1.254	2.77	1.25	-1.08	0.209	1	no	down	PREDICTED: protein S100-A4-like isoform 2 [Pan paniscus]	RecName: Full=Protein S100-A4; AltName: Full=Calvasculin; AltName: Full=Metastasin; AltName: Full=Placental calcium-binding protein; AltName: Full=Protein Mts1; AltN	S100 calcium binding protein A4	_	S100A4
ENSG00000089505	30	13	1.049	0.443	1.05	0.44	-1.08	0.164	1	no	down	CKLF-like MARVEL transmembrane domain-containing protein 1 isoform 13 [Homo sapiens]	RecName: Full=CKLF-like MARVEL transmembrane domain-containing protein 1; AltName: Full=Chemokine-like factor superfamily member 1 [Homo sapiens]	CKLF-like MARVEL transmembrane domain containing 1	_	CMTM1
ENSG00000279516	102	45	1.479	0.642	1.48	0.64	-1.09	0.102	1	no	down	PREDICTED: uncharacterized protein LOC102725453 [Homo sapiens]	RecName: Full=Putative uncharacterized protein LOC388882	Putative uncharacterized protein ENSP00000393137	_	FAM230C
ENSG00000237984	27.23	17.21	0.367	0.119	0.37	0.12	-1.09	0.451	1	no	down	TPA_exp: mitochondrial PTENalpha [Orcinus orca]	RecName: Full=Phosphatidylinositol 3,4,5-trisphosphate 3-phosphatase and dual-specificity protein phosphatase PTEN; AltName: Full=Mutated in multiple advanced cance	phosphatase and tensin homolog	PTEN	PTENP1
ENSG00000164742	93	27	0.341	0.106	0.34	0.11	-1.1	0.0173	1	yes	down	adenylate cyclase type 1 isoform 1 [Homo sapiens]	RecName: Full=Adenylate cyclase type 1; AltName: Full=ATP pyrophosphate-lyase 1; AltName: Full=Adenylate cyclase type I; AltName: Full=Adenylyl cyclase 1; AltName:	adenylate cyclase 1 (brain); This is a calmodulin-sensitive adenylyl cyclase. May be involve [...]	ADCY1	ADCY1
ENSG00000155961	58	20	0.449	0.156	0.45	0.16	-1.1	0.0495	1	yes	down	PREDICTED: ras-related protein Rab-39B [Sorex araneus]	RecName: Full=Ras-related protein Rab-39B [Homo sapiens]	RAB39B, member RAS oncogene family	RAB39B	RAB39B
ENSG00000134215	609	267	7.11	3.206	7.11	3.21	-1.12	0.0763	1	no	down	guanine nucleotide exchange factor VAV3 isoform 1 [Homo sapiens]	RecName: Full=Guanine nucleotide exchange factor VAV3; Short=VAV-3 [Homo sapiens]	vav 3 guanine nucleotide exchange factor; Exchange factor for GTP-binding proteins RhoA, Rho [...]	VAV	VAV3
ENSG00000198848	276.25	130.73	4.31	1.934	4.31	1.93	-1.12	0.115	1	no	down	liver carboxylesterase 1 isoform c precursor [Homo sapiens]	RecName: Full=Liver carboxylesterase 1; AltName: Full=Acyl-coenzyme A:cholesterol acyltransferase; Short=ACAT; AltName: Full=Brain carboxylesterase hBr1; AltName: Ful	carboxylesterase 1 (monocyte/macrophage serine esterase 1); Involved in the detoxification o [...]	CES1	CES1
ENSG00000173805	41.03	18.02	0.335	0.1	0.34	0.1	-1.12	0.143	1	no	down	huntingtin-associated protein 1 isoform 4 [Homo sapiens]	RecName: Full=Huntingtin-associated protein 1; Short=HAP-1; AltName: Full=Neuroan 1 [Homo sapiens]	huntingtin-associated protein 1; Associates specifically with huntingtin. This binding is en [...]	HAP1	HAP1
ENSG00000015413	22	12	0.594	0.218	0.59	0.22	-1.13	0.348	1	no	down	PREDICTED: dipeptidase 1 isoform X3 [Homo sapiens]	RecName: Full=Dipeptidase 1; AltName: Full=Dehydropeptidase-I; AltName: Full=Microsomal dipeptidase; AltName: Full=Renal dipeptidase; Short=hRDP; Flags: Precursor	dipeptidase 1 (renal); Hydrolyzes a wide range of dipeptides. Implicated in the renal metabo [...]	DPEP	DPEP1
ENSG00000273055	24.45	10.47	1.473	0.611	1.47	0.61	-1.15	0.17	1	no	down	PREDICTED: putative uncharacterized protein encoded by LINC00596-like, partial [Papio anubis]	RecName: Full=Zinc finger protein ENSP00000375192 [Homo sapiens]	_	_	CTB-13F3.1
ENSG00000100181	16	19	0.784	0.299	0.78	0.3	-1.15	0.841	1	no	down	unnamed protein product [Homo sapiens]	RecName: Full=Putative tyrosine-protein phosphatase TPTE; AltName: Full=Cancer/testis antigen 44; Short=CT44; AltName: Full=Transmembrane phosphatase with tensin h	annotation not avaliable	TPTE, TPIP	TPTEP1
ENSG00000278966	37.77	15.78	1.359	0.555	1.36	0.56	-1.16	0.131	1	no	down	FKSG48 [Homo sapiens]	_	_	_	RP5-1174N9.2
ENSG00000146049	46.09	18.28	0.999	0.387	1	0.39	-1.17	0.0915	1	no	down	PREDICTED: doublecortin domain-containing protein 2 isoform X1 [Macaca fascicularis]	RecName: Full=Doublecortin domain-containing protein 2; AltName: Full=Protein RU2S [Homo sapiens]	_	_	KAAG1
ENSG00000277112	11.7	11.12	0.31	0.081	0.31	0.08	-1.18	1	1	no	down	hCG1744891, isoform CRA_c [Homo sapiens]	RecName: Full=Ankyrin repeat domain-containing protein 20A3 [Homo sapiens]	PREDICTED: Pan troglodytes ankyrin repeat domain 20 family, member A3 (ANKRD20A3), mRNA	POTE	RP11-755J8.1
ENSG00000233175	44.23	43.75	1.523	0.611	1.52	0.61	-1.19	1	1	no	down	PREDICTED: formin-like protein 1 isoform X7 [Homo sapiens]	RecName: Full=Formin-like protein 1; AltName: Full=CLL-associated antigen KW-13; AltName: Full=Leukocyte formin [Homo sapiens]	_	_	CTD-2020K17.3
ENSG00000154269	21	10	0.335	0.087	0.34	0.09	-1.22	0.259	1	no	down	PREDICTED: ectonucleotide pyrophosphatase/phosphodiesterase family member 3 isoform 1 [Nomascus leucogenys]	RecName: Full=Ectonucleotide pyrophosphatase/phosphodiesterase family member 3; Short=E-NPP 3; AltName: Full=Phosphodiesterase I beta; Short=PD-Ibeta; AltName: Fu	ectonucleotide pyrophosphatase/phosphodiesterase 3; Cleaves a variety of phosphodiester and [...]	ENPP1_3	ENPP3
ENSG00000006210	352	149	2.983	1.21	2.98	1.21	-1.23	0.0686	1	no	down	chemokine (C-X3-C motif) ligand 1 variant [Homo sapiens]	RecName: Full=Fractalkine; AltName: Full=C-X3-C motif chemokine 1; AltName: Full=CX3C membrane-anchored chemokine; AltName: Full=Neurotactin; AltName: Full=Small-in	chemokine (C-X3-C motif) ligand 1; The soluble form is chemotactic for T-cells and monocytes [...]	CX3CL1, NTT	CX3CL1
ENSG00000280064	190.28	77.67	2.237	0.898	2.24	0.9	-1.23	0.0654	1	no	down	hCG1818626 [Homo sapiens]	RecName: Full=Zinc finger protein ENSP00000375192 [Homo sapiens]	_	_	RP11-205M5.3
ENSG00000268621	178	82	22.791	9.686	22.79	9.69	-1.23	0.108	1	no	down	PREDICTED: uncharacterized protein LOC100968539 [Pan paniscus]	_	_	_	AC006262.5
ENSG00000187758	140	58	2.768	1.123	2.77	1.12	-1.23	0.0728	1	no	down	alcohol dehydrogenase 1A [Homo ADH1A_HUMAN RecName: Full=Alcohol dehydrogenase 1A; AltName: Full=Alcohol dehydrogenase subunit alpha [Homo s	RecName: Full=Alcohol dehydrogenase 1A; AltName: Full=Alcohol dehydrogenase subunit alpha [Homo sapiens]	alcohol dehydrogenase 1C (class I), gamma polypeptide	ADH1_7	ADH1A
ENSG00000243955	43.59	17	1.365	0.524	1.36	0.52	-1.23	0.09	1	no	down	glutathione S-transferase A1 [Homo GSTA1_HUMAN RecName: Full=Glutathione S-transferase A1; AltName: Full=GST HA subunit 1; AltName: Full=GS	RecName: Full=Glutathione S-transferase A1; AltName: Full=GST HA subunit 1; AltName: Full=GST class-alpha member 1; AltName: Full=GST-epsilon; AltName: Full=GSTA1-1;	glutathione S-transferase alpha 1; Conjugation of reduced glutathione to a wide number of ex [...]	GST, gst	GSTA1
ENSG00000258644	21.42	10.23	0.954	0.349	0.95	0.35	-1.23	0.259	1	no	down	SYNJ2BP-COX16 protein isoform 2 [Homo sapiens]	RecName: Full=Synaptojanin-2-binding protein; AltName: Full=Mitochondrial outer membrane protein 25 [Homo sapiens]	Synaptojanin-2-binding protein (Mitochondrial outer membrane protein 25)(NPW16)	COX16	SYNJ2BP-COX16
ENSG00000100100	89	37	1.081	0.399	1.08	0.4	-1.24	0.0845	1	no	down	PREDICTED: phosphoinositide-3-kinase-interacting protein 1 [Pan paniscus]	RecName: Full=Phosphoinositide-3-kinase-interacting protein 1; AltName: Full=Kringle domain-containing protein HGFL; Flags: Precursor [Homo sapiens]	phosphoinositide-3-kinase interacting protein 1	_	PIK3IP1
ENSG00000144488	49	23	0.537	0.168	0.54	0.17	-1.25	0.164	1	no	down	espin-like protein [Homo sapiens]	RecName: Full=Espin-like protein [Homo sapiens]	espin-like	_	ESPNL
ENSG00000259774	32	11	0.809	0.274	0.81	0.27	-1.28	0.077	1	no	down	PREDICTED: uncharacterized protein LOC101930647 [Homo sapiens]	RecName: Full=Putative UPF0621 protein C	_	_	RP11-182J1.13
ENSG00000130294	77	23	0.316	0.069	0.32	0.07	-1.3	0.0224	1	yes	down	kinesin-like protein KIF1A isoform 1 [Homo sapiens]	RecName: Full=Kinesin-like protein KIF1A; AltName: Full=Axonal transporter of synaptic vesicles; AltName: Full=Microtubule-based motor KIF1A; AltName: Full=Unc-10	kinesin family member 1A	KIF1	KIF1A
ENSG00000213901	20.56	19.99	0.803	0.268	0.8	0.27	-1.3	1	1	no	down	unnamed protein product [Homo sapiens]	RecName: Full=Solute carrier family 23 member 3; AltName: Full=HPC E2-binding protein 3; AltName: Full=Na(+)/L-ascorbic acid transporter 3; AltName: Full=Sodium-d	_	SLC23A3, SVCT3	SLC23A3
ENSG00000196517	472.78	192	4.942	1.934	4.94	1.93	-1.31	0.0549	1	no	down	PREDICTED: sodium- and chloride-dependent glycine transporter 1 isoform 1 [Saimiri boliviensis boliviensis]	RecName: Full=Sodium- and chloride-dependent glycine transporter 1; Short=GlyT-1; Short=GlyT1; AltName: Full=Solute carrier family 6 member 9 [Homo sapiens]	solute carrier family 6 (neurotransmitter transporter, glycine), member 9; Terminates the ac [...]	SLC6A5S	SLC6A9
ENSG00000277991	232.61	93.73	4.589	1.778	4.59	1.78	-1.32	0.0583	1	no	down	PRO2550 [Homo sapiens]	RecName: Full=Histone demethylase UTY; AltName: Full=Ubiquitously transcribed TPR protein on the Y chromosome; AltName: Full=Ubiquitously transcribed Y chromosome te	annotation not avaliable	_	CH507-338C24.1
ENSG00000184860	40	36	0.537	0.156	0.54	0.16	-1.32	0.877	1	no	down	short-chain dehydrogenase/reductase family 42E member 1 [Homo sapiens]	RecName: Full=Short-chain dehydrogenase/reductase family 42E member 1 [Homo sapiens]	short chain dehydrogenase/reductase family 42E, member 1	_	SDR42E1
ENSG00000070601	23.17	11	0.297	0.056	0.3	0.06	-1.35	0.249	1	no	down	FERM and PDZ domain-containing protein 1 [Homo sapiens]	RecName: Full=FERM and PDZ domain-containing protein 1; AltName: Full=FERM domain-containing protein 2 [Homo sapiens]	FERM and PDZ domain containing 1; Stabilizes membrane-bound GPSM1, and thereby promotes its [...]	_	FRMPD1
ENSG00000019991	199	65	1.738	0.605	1.74	0.6	-1.38	0.0219	1	yes	down	PREDICTED: hepatocyte growth factor isoform X1 [Chlorocebus sabaeus]	RecName: Full=Hepatocyte growth factor; AltName: Full=Hepatopoietin-A; AltName: Full=Scatter factor; Short=SF; Contains: RecName: Full=Hepatocyte growth factor alpha c	hepatocyte growth factor (hepapoietin A; scatter factor); HGF is a potent mitogen for mature [...]	HGF	HGF
ENSG00000221890	95	23	0.436	0.106	0.44	0.11	-1.38	0.00711	1	yes	down	PREDICTED: neuronal pentraxin receptor [Papio anubis]	RecName: Full=Neuronal pentraxin receptor [Homo sapiens]	neuronal pentraxin receptor	_	NPTXR
ENSG00000105219	23	12	0.645	0.187	0.65	0.19	-1.38	0.308	1	no	down	cyclin N-terminal domain-containing protein 2 [Homo sapiens]	RecName: Full=Cyclin N-terminal domain-containing protein 2 [Homo sapiens]	cyclin N-terminal domain containing 2	_	CNTD2
ENSG00000164683	52	19	0.777	0.231	0.78	0.23	-1.41	0.0663	1	no	down	hairy/enhancer-of-split related with YRPW motif protein 1 isoform b [Homo sapiens]	RecName: Full=Hairy/enhancer-of-split related with YRPW motif protein 1; AltName: Full=Cardiovascular helix-loop-helix factor 2; Short=CHF-2; AltName: Full=Class B	hairy/enhancer-of-split related with YRPW motif 1	HEY	HEY1
ENSG00000284057	45.53	10.16	0.417	0.094	0.42	0.09	-1.41	0.00981	1	yes	down	mediator of RNA polymerase II transcription subunit 17 [Homo sapiens]	RecName: Full=Mediator of RNA polymerase II transcription subunit 17; AltName: Full=Activator-recruited cofactor 77 kDa component; Short=ARC77; AltName: Full=Cofa	mediator complex subunit 17; Component of the Mediator complex, a coactivator involved in th [...]	MED17	_
ENSG00000185272	40	14	1.011	0.318	1.01	0.32	-1.41	0.0682	1	no	down	splicing regulator RBM11 [Homo RBM11_HUMAN RecName: Full=Splicing regulator RBM11; AltName: Full=RNA-binding motif protein 11 [Homo sapie	RecName: Full=Splicing regulator RBM11; AltName: Full=RNA-binding motif protein 11 [Homo sapiens]	RNA binding motif protein 11	_	RBM11
ENSG00000215126	168.25	89.27	3.988	1.428	3.99	1.43	-1.42	0.187	1	no	down	PREDICTED: COBW domain-containing protein 6 isoform X1 [Homo sapiens]	RecName: Full=COBW domain-containing protein 6; AltName: Full=Cobalamin synthase W domain-containing protein 6 [Homo sapiens]	COBW domain containing 7	_	CBWD7
ENSG00000179761	100	40	1.846	0.624	1.85	0.62	-1.43	0.0694	1	no	down	pipecolic acid oxidase, isoform CRA_a [Homo sapiens]	RecName: Full=Peroxisomal sarcosine oxidase; Short=PSO; AltName: Full=L-pipecolate oxidase; AltName: Full=L-pipecolic acid oxidase [Homo sapiens]	pipecolic acid oxidase; Metabolizes sarcosine, L-pipecolic acid and L-proline	PIPOX	PIPOX
ENSG00000169918	29.32	14.11	0.683	0.187	0.68	0.19	-1.45	0.226	1	no	down	OTU domain-containing protein 7A [Homo sapiens]	RecName: Full=OTU domain-containing protein 7A; AltName: Full=Zinc finger protein Cezanne 2 [Homo sapiens]	OTU domain containing 7A; Has deubiquitinating activity that is directed towards 'Lys-48' or [...]	OTUD7A_B	OTUD7A
ENSG00000111181	69	17	0.879	0.256	0.88	0.26	-1.46	0.0103	1	yes	down	sodium- and chloride-dependent betaine transporter [Homo sapiens]	RecName: Full=Sodium- and chloride-dependent betaine transporter; AltName: Full=BGT-1; AltName: Full=Na(+)/Cl(-) betaine/GABA transporter; AltName: Full=Solute ca	solute carrier family 6 (neurotransmitter transporter, betaine/GABA), member 12; Transports [...]	SLC6A6S	SLC6A12
ENSG00000122787	76	25	1.011	0.299	1.01	0.3	-1.48	0.0345	1	yes	down	Chain A, Crystal Structure Of Human Liver 5beta-Reductase (Akr1d1) In Complex With Nadp And Cortisone. Resolution 1.90 A. B Chain B, Crystal Structure Of	RecName: Full=3-oxo-5-beta-steroid 4-dehydrogenase; AltName: Full=Aldo-keto reductase family 1 member D1; AltName: Full=Delta(4)-3-ketosteroid 5-beta-reductase; Alt	hypothetical protein LOC749361	AKR1D1	AKR1D1
ENSG00000118785	49	13	0.967	0.281	0.97	0.28	-1.49	0.0201	1	yes	down	osteopontin isoform 5 [Homo unnamed protein product [Homo sapiens]	RecName: Full=Osteopontin; AltName: Full=Bone sialoprotein 1; AltName: Full=Nephropontin; AltName: Full=Secreted phosphoprotein 1; Short=SPP-1; AltName: Full=Urinary	secreted phosphoprotein 1; Binds tightly to hydroxyapatite. Appears to form an integral part [...]	SPP1, BNSP, OPN	SPP1
ENSG00000178473	82	27	2.105	0.68	2.1	0.68	-1.5	0.0331	1	yes	down	urocortin-3 preproprotein [Homo UCN3_HUMAN RecName: Full=Urocortin-3; AltName: Full=Stresscopin; AltName: Full=Urocortin III; Short=Ucn	RecName: Full=Urocortin-3; AltName: Full=Stresscopin; AltName: Full=Urocortin III; Short=Ucn III; Flags: Precursor [Homo sapiens]	urocortin 3 (stresscopin); Suppresses food intake, delays gastric emptying and decreases hea [...]	UCN2_3	UCN3
ENSG00000099994	290	95	2.326	0.748	2.33	0.75	-1.52	0.0202	1	yes	down	sushi domain containing 2, isoform CRA_b [Homo sapiens]	RecName: Full=Sushi domain-containing protein 2; Flags: Precursor [Homo sapiens]	sushi domain containing 2	_	SUSD2
ENSG00000270882	47.47	18.49	2.629	0.823	2.63	0.82	-1.56	0.0838	1	no	down	PREDICTED: LOW QUALITY PROTEIN: histone H4 [Bos taurus]	RecName: Full=Histone H4 H4_MYTCA RecName: Full=Histone H4 H4_MYTGA RecName: Full=Histone H4 H	Histone H4 ; Core component of nucleosome. Nucleosomes wrap and compact DNA into chromatin, [...]	H4	HIST2H4A
ENSG00000159713	48	14	1.416	0.405	1.42	0.41	-1.59	0.0298	1	yes	down	PREDICTED: tubulin polymerization-promoting protein family member 3 isoform 1 [Ceratotherium simum simum]	RecName: Full=Tubulin polymerization-promoting protein family member 3; AltName: Full=TPPP/p20 [Homo sapiens]	tubulin polymerization-promoting protein family member 3	_	TPPP3
ENSG00000251503	54.88	22.38	2.831	0.867	2.83	0.87	-1.6	0.0897	1	no	down	PREDICTED: centromere protein S isoform 2 [Saimiri boliviensis boliviensis]	RecName: Full=Centromere protein S; Short=CENP-S; AltName: Full=Apoptosis-inducing TAF9-like domain-containing protein 1; AltName: Full=FANCM-interacting histone f	apoptosis-inducing, TAF9-like domain 1; Component of the CENPA-CAD (nucleosome distal) compl [...]	APITD1, CENPS, MHF1	APITD1-CORT
ENSG00000158825	399	126	13.69	4.229	13.69	4.23	-1.67	0.0157	1	yes	down	cytidine deaminase [Homo sapiens]	RecName: Full=Cytidine deaminase; AltName: Full=Cytidine aminohydrolase [Homo sapiens]	cytidine deaminase; This enzyme scavenge exogenous and endogenous cytidine and 2'-deoxycytid [...]	cdd, CDA	CDA
ENSG00000270800	73.19	24.19	0.657	0.131	0.66	0.13	-1.71	0.0352	1	yes	down	RPS10-NUDT3 protein [Homo PREDICTED: diphosphoinositol polyphosphate phosphohydrolase 1 isoform 3 [Pan troglodytes]	RecName: Full=40S ribosomal protein S10 [Homo sapiens]	PREDICTED: Pan troglodytes hypothetical protein LOC744175 (LOC744175), mRNA	RP-S10e, RPS10	RPS10-NUDT3
ENSG00000157551	30.99	22.12	0.455	0.069	0.46	0.07	-1.72	0.569	1	no	down	PREDICTED: ATP-sensitive inward rectifier potassium channel 15 isoform 2 [Pan troglodytes]	RecName: Full=ATP-sensitive inward rectifier potassium channel 15; AltName: Full=Inward rectifier K(+) channel Kir1.3; AltName: Full=Inward rectifier K(+) channel	potassium inwardly-rectifying channel, subfamily J, member 15	KCNJ15	KCNJ15
ENSG00000101187	146	39	1.77	0.38	1.77	0.38	-1.96	0.00879	1	yes	down	solute carrier organic anion transporter family, member 4A1, isoform CRA_a [Homo sapiens]	RecName: Full=Solute carrier organic anion transporter family member 4A1; Short=OATP4A1; AltName: Full=Colon organic anion transporter; AltName: Full=Organic anion	solute carrier organic anion transporter family, member 4A1; Mediates the Na(+)-independent [...]	SLCO4A	SLCO4A1
ENSG00000139352	71	12	0.803	0.131	0.8	0.13	-1.97	0.00172	1	yes	down	PREDICTED: achaete-scute homolog 1 isoform X1 [Equus przewalskii]	RecName: Full=Achaete-scute homolog 1; Short=ASH-1; Short=hASH1; AltName: Full=Class A basic helix-loop-helix protein 46; Short=bHLHa46 [Homo sapiens]	achaete-scute complex homolog 1 (Drosophila); May play a role at early stages of development [...]	ASCL	ASCL1
ENSG00000145321	183	33	2.907	0.555	2.91	0.56	-2.2	0.000826	0.733	yes	down	vitamin D-binding protein isoform 3 precursor [Homo sapiens]	RecName: Full=Vitamin D-binding protein; Short=DBP; Short=VDB; AltName: Full=Gc-globulin; AltName: Full=Group-specific component; Flags: Precursor [Homo sapiens]	group-specific component (vitamin D binding protein); Multifunctional protein found in plasm [...]	GC	GC
ENSG00000154162	43	123	1.01	4.23	0	0	4.2	0.0202	1	yes	up	cadherin-12 preproprotein [Homo CAD12_HUMAN RecName: Full=Cadherin-12; AltName: Full=Brain cadherin; Short=BR-cadherin; AltName: Full=Ne	RecName: Full=Cadherin-12; AltName: Full=Brain cadherin; Short=BR-cadherin; AltName: Full=Neural type cadherin 2; Short=N-cadherin 2; Flags: Precursor [Homo sapie	cadherin 12, type 2 (N-cadherin 2); Cadherins are calcium dependent cell adhesion proteins. [...]	CDH12	CDH12
ENSG00000026025	755.96	2031.43	10.22	28.774	10.22	28.77	2.8	0.434	1	yes	up	PREDICTED: vimentin [Nomascus leucogenys]	RecName: Full=Vimentin [Homo sapiens]	vimentin; Vimentins are class-III intermediate filaments found in various non-epithelial cel [...]	VIM	VIM
ENSG00000115414	20816	48767	102.914	233.764	102.91	233.76	2	0.906	1	yes	up	PREDICTED: fibronectin isoform X4 [Homo sapiens]	RecName: Full=Fibronectin; Short=FN; AltName: Full=Cold-insoluble globulin; Short=CIG; Contains: RecName: Full=Anastellin; Contains: RecName: Full=Ugl-Y1; Contains	_	FN1	FN1
ENSG00000039068	3313	1166	18.474	5.741	18.47	5.74	-0.2	0.617	1	no	down	cadherin-1 preproprotein [Homo CADH1_HUMAN RecName: Full=Cadherin-1; AltName: Full=CAM 120/80; AltName: Full=Epithelial cadherin; Short=E-ca	RecName: Full=Cadherin-1; AltName: Full=CAM 120/80; AltName: Full=Epithelial cadherin; Short=E-cadherin; AltName: Full=Uvomorulin; AltName: CD_antigen=CD324; Contain	cadherin 1, type 1, E-cadherin (epithelial); Cadherins are calcium-dependent cell adhesion p [...]	CDHE, CDH1	CDH1
									total	up	down
									589	364	225
