# Supplementary material for: Circular RNA circMET drives immunosuppression and anti-PD1 therapy resistance in hepatocellular carcinoma via the miR-30-5p/snail/DPP4 axis
Source: Mol Cancer. 2020 May 19;19:92. doi: 10.1186/s12943-020-01213-6 (PMC7236145; doi:10.1186/s12943-020-01213-6)
Supplement: Supplementary file 3 — Additional file 3: Table S3. Snail-binding sites in the snail CHIp-seq. [file 12943_2020_1213_MOESM3_ESM.xlsx]

## Sheet: snail chip
seqnames	start	end	width	name	foldchange	-log10pvalue	-log10qvalue	summit	annotation	geneChr	geneStart	geneEnd	geneLength	geneStrand	geneId	transcriptId	distanceToTSS	ENSEMBL	SYMBOL	GENENAME
chr1	22673	22800	128	OE_peak_1	2.92889	3.22409	0	87	Distal Intergenic	1	17369	17436	68	2	102466751	uc031tla.1	-5237	ENSG00000278267	MIR6859-1	microRNA 6859-1
chr1	101369	101452	84	OE_peak_2	3.25987	3.86127	0	15	Intron (uc057aub.1/uc057aub.1, intron 2 of 3)	1	69091	70008	918	1	79501	uc001aal.1	32278	ENSG00000186092	OR4F5	olfactory receptor family 4 subfamily F member 5
chr1	348310	348386	77	OE_peak_3	3.35678	4.00795	0	15	Distal Intergenic	1	450740	451678	939	2	729759	uc010nxu.2	103292	ENSG00000278566	OR4F29	olfactory receptor family 4 subfamily F member 29
chr1	351452	351556	105	OE_peak_4	2.96219	3.73018	0	35	Distal Intergenic	1	450740	451678	939	2	729759	uc010nxu.2	100122	ENSG00000278566	OR4F29	olfactory receptor family 4 subfamily F member 29
chr1	633977	634073	97	Synpcc7942_1083	1.75519	6.89825	1.75007	56	Promoter (1-2kb)	1	632325	632413	89	2	102465432	uc031tls.1	-1564	ENSG00000278791	MIR6723	microRNA 6723
chr1	667654	667724	71	OE_peak_6	3.36713	4.02361	0	37	Intron (uc284mlw.1/uc284mlw.1, intron 2 of 3)	1	685716	686654	939	2	729759	uc010nxv.2	18930	ENSG00000278566	OR4F29	olfactory receptor family 4 subfamily F member 29
chr1	791552	791626	75	OE_peak_7	2.54055	8.25081	2.9716	42	Intron (uc057awk.1/uc057awk.1, intron 1 of 2)	1	817371	819837	2467	1	400728	uc031tlt.2	-25745	ENSG00000177757	FAM87B	family with sequence similarity 87 member B
chr1	889656	889769	114	OE_peak_8	2.53651	4.01383	0	12	Distal Intergenic	1	868071	876903	8833	2	284593	uc001abt.5	-12753	ENSG00000230368	FAM41C	family with sequence similarity 41 member C
chr1	1409698	1409802	105	OE_peak_9	3.34962	4.1699	0	43	Promoter (2-3kb)	1	1401908	1407313	5406	2	55052	uc001afo.5	-2385	ENSG00000242485	MRPL20	mitochondrial ribosomal protein L20
chr1	1581569	1581639	71	OE_peak_10	3.36713	4.02361	0	50	Distal Intergenic	1	1541673	1574869	33197	2	29101	uc001agd.4	-6700	ENSG00000160075	SSU72	SSU72 homolog, RNA polymerase II CTD phosphatase
chr1	1584094	1584185	92	OE_peak_11	2.88411	3.15779	0	44	Distal Intergenic	1	1541673	1574869	33197	2	29101	uc001agd.4	-9225	ENSG00000160075	SSU72	SSU72 homolog, RNA polymerase II CTD phosphatase
chr1	1730106	1730176	71	OE_peak_12	3.36713	4.02361	0	47	Intron (uc031tms.2/728642, intron 2 of 19)	1	1731828	1735620	3793	2	9906	uc057bis.1	5444	ENSG00000215790	SLC35E2	solute carrier family 35 member E2
chr1	1821663	1821757	95	OE_peak_13	3.30531	3.93004	0	54	Intron (uc009vky.4/2782, intron 3 of 9)	1	1789061	1818386	29326	2	2782	uc057bjh.1	-3277	ENSG00000078369	GNB1	G protein subunit beta 1
chr1	1848689	1848763	75	OE_peak_14	3.32851	3.96515	0	18	Intron (uc009vky.4/2782, intron 1 of 9)	1	1804526	1832285	27760	2	2782	uc057bjk.1	-16404	ENSG00000078369	GNB1	G protein subunit beta 1
chr1	2010309	2010379	71	OE_peak_15	3.36713	4.02361	0	14	Distal Intergenic	1	1983671	2003837	20167	2	85452	uc001ain.2	-6472	ENSG00000142609	CFAP74	cilia and flagella associated protein 74
chr1	2044552	2044657	106	OE_peak_16	2.76128	2.97617	0	74	Distal Intergenic	1	2050470	2185395	134926	1	5590	uc001aiq.3	-5813	ENSG00000067606	PRKCZ	protein kinase C zeta
chr1	2059637	2059707	71	OE_peak_17	3.17689	3.73568	0	17	Intron (uc001aiq.3/5590, intron 4 of 17)	1	2055679	2135347	79669	1	5590	uc057bkh.1	3958	ENSG00000067606	PRKCZ	protein kinase C zeta
chr1	2672709	2672779	71	OE_peak_18	3.55543	5.11745	0.20967	42	Intron (uc057bor.2/100287898, intron 4 of 6)	1	2590643	2632990	42348	2	79258	uc001ajy.3	-39719	ENSG00000142606	MMEL1	membrane metalloendopeptidase like 1
chr1	2690548	2690675	128	OE_peak_19	2.36975	2.50251	0	34	Intron (uc057bor.2/100287898, intron 4 of 6)	1	2590643	2632990	42348	2	79258	uc001ajy.3	-57558	ENSG00000142606	MMEL1	membrane metalloendopeptidase like 1
chr1	2935979	2936049	71	OE_peak_20	2.94624	3.2498	0	67	Distal Intergenic	1	3021483	3022903	1421	1	140625	uc001ajz.4	-85434	ENSG00000169717	ACTRT2	actin related protein T2
chr1	2956318	2956424	107	OE_peak_21	2.88597	3.16055	0	45	Distal Intergenic	1	3021483	3022903	1421	1	140625	uc001ajz.4	-65059	ENSG00000169717	ACTRT2	actin related protein T2
chr1	2998052	2998132	81	OE_peak_22	3.36713	4.02361	0	53	Distal Intergenic	1	3021483	3022903	1421	1	140625	uc001ajz.4	-23351	ENSG00000169717	ACTRT2	actin related protein T2
chr1	3336339	3336409	71	OE_peak_23	3.39221	4.2359	0	26	Intron (uc057bpa.1/63976, intron 3 of 15)	1	3396491	3434293	37803	1	63976	uc057bpi.1	-60082	ENSG00000142611	PRDM16	PR/SET domain 16
chr1	3791879	3791949	71	OE_peak_24	2.41321	2.4618	0	31	Intron (uc001akx.2/57470, intron 1 of 6)	1	3778558	3796504	17947	2	57470	uc001akx.2	4555	ENSG00000130764	LRRC47	leucine rich repeat containing 47
chr1	3964222	3964330	109	OE_peak_25	2.47369	2.45684	0	87	Distal Intergenic	1	3940617	3955262	14646	1	728716	uc001ali.3	23605	NA	LINC01346	long intergenic non-protein coding RNA 1346
chr1	4228987	4229057	71	OE_peak_26	2.94624	3.2498	0	25	Distal Intergenic	1	4412027	4424689	12663	1	284661	uc284mmf.1	-182970	ENSG00000235054	LOC284661	uncharacterized LOC284661
chr1	4272347	4272417	71	OE_peak_27	3.30808	4.10545	0	25	Distal Intergenic	1	4412027	4424689	12663	1	284661	uc284mmf.1	-139610	ENSG00000235054	LOC284661	uncharacterized LOC284661
chr1	4682822	4682911	90	OE_peak_28	2.88597	3.16055	0	61	Intron (uc001alm.2/55966, intron 1 of 5)	1	4655045	4792534	137490	1	55966	uc001alo.5	27777	ENSG00000196581	AJAP1	adherens junctions associated protein 1
chr1	4773737	4773807	71	OE_peak_29	3.36713	4.02361	0	53	Intron (uc001alm.2/55966, intron 4 of 5)	1	4711155	4712165	1011	1	55966	uc057brx.1	62582	ENSG00000196581	AJAP1	adherens junctions associated protein 1
chr1	5137380	5137481	102	OE_peak_30	3.78802	4.84666	0	53	Distal Intergenic	1	4711155	4712165	1011	1	55966	uc057brx.1	426225	ENSG00000196581	AJAP1	adherens junctions associated protein 1
chr1	5206514	5206590	77	OE_peak_31	3.1027	3.78545	0	17	Distal Intergenic	1	5564071	5564143	73	1	100616489	uc021ofm.1	-357481	ENSG00000264341	MIR4417	microRNA 4417
chr1	5540452	5540552	101	OE_peak_32	2.94624	3.2498	0	48	Distal Intergenic	1	5564071	5564143	73	1	100616489	uc021ofm.1	-23519	ENSG00000264341	MIR4417	microRNA 4417
chr1	5603738	5603808	71	OE_peak_33	4.08045	5.51336	0.55347	11	Intron (uc057bsb.1/uc057bsb.1, intron 1 of 1)	1	5564071	5564143	73	1	100616489	uc021ofm.1	39667	ENSG00000264341	MIR4417	microRNA 4417
chr1	5901682	5901752	71	OE_peak_34	3.17689	3.73568	0	6	Intron (uc057bsd.1/261734, intron 12 of 25)	1	5886495	5905324	18830	2	261734	uc057bsk.1	3572	ENSG00000131697	NPHP4	nephrocystin 4
chr1	5906280	5906368	89	OE_peak_35	2.47369	2.45684	0	19	Promoter (<=1kb)	1	5886495	5905324	18830	2	261734	uc057bsk.1	-956	ENSG00000131697	NPHP4	nephrocystin 4
chr1	5936489	5936639	151	OE_peak_36	2.41321	2.4618	0	101	Intron (uc057bsd.1/261734, intron 7 of 25)	1	5886495	5905324	18830	2	261734	uc057bsk.1	-31165	ENSG00000131697	NPHP4	nephrocystin 4
chr1	6022101	6022245	145	OE_peak_37	2.41502	2.3726	0	112	Intron (uc057bsm.1/8514, intron 1 of 7)	1	6026013	6101192	75180	1	8514	uc001alv.3	-3768	ENSG00000069424	KCNAB2	potassium voltage-gated channel subfamily A regulatory beta subunit 2
chr1	6113679	6113749	71	OE_peak_38	2.94624	3.2498	0	15	Intron (uc001amb.3/26038, intron 33 of 41)	1	6105081	6106772	1692	2	26038	uc057bsy.1	-6907	ENSG00000116254	CHD5	chromodomain helicase DNA binding protein 5
chr1	6345727	6345797	71	OE_peak_39	3.1027	3.78545	0	25	Intron (uc057btw.1/11332, intron 2 of 8)	1	6281130	6352249	71120	2	11332	uc057bua.1	6452	ENSG00000097021	ACOT7	acyl-CoA thioesterase 7
chr1	6514076	6514203	128	OE_peak_40	2.75795	3.09945	0	108	Intron (uc001anp.3/57449, intron 1 of 21)	1	6466092	6520009	53918	2	57449	uc001anp.3	5806	ENSG00000171680	PLEKHG5	pleckstrin homology and RhoGEF domain containing G5
chr1	6523279	6523425	147	OE_peak_41	2.88597	3.16055	0	99	3' UTR	1	6467122	6520061	52940	2	57449	uc001anq.3	-3218	ENSG00000171680	PLEKHG5	pleckstrin homology and RhoGEF domain containing G5
chr1	6528215	6528309	95	OE_peak_42	2.47369	2.45684	0	13	Intron (uc001ans.4/79707, intron 10 of 11)	1	6532229	6533385	1157	2	79707	uc057bvi.1	5076	ENSG00000162408	NOL9	nucleolar protein 9
chr1	6618654	6618724	71	OE_peak_43	2.52535	2.5312	0	38	Intron (uc001aob.5/148479, intron 2 of 3)	1	6594081	6614607	20527	2	9903	uc057bvz.1	-4047	ENSG00000162413	KLHL21	kelch like family member 21
chr1	6792224	6792340	117	OE_peak_44	3.1027	3.78545	0	30	Intron (uc001aoi.3/23261, intron 1 of 22)	1	6785552	6887787	102236	1	23261	uc057bwt.1	6672	ENSG00000171735	CAMTA1	calmodulin binding transcription activator 1
chr1	7091678	7091748	71	OE_peak_45	3.36713	4.02361	0	28	Intron (uc001aoi.3/23261, intron 4 of 22)	1	6874056	6887842	13787	1	23261	uc057bwz.1	217622	ENSG00000171735	CAMTA1	calmodulin binding transcription activator 1
chr1	7170390	7170565	176	OE_peak_46	3.36713	4.02361	0	147	Intron (uc001aoi.3/23261, intron 4 of 22)	1	6874056	6887842	13787	1	23261	uc057bwz.1	296334	ENSG00000171735	CAMTA1	calmodulin binding transcription activator 1
chr1	7213841	7213911	71	OE_peak_47	2.85631	3.11666	0	18	Intron (uc001aoi.3/23261, intron 4 of 22)	1	6874056	6887842	13787	1	23261	uc057bwz.1	339785	ENSG00000171735	CAMTA1	calmodulin binding transcription activator 1
chr1	7569540	7569610	71	OE_peak_48	3.81767	5.10138	0.20091	12	Intron (uc001aoi.3/23261, intron 6 of 22)	1	7736408	7767856	31449	1	23261	uc057bxk.1	-166798	ENSG00000171735	CAMTA1	calmodulin binding transcription activator 1
chr1	7781875	7781945	71	OE_peak_49	2.48244	2.46943	0	31	Promoter (2-3kb)	1	7784320	7803958	19639	1	8863	uc001aon.3	-2375	ENSG00000049246	PER3	period circadian clock 3
chr1	7854303	7854400	98	OE_peak_50	2.89618	3.17566	0	56	Promoter (<=1kb)	1	7843083	7853512	10430	2	10911	uc057bxy.1	-791	ENSG00000049247	UTS2	urotensin 2
chr1	7880005	7880075	71	OE_peak_51	2.47369	2.45684	0	0	Distal Intergenic	1	7843083	7853512	10430	2	10911	uc057bxy.1	-26493	ENSG00000049247	UTS2	urotensin 2
chr1	7930730	7930800	71	OE_peak_52	2.41321	2.4618	0	48	Intron (uc001aot.4/3604, intron 8 of 8)	1	7921800	7935100	13301	2	3604	uc057bya.1	4300	ENSG00000049249	TNFRSF9	TNF receptor superfamily member 9
chr1	7956943	7957013	71	OE_peak_53	3.4359	4.30353	0	27	Promoter (2-3kb)	1	7954291	7985052	30762	1	11315	uc057byc.1	2652	ENSG00000116288	PARK7	Parkinsonism associated deglycase
chr1	8225824	8225920	97	OE_peak_54	2.86025	3.12249	0	57	Distal Intergenic	1	8208672	8215210	6539	1	102724539	uc057byq.1	17152	ENSG00000227634	LOC102724539	uncharacterized LOC102724539
chr1	8265587	8265708	122	OE_peak_55	2.41321	2.4618	0	42	Distal Intergenic	1	8317826	8344165	26340	1	50651	uc057byt.1	-52118	ENSG00000162426	SLC45A1	solute carrier family 45 member 1
chr1	8277685	8277780	96	OE_peak_56	2.81753	3.0593	0	70	Distal Intergenic	1	8317826	8344165	26340	1	50651	uc057byt.1	-40046	ENSG00000162426	SLC45A1	solute carrier family 45 member 1
chr1	8633275	8633376	102	OE_peak_57	2.37948	2.32165	0	40	Intron (uc001ape.4/473, intron 3 of 23)	1	8556476	8624380	67905	2	473	uc057bzm.1	-8895	ENSG00000142599	RERE	arginine-glutamic acid dipeptide repeats
chr1	8793224	8793325	102	OE_peak_58	2.41321	2.4618	0	101	Intron (uc001ape.4/473, intron 1 of 23)	1	8352397	8817465	465069	2	473	uc001ape.4	24140	ENSG00000142599	RERE	arginine-glutamic acid dipeptide repeats
chr1	8971596	8971670	75	OE_peak_59	2.41321	2.4618	0	14	Intron (uc057bzz.1/765, intron 5 of 5)	1	8945887	8974704	28818	1	765	uc009vmn.5	25709	ENSG00000131686	CA6	carbonic anhydrase 6
chr1	9083727	9083797	71	OE_peak_60	2.77978	3.0035	0	45	Intron (uc057cag.1/6518, intron 2 of 6)	1	9047611	9088443	40833	2	6518	uc057cai.1	4646	ENSG00000142583	SLC2A5	solute carrier family 2 member 5
chr1	9085337	9085452	116	OE_peak_61	3.36713	4.02361	0	67	Promoter (2-3kb)	1	9047611	9088443	40833	2	6518	uc057cai.1	2991	ENSG00000142583	SLC2A5	solute carrier family 2 member 5
chr1	9447395	9447465	71	OE_peak_62	2.97744	3.43344	0	18	Distal Intergenic	1	9355707	9367575	11869	1	80176	uc001apv.4	91688	ENSG00000171621	SPSB1	splA/ryanodine receptor domain and SOCS box containing 1
chr1	9495022	9495123	102	OE_peak_63	3.31455	3.94402	0	33	Distal Intergenic	1	9539482	9585179	45698	1	84275	uc001apw.4	-44359	ENSG00000171612	SLC25A33	solute carrier family 25 member 33
chr1	9780941	9781021	81	OE_peak_64	4.55114	6.49756	1.39337	18	Intron (uc001aqh.4/22883, intron 1 of 18)	1	9729028	9751581	22554	2	22883	uc057cbf.1	-29360	ENSG00000171603	CLSTN1	calsyntenin 1
chr1	9799893	9799984	92	OE_peak_65	3.36713	4.02361	0	29	Intron (uc001aqh.4/22883, intron 1 of 18)	1	9729028	9823984	94957	2	22883	uc001aqi.4	24000	ENSG00000171603	CLSTN1	calsyntenin 1
chr1	9820004	9820074	71	OE_peak_66	3.59326	4.54656	0	54	Intron (uc001aqh.4/22883, intron 1 of 18)	1	9729028	9823984	94957	2	22883	uc001aqi.4	3910	ENSG00000171603	CLSTN1	calsyntenin 1
chr1	9919583	9919692	110	OE_peak_67	2.36975	2.50251	0	39	Downstream (2-3kb)	1	9850109	9910336	60228	2	56998	uc001aql.2	-9247	ENSG00000178585	CTNNBIP1	catenin beta interacting protein 1
chr1	9924879	9924949	71	OE_peak_68	2.59873	2.73605	0	10	Intron (uc057cbl.1/84328, intron 4 of 4)	1	9930261	9932180	1920	2	84328	uc057cbm.1	7231	ENSG00000162441	LZIC	leucine zipper and CTNNBIP1 domain containing
chr1	9988111	9988190	80	OE_peak_69	3.29825	3.91936	0	13	Distal Intergenic	1	9981052	9985501	4450	1	64802	uc057cbs.1	7059	ENSG00000173614	NMNAT1	nicotinamide nucleotide adenylyltransferase 1
chr1	10106304	10106455	152	OE_peak_70	3.36713	4.02361	0	19	Promoter (<=1kb)	1	10107331	10132480	25150	1	10277	uc057cbx.1	-876	ENSG00000130939	UBE4B	ubiquitination factor E4B
chr1	10215921	10216031	111	OE_peak_71	3.77873	5.0401	0.14801	48	Intron (uc001aqv.5/23095, intron 1 of 20)	1	10211616	10381603	169988	1	23095	uc001aqx.4	4305	ENSG00000054523	KIF1B	kinesin family member 1B
chr1	10340208	10340278	71	OE_peak_72	3.78802	4.84666	0	40	Intron (uc001aqw.5/23095, intron 30 of 46)	1	10344775	10361825	17051	1	23095	uc057cci.1	-4497	ENSG00000054523	KIF1B	kinesin family member 1B
chr1	10367524	10367618	95	OE_peak_73	3.26436	3.86806	0	42	Promoter (2-3kb)	1	10365166	10368502	3337	1	23095	uc057cck.1	2358	ENSG00000054523	KIF1B	kinesin family member 1B
chr1	10481506	10481601	96	OE_peak_74	3.78802	4.84666	0	55	Intron (uc057cdc.1/5195, intron 1 of 3)	1	10474982	10623286	148305	1	5195	uc057cdd.1	6524	ENSG00000142655	PEX14	peroxisomal biogenesis factor 14
chr1	10506938	10507037	100	OE_peak_75	2.36681	2.30351	0	62	Intron (uc057cdc.1/5195, intron 2 of 3)	1	10535888	10536289	402	1	5195	uc057cde.1	-28851	ENSG00000142655	PEX14	peroxisomal biogenesis factor 14
chr1	11180720	11180841	122	OE_peak_76	2.94624	3.2498	0	25	Intron (uc001asd.4/2475, intron 28 of 57)	1	11189341	11195981	6641	1	10218	uc001ase.5	-8500	ENSG00000171819	ANGPTL7	angiopoietin like 7
chr1	11328472	11328542	71	OE_peak_77	3.78802	4.84666	0	14	Distal Intergenic	1	11273934	11296049	22116	1	29914	uc057cgf.1	54538	ENSG00000120942	UBIAD1	UbiA prenyltransferase domain containing 1
chr1	11820769	11820887	119	OE_peak_78	2.36975	2.50251	0	7	3' UTR	1	11829849	11834308	4460	1	1185	uc057cia.1	-8962	ENSG00000011021	CLCN6	chloride voltage-gated channel 6
chr1	11969701	11969771	71	OE_peak_79	3.36713	4.02361	0	6	Promoter (1-2kb)	1	11971543	11975536	3994	1	5351	uc057cir.1	-1772	ENSG00000083444	PLOD1	procollagen-lysine,2-oxoglutarate 5-dioxygenase 1
chr1	12101010	12101093	84	OE_peak_80	2.88597	3.16055	0	18	Intron (uc010obc.3/943, intron 2 of 13)	1	12125899	12144207	18309	1	943	uc001atr.5	-24806	ENSG00000120949	TNFRSF8	TNF receptor superfamily member 8
chr1	12108626	12108724	99	OE_peak_81	2.52535	2.5312	0	3	Intron (uc010obc.3/943, intron 3 of 13)	1	12125899	12144207	18309	1	943	uc001atr.5	-17175	ENSG00000120949	TNFRSF8	TNF receptor superfamily member 8
chr1	12305174	12305244	71	OE_peak_82	3.71053	4.72732	0	30	Intron (uc031tou.2/55187, intron 26 of 69)	1	12299281	12373848	74568	1	55187	uc057cjo.1	5893	ENSG00000048707	VPS13D	vacuolar protein sorting 13 homolog D
chr1	12529646	12529736	91	OE_peak_83	2.4718	2.54847	0	63	Distal Intergenic	1	12507246	12507397	152	1	677882	uc001atz.1	22400	ENSG00000266079	SNORA59B	small nucleolar RNA, H/ACA box 59B
chr1	13784245	13784368	124	OE_peak_84	2.36975	2.50251	0	37	Intron (uc001avg.4/7799, intron 6 of 7)	1	13771726	13778463	6738	1	7799	uc057clz.1	12519	ENSG00000116731	PRDM2	PR/SET domain 2
chr1	13796096	13796166	71	OE_peak_85	2.94624	3.2498	0	51	Intron (uc001avg.4/7799, intron 6 of 7)	1	13771726	13778463	6738	1	7799	uc057clz.1	24370	ENSG00000116731	PRDM2	PR/SET domain 2
chr1	13942692	13942762	71	OE_peak_86	2.52535	2.5312	0	25	Distal Intergenic	1	13771726	13778463	6738	1	7799	uc057clz.1	170966	ENSG00000116731	PRDM2	PR/SET domain 2
chr1	14134356	14134426	71	OE_peak_87	2.94624	3.2498	0	61	Distal Intergenic	1	13771726	13778463	6738	1	7799	uc057clz.1	362630	ENSG00000116731	PRDM2	PR/SET domain 2
chr1	14488564	14488634	71	OE_peak_88	2.94624	3.2498	0	10	Distal Intergenic	1	14598704	15066560	467857	1	23254	uc057cmd.1	-110070	ENSG00000189337	KAZN	kazrin, periplakin interacting protein
chr1	15063576	15063698	123	OE_peak_89	2.94624	3.2498	0	115	Exon (uc057cmd.1/23254, exon 6 of 7)	1	15115952	15152402	36451	2	200197	uc001avv.5	88704	ENSG00000175147	TMEM51-AS1	TMEM51 antisense RNA 1
chr1	15161904	15161982	79	OE_peak_90	3.6324	4.60691	0	29	Intron (uc010obk.3/55092, intron 1 of 2)	1	15153789	15220480	66692	1	55092	uc001avy.4	8115	ENSG00000171729	TMEM51	transmembrane protein 51
chr1	15564801	15564925	125	OE_peak_91	4.08045	5.51336	0.55347	61	Promoter (<=1kb)	1	15564086	15567141	3056	1	23341	uc057cny.1	715	ENSG00000116138	DNAJC16	DnaJ heat shock protein family (Hsp40) member C16
chr1	15704903	15704973	71	OE_peak_92	2.88597	3.16055	0	17	Intron (uc010obo.2/23207, intron 1 of 19)	1	15684541	15719869	35329	1	23207	uc057con.1	20362	ENSG00000116786	PLEKHM2	pleckstrin homology and RUN domain containing M2
chr1	15740638	15740725	88	OE_peak_93	2.41321	2.4618	0	25	Promoter (1-2kb)	1	15739035	15739562	528	1	284723	uc057cot.1	1603	ENSG00000162461	SLC25A34	solute carrier family 25 member 34
chr1	16001451	16001521	71	OE_peak_94	3.29825	3.91936	0	9	Promoter (2-3kb)	1	16004236	16008807	4572	1	149563	uc001axn.4	-2715	ENSG00000183888	C1orf64	chromosome 1 open reading frame 64
chr1	16270098	16270293	196	OE_peak_95	2.07735	2.04604	0	158	Intron (uc001ayg.4/54455, intron 4 of 9)	1	16251082	16253593	2512	2	54455	uc057cqy.1	-16505	ENSG00000037637	FBXO42	F-box protein 42
chr1	16318291	16318361	71	OE_peak_96	2.90429	3.18766	0	63	Promoter (2-3kb)	1	16292314	16315367	23054	2	54455	uc057cqz.1	-2924	ENSG00000037637	FBXO42	F-box protein 42
chr1	16781735	16781819	85	OE_peak_97	2.77949	3.42806	0	20	Intron (uc009voy.2/9696, intron 1 of 8)	1	16740516	16740679	164	1	26863	uc031tra.1	41219	ENSG00000206737	RNVU1-18	RNA, variant U1 small nuclear 18
chr1	16857845	16857920	76	OE_peak_98	2.75184	3.23191	0	53	Promoter (1-2kb)	1	16858949	16859021	73	2	100500876	uc021ohc.1	1101	ENSG00000263811	MIR3675	microRNA 3675
chr1	16929539	16929609	71	OE_peak_99	3.78802	4.84666	0	37	Promoter (<=1kb)	1	16930135	16946405	16271	1	9696	uc057csq.1	-526	ENSG00000058453	CROCC	ciliary rootlet coiled-coil, rootletin
chr1	17506474	17506560	87	OE_peak_100	3.29825	3.91936	0	23	Distal Intergenic	1	17539835	17697869	158035	1	55160	uc001ban.4	-33275	ENSG00000074964	ARHGEF10L	Rho guanine nucleotide exchange factor 10 like
chr1	17910165	17910235	71	OE_peak_101	3.36713	4.02361	0	59	Distal Intergenic	1	17822982	17827061	4080	1	81569	uc057cut.1	87183	ENSG00000117148	ACTL8	actin like 8
chr1	19156984	19157058	75	OE_peak_102	3.52675	4.44393	0	20	Promoter (1-2kb)	1	19153839	19155039	1201	2	23352	uc057cvt.1	-1945	ENSG00000127481	UBR4	ubiquitin protein ligase E3 component n-recognin 4
chr1	19280214	19280284	71	OE_peak_103	4.20891	5.71408	0.70814	30	Downstream (2-3kb)	1	19267103	19274194	7092	2	246181	uc057cwi.1	-6020	ENSG00000211454	AKR7L	aldo-keto reductase family 7 like (gene/pseudogene)
chr1	19493474	19493577	104	OE_peak_104	2.77978	3.0035	0	50	Distal Intergenic	1	19356655	19485539	128885	2	832	uc057cwu.1	-7935	ENSG00000077549	CAPZB	capping actin protein of muscle Z-line beta subunit
chr1	19542843	19542919	77	OE_peak_105	3.78802	4.84666	0	34	Distal Intergenic	1	19596977	19629821	32845	1	440574	uc021oht.1	-54058	ENSG00000173436	MINOS1	mitochondrial inner membrane organizing system 1
chr1	19559313	19559429	117	OE_peak_106	2.94624	3.2498	0	97	Distal Intergenic	1	19596977	19629821	32845	1	440574	uc021oht.1	-37548	ENSG00000173436	MINOS1	mitochondrial inner membrane organizing system 1
chr1	19613916	19614035	120	OE_peak_107	2.52535	2.5312	0	94	Intron (uc021oht.1/440574, intron 1 of 2)	1	19597070	19626606	29537	1	440574	uc057cxi.1	16846	ENSG00000173436	MINOS1	mitochondrial inner membrane organizing system 1
chr1	19632554	19632658	105	OE_peak_108	3.71053	4.72732	0	46	Intron (uc009vpl.3/100532736, intron 1 of 3)	1	19640554	19656934	16381	1	4681	uc057cxj.1	-7896	ENSG00000158747	NBL1	neuroblastoma 1, DAN family BMP antagonist
chr1	19832661	19832731	71	OE_peak_109	2.75795	3.09945	0	16	Distal Intergenic	1	19814029	19815278	1250	2	54546	uc001bcr.3	-17383	ENSG00000178828	RNF186	ring finger protein 186
chr1	19908506	19908585	80	OE_peak_110	3.44744	4.51517	0	45	Promoter (1-2kb)	1	19906565	19906944	380	1	23252	uc057cxx.1	1941	ENSG00000169914	OTUD3	OTU deubiquitinase 3
chr1	20151535	20151632	98	OE_peak_111	4.13693	6.09105	1.03854	52	Distal Intergenic	1	20139330	20144080	4751	1	64600	uc057cym.1	12205	ENSG00000158786	PLA2G2F	phospholipase A2 group IIF
chr1	20271707	20271780	74	OE_peak_112	2.94624	3.2498	0	4	Distal Intergenic	1	20290919	20354251	63333	1	127731	uc057cys.1	-19139	ENSG00000158816	VWA5B1	von Willebrand factor A domain containing 5B1
chr1	20325219	20325289	71	OE_peak_113	2.36975	2.50251	0	21	Intron (uc057cys.1/127731, intron 8 of 21)	1	20332915	20354251	21337	1	127731	uc057cyy.1	-7626	ENSG00000158816	VWA5B1	von Willebrand factor A domain containing 5B1
chr1	20454027	20454101	75	OE_peak_114	2.36975	2.50251	0	13	Distal Intergenic	1	20398716	20431234	32519	2	339505	uc057czb.1	-22793	NA	LINC01141	long intergenic non-protein coding RNA 1141
chr1	20671286	20671356	71	OE_peak_115	2.94624	3.2498	0	5	Promoter (1-2kb)	1	20672016	20673020	1005	2	57576	uc057czr.1	1664	ENSG00000117245	KIF17	kinesin family member 17
chr1	21075137	21075207	71	OE_peak_116	2.51403	2.51489	0	15	Intron (uc009vpz.4/8672, intron 3 of 32)	1	20806470	21050994	244525	2	8672	uc057daj.1	-24143	ENSG00000075151	EIF4G3	eukaryotic translation initiation factor 4 gamma 3
chr1	21311751	21311821	71	OE_peak_117	2.94624	3.2498	0	18	Intron (uc001bem.3/1889, intron 1 of 18)	1	21272746	21298999	26254	2	1889	uc057daz.1	-12752	ENSG00000117298	ECE1	endothelin converting enzyme 1
chr1	21426566	21426652	87	OE_peak_118	2.07735	2.04604	0	29	Distal Intergenic	1	21440128	21483467	43340	1	84224	uc010odm.4	-13476	ENSG00000142794	NBPF3	neuroblastoma breakpoint family member 3
chr1	21539667	21539737	71	OE_peak_119	2.94051	3.37738	0	31	Intron (uc001bet.4/249, intron 1 of 11)	1	21551279	21578012	26734	1	249	uc001beu.5	-11542	ENSG00000162551	ALPL	alkaline phosphatase, liver/bone/kidney
chr1	21549513	21549622	110	OE_peak_120	2.93718	3.23638	0	17	Promoter (1-2kb)	1	21551279	21578012	26734	1	249	uc001beu.5	-1657	ENSG00000162551	ALPL	alkaline phosphatase, liver/bone/kidney
chr1	21571786	21571876	91	OE_peak_121	3.4359	4.30353	0	21	Promoter (1-2kb)	1	21570303	21577731	7429	1	249	uc057dbp.1	1483	ENSG00000162551	ALPL	alkaline phosphatase, liver/bone/kidney
chr1	21592991	21593061	71	OE_peak_122	2.52535	2.5312	0	22	Distal Intergenic	1	21574478	21578399	3922	1	249	uc057dbq.1	18513	ENSG00000162551	ALPL	alkaline phosphatase, liver/bone/kidney
chr1	21787848	21787941	94	OE_peak_123	3.56922	4.50948	0	37	Distal Intergenic	1	21727851	21783606	55756	2	84196	uc001bff.4	-4242	ENSG00000090686	USP48	ubiquitin specific peptidase 48
chr1	21789195	21789265	71	OE_peak_124	3.574	4.51685	0	62	Distal Intergenic	1	21727851	21783606	55756	2	84196	uc001bff.4	-5589	ENSG00000090686	USP48	ubiquitin specific peptidase 48
chr1	21789604	21789674	71	OE_peak_125	2.48244	2.46943	0	9	Distal Intergenic	1	21727851	21783606	55756	2	84196	uc001bff.4	-5998	ENSG00000090686	USP48	ubiquitin specific peptidase 48
chr1	21845079	21845149	71	OE_peak_126	4.61557	6.59938	1.48713	28	Promoter (2-3kb)	1	21846196	21847958	1763	2	3339	uc057dcs.2	2809	ENSG00000142798	HSPG2	heparan sulfate proteoglycan 2
chr1	22004582	22004679	98	OE_peak_127	3.09399	3.61014	0	48	Promoter (2-3kb)	1	22007450	22012539	5090	1	10136	uc057ddg.1	-2771	ENSG00000142789	CELA3A	chymotrypsin like elastase family member 3A
chr1	22074787	22074962	176	OE_peak_128	3.26886	3.87487	0	52	Intron (uc057ddl.1/998, intron 1 of 5)	1	22053297	22086790	33494	1	998	uc057ddn.1	21490	ENSG00000070831	CDC42	cell division cycle 42
chr1	22076763	22076885	123	OE_peak_129	2.94624	3.2498	0	116	Intron (uc057ddl.1/998, intron 1 of 5)	1	22053297	22086790	33494	1	998	uc057ddn.1	23466	ENSG00000070831	CDC42	cell division cycle 42
chr1	22650022	22650122	101	OE_peak_130	2.52535	2.5312	0	5	Promoter (2-3kb)	1	22652762	22661090	8329	1	713	uc057ddz.1	-2640	ENSG00000173369	C1QB	complement C1q B chain
chr1	22946655	22946735	81	OE_peak_131	2.26147	2.15293	0	49	Distal Intergenic	1	22953049	22963178	10130	2	646262	uc057dej.1	16443	ENSG00000215906	LACTBL1	lactamase beta like 1
chr1	23646565	23646635	71	OE_peak_132	2.94624	3.2498	0	23	Distal Intergenic	1	23639109	23640549	1441	1	259283	uc057dgg.1	7456	ENSG00000197880	MDS2	myelodysplastic syndrome 2 translocation associated
chr1	23687411	23687502	92	OE_peak_133	4.8898	7.30972	2.12148	34	Distal Intergenic	1	23691779	23696425	4647	1	6135	uc001bhk.5	-4277	ENSG00000142676	RPL11	ribosomal protein L11
chr1	23829480	23829550	71	OE_peak_134	3.1027	3.78545	0	31	Intron (uc057dho.1/3155, intron 1 of 9)	1	23801885	23825459	23575	2	3155	uc001bib.4	-4021	ENSG00000117305	HMGCL	3-hydroxymethyl-3-methylglutaryl-CoA lyase
chr1	23947894	23947964	71	OE_peak_135	2.88597	3.16055	0	11	Distal Intergenic	1	23959109	23961465	2357	1	55629	uc057dhw.1	-11145	ENSG00000189266	PNRC2	proline rich nuclear receptor coactivator 2
chr1	23948995	23949065	71	OE_peak_136	3.35678	4.00795	0	18	Distal Intergenic	1	23959109	23961465	2357	1	55629	uc057dhw.1	-10044	ENSG00000189266	PNRC2	proline rich nuclear receptor coactivator 2
chr1	23979649	23979725	77	OE_peak_137	3.39221	4.2359	0	43	Promoter (<=1kb)	1	23971339	23980271	8933	2	10772	uc057dij.1	546	ENSG00000188529	SRSF10	serine and arginine rich splicing factor 10
chr1	23993707	23993830	124	OE_peak_138	3.29825	3.91936	0	20	Distal Intergenic	1	23966445	23980927	14483	2	10772	uc001bij.4	-12780	ENSG00000188529	SRSF10	serine and arginine rich splicing factor 10
chr1	24464914	24464984	71	OE_peak_139	2.75795	3.09945	0	18	3' UTR	1	24502351	24537019	34669	1	11123	uc021ojc.2	-37367	ENSG00000117602	RCAN3	RCAN family member 3
chr1	24640221	24640299	79	OE_peak_140	3.34962	4.1699	0	47	Promoter (<=1kb)	1	24641231	24649987	8757	1	10250	uc057djs.1	-932	ENSG00000133226	SRRM1	serine and arginine repetitive matrix 1
chr1	24654048	24654137	90	OE_peak_141	3.78802	4.84666	0	39	Promoter (<=1kb)	1	24655011	24666845	11835	1	10250	uc057dkh.1	-874	ENSG00000133226	SRRM1	serine and arginine repetitive matrix 1
chr1	24733100	24733190	91	OE_peak_142	3.19401	3.76159	0	27	Distal Intergenic	1	24745357	24844324	98968	1	25932	uc001bjo.3	-12167	ENSG00000169504	CLIC4	chloride intracellular channel 4
chr1	24889830	24889900	71	OE_peak_143	3.13489	3.67209	0	51	Distal Intergenic	1	24919345	24919416	72	2	102465437	uc031ttz.1	29516	ENSG00000278034	MIR6731	microRNA 6731
chr1	25491622	25491692	71	OE_peak_144	2.52535	2.5312	0	19	Intron (uc009vru.5/55219, intron 8 of 8)	1	25448893	25458783	9891	1	55219	uc057dmj.1	42729	ENSG00000204178	TMEM57	transmembrane protein 57
chr1	25655329	25655399	71	OE_peak_145	2.94624	3.2498	0	57	Intron (uc057dmr.1/57134, intron 1 of 13)	1	25686502	25761684	75183	1	57134	uc057dmt.1	-31103	ENSG00000117643	MAN1C1	mannosidase alpha class 1C member 1
chr1	26366870	26366943	74	OE_peak_146	3.65229	4.63758	0	26	Intron (uc001bmg.2/257101, intron 3 of 6)	1	26364737	26370745	6009	2	257101	uc057dqx.1	3802	ENSG00000176083	ZNF683	zinc finger protein 683
chr1	26454138	26454278	141	OE_peak_147	2.94624	3.2498	0	105	Intron (uc057drd.1/79947, intron 6 of 8)	1	26446364	26467527	21164	1	79947	uc057drx.1	7774	ENSG00000117682	DHDDS	dehydrodolichyl diphosphate synthase subunit
chr1	26729289	26729381	93	OE_peak_148	2.94552	3.24873	0	68	Promoter (<=1kb)	1	26729380	26774901	45522	1	8289	uc057dte.1	0	ENSG00000117713	ARID1A	AT-rich interaction domain 1A
chr1	26748115	26748185	71	OE_peak_149	3.25987	3.86127	0	34	Intron (uc001bmv.2/8289, intron 4 of 19)	1	26766270	26768001	1732	1	8289	uc057dtf.1	-18085	ENSG00000117713	ARID1A	AT-rich interaction domain 1A
chr1	26880838	26880908	71	OE_peak_150	2.75795	3.09945	0	29	Intron (uc001bnd.2/54707, intron 4 of 4)	1	26879501	26886341	6841	2	54707	uc057dtt.1	5433	ENSG00000142751	GPN2	GPN-loop GTPase 2
chr1	26903188	26903258	71	OE_peak_151	3.39653	4.24259	0	31	Promoter (2-3kb)	1	26890489	26900466	9978	2	63906	uc001bne.4	-2722	ENSG00000198746	GPATCH3	G-patch domain containing 3
chr1	26954382	26954477	96	OE_peak_152	2.41321	2.4618	0	27	Intron (uc001bni.3/126695, intron 1 of 3)	1	26949565	26960385	10821	2	126695	uc057dub.1	5908	ENSG00000175707	KDF1	keratinocyte differentiation factor 1
chr1	27199159	27199229	71	OE_peak_153	3.09399	3.61014	0	32	Distal Intergenic	1	27114233	27166981	52749	2	6548	uc057duh.1	-32178	ENSG00000090020	SLC9A1	solute carrier family 9 member A1
chr1	27292603	27292740	138	OE_peak_154	2.94624	3.2498	0	23	Intron (uc009vst.3/23038, intron 7 of 15)	1	27287709	27308619	20911	1	23038	uc057dul.1	4894	ENSG00000142784	WDTC1	WD and tetratricopeptide repeats 1
chr1	27315235	27315305	71	OE_peak_155	2.94624	3.2498	0	24	Distal Intergenic	1	27322145	27336399	14255	1	84065	uc001bnr.5	-6840	ENSG00000186501	TMEM222	transmembrane protein 222
chr1	27681621	27681719	99	OE_peak_156	2.52535	2.5312	0	69	Intron (uc057dwd.1/uc057dwd.1, intron 2 of 2)	1	27666061	27672218	6158	2	2537	uc001boo.2	-9403	ENSG00000126709	IFI6	interferon alpha inducible protein 6
chr1	27723608	27723678	71	OE_peak_157	2.41321	2.4618	0	25	Promoter (2-3kb)	1	27725979	27763122	37144	1	199870	uc001boq.4	-2301	ENSG00000009780	FAM76A	family with sequence similarity 76 member A
chr1	27809072	27809229	158	OE_peak_158	3.36713	4.02361	0	125	Promoter (<=1kb)	1	27809923	27812234	2312	1	23673	uc057dwp.1	-694	ENSG00000117758	STX12	syntaxin 12
chr1	27974355	27974425	71	OE_peak_159	3.36713	4.02361	0	39	3' UTR	1	27963637	27966710	3074	1	55113	uc057dxl.1	10718	ENSG00000158156	XKR8	XK related 8
chr1	28160174	28160244	71	OE_peak_160	2.94624	3.2498	0	56	Intron (uc001bpl.4/5724, intron 1 of 1)	1	28147166	28177188	30023	2	5724	uc001bpl.4	16944	ENSG00000169403	PTAFR	platelet activating factor receptor
chr1	28346101	28346171	71	OE_peak_161	2.67237	2.84482	0	60	Distal Intergenic	1	28330283	28334585	4303	1	54797	uc057dyd.1	15818	ENSG00000130772	MED18	mediator complex subunit 18
chr1	28572572	28572646	75	OE_peak_162	3.78802	4.84666	0	7	Intron (uc001bqi.4/54952, intron 8 of 8)	1	28578749	28578822	74	2	692212	uc001bqq.2	6176	ENSG00000221539	SNORD99	small nucleolar RNA, C/D box 99
chr1	28695324	28695394	71	OE_peak_163	2.41321	2.4618	0	47	Intron (uc001brb.4/10691, intron 5 of 9)	1	28683564	28715065	31502	1	10691	uc057dzq.1	11760	ENSG00000162419	GMEB1	glucocorticoid modulatory element binding protein 1
chr1	28762251	28762385	135	OE_peak_164	2.70724	2.89632	0	22	Intron (uc021okf.2/51441, intron 5 of 5)	1	28739091	28742883	3793	1	51441	uc057dzy.1	23160	ENSG00000198492	YTHDF2	YTH N6-methyladenosine RNA binding protein 2
chr1	28777808	28777878	71	OE_peak_165	2.93718	3.23638	0	56	Distal Intergenic	1	28812142	28863283	51142	1	4985	uc057dzz.1	-34264	ENSG00000116329	OPRD1	opioid receptor delta 1
chr1	28947961	28948031	71	OE_peak_166	3.36713	4.02361	0	46	Intron (uc001brm.2/2035, intron 1 of 20)	1	28914579	29065221	150643	1	2035	uc001brk.4	33382	ENSG00000159023	EPB41	erythrocyte membrane protein band 4.1
chr1	28954224	28954295	72	OE_peak_167	2.94051	3.37738	0	7	Intron (uc001brm.2/2035, intron 1 of 20)	1	28914579	29065221	150643	1	2035	uc001brk.4	39645	ENSG00000159023	EPB41	erythrocyte membrane protein band 4.1
chr1	29083460	29083573	114	OE_peak_168	2.94624	3.2498	0	88	Intron (uc001brm.2/2035, intron 16 of 20)	1	29096232	29120038	23807	1	2035	uc057eaj.1	-12659	ENSG00000159023	EPB41	erythrocyte membrane protein band 4.1
chr1	29174870	29174940	71	OE_peak_169	3.29825	3.91936	0	17	Promoter (1-2kb)	1	29147853	29173494	25642	2	6429	uc284mny.1	-1376	ENSG00000116350	SRSF4	serine and arginine rich splicing factor 4
chr1	29207756	29207850	95	OE_peak_170	3.36713	4.02361	0	35	Promoter (<=1kb)	1	29195944	29206828	10885	2	51102	uc057eax.1	-928	ENSG00000116353	MECR	mitochondrial trans-2-enoyl-CoA reductase
chr1	29378745	29378824	80	OE_peak_171	2.88597	3.16055	0	12	Distal Intergenic	1	29329620	29350114	20495	2	101928460	uc057ebs.1	-28631	ENSG00000230523	LOC101928460	uncharacterized LOC101928460
chr1	29529869	29529964	96	OE_peak_172	2.52535	2.5312	0	36	Distal Intergenic	1	29329620	29350114	20495	2	101928460	uc057ebs.1	-179755	ENSG00000230523	LOC101928460	uncharacterized LOC101928460
chr1	29660592	29660687	96	OE_peak_173	3.09399	3.61014	0	41	Distal Intergenic	1	29329620	29350114	20495	2	101928460	uc057ebs.1	-310478	ENSG00000230523	LOC101928460	uncharacterized LOC101928460
chr1	29740004	29740074	71	OE_peak_174	3.71053	4.72732	0	17	Distal Intergenic	1	30013952	30037612	23661	2	101929406	uc001bry.4	297538	ENSG00000233399	LOC101929406	uncharacterized LOC101929406
chr1	29912278	29912397	120	OE_peak_175	2.41321	2.4618	0	66	Distal Intergenic	1	30013952	30037612	23661	2	101929406	uc001bry.4	125215	ENSG00000233399	LOC101929406	uncharacterized LOC101929406
chr1	30116218	30116309	92	OE_peak_176	2.94624	3.2498	0	11	Distal Intergenic	1	30013952	30037612	23661	2	101929406	uc001bry.4	-78606	ENSG00000233399	LOC101929406	uncharacterized LOC101929406
chr1	30498555	30498625	71	OE_peak_177	2.94624	3.2498	0	61	Distal Intergenic	1	30713767	30716135	2369	2	4146	uc057eca.1	217510	ENSG00000162510	MATN1	matrilin 1, cartilage matrix protein
chr1	30626550	30626655	106	OE_peak_178	2.48244	2.46943	0	54	Distal Intergenic	1	30713767	30716135	2369	2	4146	uc057eca.1	89480	ENSG00000162510	MATN1	matrilin 1, cartilage matrix protein
chr1	30669794	30669922	129	OE_peak_179	2.94624	3.2498	0	103	Distal Intergenic	1	30713767	30716135	2369	2	4146	uc057eca.1	46213	ENSG00000162510	MATN1	matrilin 1, cartilage matrix protein
chr1	30674334	30674448	115	OE_peak_180	2.52535	2.5312	0	91	Distal Intergenic	1	30713767	30716135	2369	2	4146	uc057eca.1	41687	ENSG00000162510	MATN1	matrilin 1, cartilage matrix protein
chr1	30878768	30878838	71	OE_peak_181	3.71053	4.72732	0	48	Promoter (<=1kb)	1	30869467	30878740	9274	2	9672	uc001bsd.3	-28	ENSG00000162512	SDC3	syndecan 3
chr1	31068535	31068605	71	OE_peak_182	3.32851	3.96515	0	34	Promoter (2-3kb)	1	30932850	31065991	133142	2	9698	uc001bsk.2	-2544	ENSG00000134644	PUM1	pumilio RNA binding family member 1
chr1	31078056	31078126	71	OE_peak_183	3.1027	3.78545	0	46	Distal Intergenic	1	30932850	31065991	133142	2	9698	uc001bsk.2	-12065	ENSG00000134644	PUM1	pumilio RNA binding family member 1
chr1	31081723	31081793	71	OE_peak_184	2.94624	3.2498	0	27	Distal Intergenic	1	30932850	31065991	133142	2	9698	uc001bsk.2	-15732	ENSG00000134644	PUM1	pumilio RNA binding family member 1
chr1	31136841	31136918	78	OE_peak_185	4.20891	5.71408	0.70814	51	Distal Intergenic	1	31181589	31188153	6565	2	79570	uc057edj.1	51235	ENSG00000084628	NKAIN1	Na+/K+ transporting ATPase interacting 1
chr1	31306127	31306243	117	OE_peak_186	2.94624	3.2498	0	2	Intron (uc001bsq.2/51538, intron 1 of 8)	1	31297036	31364552	67517	1	51538	uc057edu.1	9091	ENSG00000121766	ZCCHC17	zinc finger CCHC-type containing 17
chr1	31382472	31382580	109	OE_peak_187	2.41321	2.4618	0	49	Distal Intergenic	1	31365891	31376850	10960	2	2170	uc057edy.1	-5622	ENSG00000121769	FABP3	fatty acid binding protein 3
chr1	31444132	31444206	75	OE_peak_188	3.05807	3.55573	0	24	Distal Intergenic	1	31413813	31434680	20868	1	347735	uc010ogh.2	30319	ENSG00000168528	SERINC2	serine incorporator 2
chr1	31892117	31892196	80	OE_peak_189	2.88597	3.16055	0	69	Intron (uc057ehh.1/uc057ehh.1, intron 1 of 1)	1	31908653	31911280	2628	2	8073	uc057ehj.1	19084	ENSG00000184007	PTP4A2	protein tyrosine phosphatase type IVA, member 2
chr1	32037326	32037419	94	OE_peak_190	4.14604	5.85415	0.83055	33	Intron (uc001bub.5/10657, intron 5 of 8)	1	32014182	32060850	46669	1	10657	uc001buc.3	23144	ENSG00000121774	KHDRBS1	KH RNA binding domain containing, signal transduction associated 1
chr1	32098123	32098243	121	OE_peak_191	3.36713	4.02361	0	28	Intron (uc057eie.1/55116, intron 7 of 8)	1	32108038	32176568	68531	1	23633	uc001bug.4	-9795	ENSG00000025800	KPNA6	karyopherin subunit alpha 6
chr1	32280008	32280086	79	OE_peak_192	3.36713	4.02361	0	15	Exon (uc057ejm.1/3932, exon 10 of 11)	1	32275620	32277173	1554	1	3932	uc057ejx.1	4388	ENSG00000182866	LCK	LCK proto-oncogene, Src family tyrosine kinase
chr1	32312404	32312518	115	OE_peak_193	2.54143	2.6514	0	19	Intron (uc001bvb.2/3065, intron 2 of 13)	1	32327189	32331781	4593	1	3065	uc057ekd.1	-14671	ENSG00000116478	HDAC1	histone deacetylase 1
chr1	32344300	32344451	152	OE_peak_194	3.25093	3.84774	0	143	Distal Intergenic	1	32333832	32336379	2548	2	65108	uc001bvd.5	-7921	ENSG00000175130	MARCKSL1	MARCKS like 1
chr1	32642157	32642292	136	OE_peak_195	2.94624	3.2498	0	23	Intron (uc057elb.1/339487, intron 1 of 1)	1	32631827	32634522	2696	2	339487	uc057eln.1	-7635	ENSG00000176261	ZBTB8OS	zinc finger and BTB domain containing 8 opposite strand
chr1	32651983	32652090	108	OE_peak_196	2.28472	2.18612	0	28	Promoter (<=1kb)	1	32651487	32668281	16795	1	5928	uc057ema.1	496	ENSG00000162521	RBBP4	RB binding protein 4, chromatin remodeling factor
chr1	32656006	32656097	92	OE_peak_197	3.18542	3.7486	0	49	Intron (uc001bvs.4/5928, intron 2 of 11)	1	32651487	32668281	16795	1	5928	uc057ema.1	4519	ENSG00000162521	RBBP4	RB binding protein 4, chromatin remodeling factor
chr1	32686432	32686566	135	OE_peak_198	3.30808	4.10545	0	106	Intron (uc001bvt.3/81493, intron 2 of 4)	1	32681491	32702756	21266	2	81493	uc010ohl.2	16190	ENSG00000162520	SYNC	syncoilin, intermediate filament protein
chr1	32760522	32760629	108	OE_peak_199	3.07899	3.74835	0	45	Intron (uc001bvu.2/57648, intron 1 of 6)	1	32765634	32773197	7564	1	57648	uc010ohn.2	-5005	ENSG00000162522	KIAA1522	KIAA1522
chr1	32823977	32824087	111	OE_peak_200	4.94738	7.40174	2.2026	67	Promoter (<=1kb)	1	32824897	32826115	1219	1	64766	uc057enb.1	-810	ENSG00000116497	S100PBP	S100P binding protein
chr1	32836854	32836934	81	OE_peak_201	3.35678	4.00795	0	50	Exon (uc057emv.1/64766, exon 7 of 7)	1	32846802	32855956	9155	1	64766	uc057enc.1	-9868	ENSG00000116497	S100PBP	S100P binding protein
chr1	32958195	32958265	71	OE_peak_202	3.18971	3.75508	0	10	Intron (uc010oho.3/127544, intron 1 of 8)	1	32936445	32964685	28241	2	127544	uc010oho.3	6420	ENSG00000116514	RNF19B	ring finger protein 19B
chr1	33054693	33054763	71	OE_peak_203	3.22802	3.981	0	47	Intron (uc057eob.1/204, intron 2 of 4)	1	33013044	33036992	23949	2	204	uc001bwp.3	-17701	ENSG00000004455	AK2	adenylate kinase 2
chr1	33209941	33210011	71	OE_peak_204	3.78802	4.84666	0	47	Distal Intergenic	1	33159692	33182053	22362	2	55223	uc057eot.1	-27888	ENSG00000116525	TRIM62	tripartite motif containing 62
chr1	33218232	33218367	136	OE_peak_205	2.41321	2.4618	0	30	Distal Intergenic	1	33159692	33182053	22362	2	55223	uc057eot.1	-36179	ENSG00000116525	TRIM62	tripartite motif containing 62
chr1	33305647	33305717	71	OE_peak_206	2.94624	3.2498	0	21	Downstream (1-2kb)	1	33306766	33321098	14333	2	127550	uc031plq.1	15381	ENSG00000184389	A3GALT2	alpha 1,3-galactosyltransferase 2
chr1	33485368	33485438	71	OE_peak_207	2.52535	2.5312	0	64	Intron (uc001bxj.5/7579, intron 2 of 7)	1	33472660	33489245	16586	1	7579	uc057epx.1	12708	ENSG00000121903	ZSCAN20	zinc finger and SCAN domain containing 20
chr1	33486500	33486653	154	OE_peak_208	2.75795	3.09945	0	114	Intron (uc001bxj.5/7579, intron 2 of 7)	1	33472660	33489245	16586	1	7579	uc057epx.1	13840	ENSG00000121903	ZSCAN20	zinc finger and SCAN domain containing 20
chr1	33842514	33842584	71	OE_peak_209	2.94624	3.2498	0	64	Intron (uc001bxm.2/114784, intron 6 of 70)	1	33860475	33864791	4317	1	127540	uc001bxp.3	-17891	ENSG00000176256	HMGB4	high mobility group box 4
chr1	34243444	34243601	158	OE_peak_210	3.78802	4.84666	0	59	Distal Intergenic	1	34177670	34219131	41462	1	84970	uc001bxt.4	65774	ENSG00000142698	C1orf94	chromosome 1 open reading frame 94
chr1	34541577	34541688	112	OE_peak_211	2.47369	2.45684	0	47	Distal Intergenic	1	34669599	34669694	96	2	693137	uc031twx.1	128006	ENSG00000207941	MIR552	microRNA 552
chr1	34542919	34542989	71	OE_peak_212	3.36713	4.02361	0	35	Distal Intergenic	1	34669599	34669694	96	2	693137	uc031twx.1	126705	ENSG00000207941	MIR552	microRNA 552
chr1	35072144	35072219	76	OE_peak_213	2.88812	3.16373	0	8	Intron (uc057erc.1/79830, intron 1 of 10)	1	35079367	35115855	36489	1	79830	uc001bym.5	-7148	ENSG00000197056	ZMYM1	zinc finger MYM-type containing 1
chr1	35230839	35230909	71	OE_peak_214	3.36713	4.02361	0	22	Distal Intergenic	1	35182932	35193148	10217	2	6421	uc001bys.4	-37691	ENSG00000116560	SFPQ	splicing factor proline and glutamine rich
chr1	35248503	35248573	71	OE_peak_215	2.47369	2.45684	0	68	Distal Intergenic	1	35268967	35421944	152978	1	9202	uc001byt.3	-20394	ENSG00000146463	ZMYM4	zinc finger MYM-type containing 4
chr1	35319000	35319119	120	OE_peak_216	2.94624	3.2498	0	96	Intron (uc001byt.3/9202, intron 1 of 29)	1	35361705	35422058	60354	1	9202	uc057erv.1	-42586	ENSG00000146463	ZMYM4	zinc finger MYM-type containing 4
chr1	35417284	35417461	178	OE_peak_217	3.36713	4.02361	0	29	Intron (uc001byt.3/9202, intron 28 of 29)	1	35404844	35408052	3209	1	9202	uc057erz.1	12440	ENSG00000146463	ZMYM4	zinc finger MYM-type containing 4
chr1	35846771	35846871	101	OE_peak_218	3.29825	3.91936	0	35	Intron (uc001bzj.3/192670, intron 15 of 17)	1	35841673	35851195	9523	1	192670	uc057ete.1	5098	ENSG00000134698	AGO4	argonaute 4, RISC catalytic component
chr1	35859740	35859810	71	OE_peak_219	2.94624	3.2498	0	35	Distal Intergenic	1	35869808	35920958	51151	1	26523	uc001bzk.4	-9998	ENSG00000092847	AGO1	argonaute 1, RISC catalytic component
chr1	35926680	35926750	71	OE_peak_220	3.76041	4.80414	0	26	3' UTR	1	35930718	35983409	52692	1	192669	uc001bzn.1	-3968	ENSG00000126070	AGO3	argonaute 3, RISC catalytic component
chr1	35929326	35929396	71	OE_peak_221	2.39228	2.33999	0	52	Promoter (1-2kb)	1	35930718	35983409	52692	1	192669	uc001bzn.1	-1322	ENSG00000126070	AGO3	argonaute 3, RISC catalytic component
chr1	36056685	36056786	102	OE_peak_222	2.88597	3.16055	0	5	3' UTR	1	36043264	36055262	11999	1	192669	uc057etl.1	13421	ENSG00000126070	AGO3	argonaute 3, RISC catalytic component
chr1	36065942	36066012	71	OE_peak_223	2.41502	2.3726	0	64	3' UTR	1	36084075	36088275	4201	1	27285	uc001bzr.3	-18063	ENSG00000092850	TEKT2	tektin 2
chr1	36168370	36168490	121	OE_peak_224	2.41502	2.3726	0	66	Intron (uc057ett.1/55700, intron 1 of 5)	1	36171968	36173479	1512	1	55700	uc057etw.1	-3478	ENSG00000116871	MAP7D1	MAP7 domain containing 1
chr1	36169285	36169407	123	OE_peak_225	2.41502	2.3726	0	110	Promoter (2-3kb)	1	36171968	36173479	1512	1	55700	uc057etw.1	-2561	ENSG00000116871	MAP7D1	MAP7 domain containing 1
chr1	36247184	36247262	79	OE_peak_226	3.57879	4.52425	0	60	Intron (uc001cae.5/9967, intron 1 of 11)	1	36224433	36282684	58252	1	9967	uc057eud.1	22751	ENSG00000054118	THRAP3	thyroid hormone receptor associated protein 3
chr1	36418867	36418983	117	OE_peak_227	2.41321	2.4618	0	12	Promoter (<=1kb)	1	36417911	36419293	1383	2	127700	uc057eux.1	310	ENSG00000116885	OSCP1	organic solute carrier partner 1
chr1	36466425	36466495	71	OE_peak_228	2.3955	2.34461	0	3	Promoter (1-2kb)	1	36467229	36467809	581	2	1441	uc057evo.1	1314	ENSG00000119535	CSF3R	colony stimulating factor 3 receptor
chr1	36476558	36476642	85	OE_peak_229	2.97744	3.43344	0	39	Promoter (<=1kb)	1	36466044	36476327	10284	2	1441	uc057evi.1	-231	ENSG00000119535	CSF3R	colony stimulating factor 3 receptor
chr1	36568365	36568441	77	OE_peak_230	2.88597	3.16055	0	67	Distal Intergenic	1	36466043	36483278	17236	2	1441	uc001cax.3	-85087	ENSG00000119535	CSF3R	colony stimulating factor 3 receptor
chr1	37282693	37282789	97	OE_peak_231	2.94624	3.2498	0	10	Intron (uc057ewa.1/uc057ewa.1, intron 1 of 3)	1	37161563	37161634	72	1	100422898	uc021oll.1	121130	ENSG00000264698	MIR4255	microRNA 4255
chr1	37427271	37427341	71	OE_peak_232	2.52535	2.5312	0	4	Distal Intergenic	1	37454879	37474411	19533	2	728431	uc021olm.2	47070	ENSG00000233621	LINC01137	long intergenic non-protein coding RNA 1137
chr1	37538727	37538816	90	OE_peak_233	2.66597	3.0948	0	40	Intron (uc001cbi.5/79753, intron 3 of 3)	1	37540500	37554248	13749	2	79753	uc057ewh.1	15432	ENSG00000163877	SNIP1	Smad nuclear interacting protein 1
chr1	37768737	37768807	71	OE_peak_234	2.94624	3.2498	0	44	Distal Intergenic	1	37760272	37765133	4862	2	284656	uc001cbw.5	-3604	ENSG00000183317	EPHA10	EPH receptor A10
chr1	37785900	37785999	100	OE_peak_235	2.52535	2.5312	0	70	Distal Intergenic	1	37793802	37801133	7332	1	149175	uc001cby.3	-7803	ENSG00000185090	MANEAL	mannosidase endo-alpha like
chr1	37856245	37856367	123	OE_peak_236	2.41321	2.4618	0	22	Promoter (2-3kb)	1	37857349	37858539	1191	2	4520	uc057exw.1	2172	ENSG00000188786	MTF1	metal regulatory transcription factor 1
chr1	38155713	38155811	99	OE_peak_237	2.52535	2.5312	0	60	Distal Intergenic	1	38209034	38214767	5734	2	339442	uc021olp.2	58956	ENSG00000237290	LINC01343	long intergenic non-protein coding RNA 1343
chr1	38296330	38296400	71	OE_peak_238	3.36713	4.02361	0	11	Distal Intergenic	1	38209034	38214767	5734	2	339442	uc021olp.2	-81563	ENSG00000237290	LINC01343	long intergenic non-protein coding RNA 1343
chr1	38359933	38360031	99	OE_peak_239	2.94624	3.2498	0	46	Distal Intergenic	1	38209034	38214767	5734	2	339442	uc021olp.2	-145166	ENSG00000237290	LINC01343	long intergenic non-protein coding RNA 1343
chr1	38417479	38417549	71	OE_peak_240	2.67237	2.84482	0	59	Distal Intergenic	1	38209034	38214767	5734	2	339442	uc021olp.2	-202712	ENSG00000237290	LINC01343	long intergenic non-protein coding RNA 1343
chr1	38480790	38480938	149	OE_peak_241	2.94624	3.2498	0	115	Intron (uc284mok.1/uc284mok.1, intron 1 of 2)	1	38209034	38214767	5734	2	339442	uc021olp.2	-266023	ENSG00000237290	LINC01343	long intergenic non-protein coding RNA 1343
chr1	38659809	38659913	105	OE_peak_242	4.20891	5.71408	0.70814	49	Distal Intergenic	1	38839349	38848074	8726	2	64121	uc057ezc.1	188161	ENSG00000116954	RRAGC	Ras related GTP binding C
chr1	38798115	38798186	72	OE_peak_243	3.71053	4.72732	0	48	Distal Intergenic	1	38839349	38848074	8726	2	64121	uc057ezc.1	49888	ENSG00000116954	RRAGC	Ras related GTP binding C
chr1	38827820	38827890	71	OE_peak_244	2.47369	2.45684	0	61	Distal Intergenic	1	38839349	38848074	8726	2	64121	uc057ezc.1	20184	ENSG00000116954	RRAGC	Ras related GTP binding C
chr1	38920496	38920584	89	OE_peak_245	2.88597	3.16055	0	30	Intron (uc001ccu.1/54933, intron 1 of 7)	1	38886296	38926837	40542	2	54933	uc057ezq.1	6253	ENSG00000158315	RHBDL2	rhomboid like 2
chr1	38985064	38985134	71	OE_peak_246	2.30844	2.22001	0	24	Distal Intergenic	1	38991223	39006059	14837	1	79647	uc001ccw.4	-6089	ENSG00000174574	AKIRIN1	akirin 1
chr1	38992751	38992866	116	OE_peak_247	2.41321	2.4618	0	99	Promoter (1-2kb)	1	38991496	39004381	12886	1	79647	uc057ezt.1	1255	ENSG00000174574	AKIRIN1	akirin 1
chr1	39059218	39059347	130	OE_peak_248	3.71053	4.72732	0	30	Distal Intergenic	1	39081316	39102981	21666	1	23499	uc057ezu.1	-21969	ENSG00000127603	MACF1	microtubule-actin crosslinking factor 1
chr1	39093558	39093641	84	OE_peak_249	3.78802	4.84666	0	48	Intron (uc057ezu.1/23499, intron 3 of 3)	1	39084167	39486987	402821	1	23499	uc057ezx.1	9391	ENSG00000127603	MACF1	microtubule-actin crosslinking factor 1
chr1	39101051	39101121	71	OE_peak_250	2.77978	3.0035	0	25	Intron (uc057ezu.1/23499, intron 3 of 3)	1	39105411	39323008	217598	1	23499	uc057ezy.1	-4290	ENSG00000127603	MACF1	microtubule-actin crosslinking factor 1
chr1	39286751	39286904	154	OE_peak_251	2.94624	3.2498	0	128	Promoter (1-2kb)	1	39285337	39287613	2277	1	23499	uc057fak.1	1414	ENSG00000127603	MACF1	microtubule-actin crosslinking factor 1
chr1	39363695	39363822	128	OE_peak_252	2.36975	2.50251	0	96	Intron (uc057ezv.1/23499, intron 49 of 100)	1	39331138	39486987	155850	1	23499	uc031pmd.2	32557	ENSG00000127603	MACF1	microtubule-actin crosslinking factor 1
chr1	39707134	39707204	71	OE_peak_253	3.78802	4.84666	0	43	Intron (uc057fcf.1/10450, intron 1 of 7)	1	39692182	39745403	53222	1	10450	uc057fcf.1	14952	ENSG00000084072	PPIE	peptidylprolyl isomerase E
chr1	39717366	39717449	84	OE_peak_254	2.94624	3.2498	0	37	Intron (uc057fcf.1/10450, intron 1 of 7)	1	39738879	39742481	3603	1	10450	uc057fch.1	-21430	ENSG00000084072	PPIE	peptidylprolyl isomerase E
chr1	39794114	39794184	71	OE_peak_255	3.29825	3.91936	0	56	Distal Intergenic	1	39757182	39788861	31680	2	656	uc001cdz.2	-5253	ENSG00000116985	BMP8B	bone morphogenetic protein 8b
chr1	39815993	39816063	71	OE_peak_256	4.20891	5.71408	0.70814	35	Distal Intergenic	1	39757182	39788861	31680	2	656	uc001cdz.2	-27132	ENSG00000116985	BMP8B	bone morphogenetic protein 8b
chr1	40111570	40111666	97	OE_peak_257	3.77638	4.82873	0	67	Distal Intergenic	1	40072705	40097703	24999	2	5538	uc001cfb.3	-13867	ENSG00000131238	PPT1	palmitoyl-protein thioesterase 1
chr1	40161859	40161929	71	OE_peak_258	3.26436	3.86806	0	57	Promoter (<=1kb)	1	40161373	40240921	79549	1	6018	uc001cfc.5	486	ENSG00000117000	RLF	rearranged L-myc fusion
chr1	40173301	40173371	71	OE_peak_259	2.94624	3.2498	0	53	Intron (uc001cfc.5/6018, intron 1 of 7)	1	40161373	40240921	79549	1	6018	uc001cfc.5	11928	ENSG00000117000	RLF	rearranged L-myc fusion
chr1	40411434	40411504	71	OE_peak_260	3.78802	4.84666	0	55	Promoter (2-3kb)	1	40413977	40415369	1393	1	64744	uc057ffg.1	-2473	ENSG00000084070	SMAP2	small ArfGAP2
chr1	40487829	40487944	116	OE_peak_261	2.47369	2.45684	0	83	Promoter (1-2kb)	1	40489146	40491156	2011	1	339559	uc057ffm.1	-1202	ENSG00000187815	ZFP69	ZFP69 zinc finger protein
chr1	40502950	40503057	108	OE_peak_262	2.85631	3.11666	0	56	Intron (uc057ffn.1/uc057ffn.1, intron 1 of 1)	1	40508741	40516036	7296	1	64789	uc001cfq.4	-5684	ENSG00000164002	EXO5	exonuclease 5
chr1	40905862	40905932	71	OE_peak_263	3.20696	3.7812	0	21	Distal Intergenic	1	40861051	40862366	1316	2	163732	uc001cgj.4	-43496	ENSG00000179862	CITED4	Cbp/p300 interacting transactivator with Glu/Asp rich carboxy-terminal domain 4
chr1	40959523	40959593	71	OE_peak_264	2.41321	2.4618	0	7	Distal Intergenic	1	40979335	41012565	33231	1	1503	uc001cgk.5	-19742	ENSG00000171793	CTPS1	CTP synthase 1
chr1	40959744	40959814	71	OE_peak_265	3.36713	4.02361	0	50	Distal Intergenic	1	40979335	41012565	33231	1	1503	uc001cgk.5	-19521	ENSG00000171793	CTPS1	CTP synthase 1
chr1	41159464	41159543	80	OE_peak_266	3.09399	3.61014	0	46	Promoter (<=1kb)	1	41028192	41159871	131680	2	22955	uc010ojr.3	328	ENSG00000010803	SCMH1	sex comb on midleg homolog 1 (Drosophila)
chr1	41246445	41246545	101	OE_peak_267	2.47369	2.45684	0	41	Intron (uc057fhz.1/uc057fhz.1, intron 1 of 2)	1	41185984	41242154	56171	2	22955	uc057fhy.1	-4291	ENSG00000010803	SCMH1	sex comb on midleg homolog 1 (Drosophila)
chr1	41694407	41694477	71	OE_peak_268	3.36713	4.02361	0	22	Intron (uc001cgz.5/59269, intron 2 of 8)	1	41506368	41701001	194634	2	59269	uc057fii.1	6524	ENSG00000127124	HIVEP3	human immunodeficiency virus type I enhancer binding protein 3
chr1	41838539	41838609	71	OE_peak_269	2.52535	2.5312	0	5	Intron (uc001cgz.5/59269, intron 1 of 8)	1	41847948	41869630	21683	2	59269	uc057fil.1	31021	ENSG00000127124	HIVEP3	human immunodeficiency virus type I enhancer binding protein 3
chr1	42024479	42024549	71	OE_peak_270	2.94624	3.2498	0	11	Intron (uc001chb.3/59269, intron 1 of 3)	1	41847191	42035925	188735	2	59269	uc001chb.3	11376	ENSG00000127124	HIVEP3	human immunodeficiency virus type I enhancer binding protein 3
chr1	42083639	42083709	71	OE_peak_271	2.94624	3.2498	0	33	Distal Intergenic	1	41847191	42035925	188735	2	59269	uc001chb.3	-47714	ENSG00000127124	HIVEP3	human immunodeficiency virus type I enhancer binding protein 3
chr1	42287194	42287264	71	OE_peak_272	3.11494	3.8046	0	42	Intron (uc001che.3/22887, intron 4 of 14)	1	42264931	42278587	13657	2	22887	uc057fiq.1	-8607	ENSG00000198815	FOXJ3	forkhead box J3
chr1	42336817	42336887	71	OE_peak_273	3.07792	3.5858	0	15	Promoter (<=1kb)	1	42176539	42335877	159339	2	22887	uc001chg.3	-940	ENSG00000198815	FOXJ3	forkhead box J3
chr1	42426414	42426503	90	OE_peak_274	2.93718	3.23638	0	61	Distal Intergenic	1	42432860	42435522	2663	2	84217	uc057fiu.1	9019	ENSG00000066185	ZMYND12	zinc finger MYND-type containing 12
chr1	42527696	42527787	92	OE_peak_275	3.71053	4.72732	0	49	Intron (uc001chm.3/728621, intron 7 of 22)	1	42533879	42654190	120312	1	728621	uc057fjj.1	-6092	ENSG00000186409	CCDC30	coiled-coil domain containing 30
chr1	42532923	42533045	123	OE_peak_276	2.48244	2.46943	0	110	Promoter (<=1kb)	1	42533879	42654190	120312	1	728621	uc057fjj.1	-834	ENSG00000186409	CCDC30	coiled-coil domain containing 30
chr1	42798989	42799059	71	OE_peak_277	3.36713	4.02361	0	35	Distal Intergenic	1	42793665	42796794	3130	1	100129924	uc057fko.1	5324	ENSG00000274386	LOC100129924	uncharacterized LOC100129924
chr1	43025210	43025297	88	OE_peak_278	2.89618	3.17566	0	22	Distal Intergenic	1	42925375	42959173	33799	2	6513	uc001cik.3	-66037	ENSG00000117394	SLC2A1	solute carrier family 2 member 1
chr1	43096064	43096201	138	OE_peak_279	3.72366	4.74755	0	89	Distal Intergenic	1	43145153	43156396	11244	1	440585	uc057flo.1	-48952	ENSG00000186973	FAM183A	family with sequence similarity 183 member A
chr1	43119634	43119716	83	OE_peak_280	2.78925	3.29142	0	58	Distal Intergenic	1	43145153	43156396	11244	1	440585	uc057flo.1	-25437	ENSG00000186973	FAM183A	family with sequence similarity 183 member A
chr1	43191252	43191322	71	OE_peak_281	3.71053	4.72732	0	18	Intron (uc057flx.1/149465, intron 6 of 22)	1	43184878	43186785	1908	1	149465	uc057fmc.1	6374	ENSG00000243710	CFAP57	cilia and flagella associated protein 57
chr1	43459722	43459792	71	OE_peak_282	2.67237	2.84482	0	39	Distal Intergenic	1	43451003	43453989	2987	2	81888	uc021omq.1	-5733	ENSG00000178922	HYI	hydroxypyruvate isomerase (putative)
chr1	43516028	43516099	72	OE_peak_283	4.20891	5.71408	0.70814	48	Distal Intergenic	1	43525187	43553519	28333	1	5792	uc057fod.1	-9088	ENSG00000142949	PTPRF	protein tyrosine phosphatase, receptor type F
chr1	43525924	43525994	71	OE_peak_284	3.28243	3.89542	0	10	Promoter (<=1kb)	1	43525187	43553519	28333	1	5792	uc057fod.1	737	ENSG00000142949	PTPRF	protein tyrosine phosphatase, receptor type F
chr1	43929477	43929547	71	OE_peak_285	3.09399	3.61014	0	36	Intron (uc001ckb.4/6487, intron 12 of 12)	1	43933320	43937239	3920	1	9048	uc001ckv.4	-3773	ENSG00000117407	ARTN	artemin
chr1	44128262	44128332	71	OE_peak_286	2.41321	2.4618	0	28	Intron (uc001clp.4/128209, intron 1 of 3)	1	44118870	44130716	11847	1	128209	uc057ftf.2	9392	ENSG00000171872	KLF17	Kruppel like factor 17
chr1	44340287	44340357	71	OE_peak_287	3.36713	4.02361	0	69	Intron (uc001clt.4/79033, intron 2 of 8)	1	44221070	44355208	134139	2	79033	uc001clt.4	14851	ENSG00000117419	ERI3	ERI1 exoribonuclease family member 3
chr1	44531210	44531293	84	OE_peak_288	2.41321	2.4618	0	49	Intron (uc001clw.2/55182, intron 2 of 14)	1	44545493	44545552	60	1	100847089	uc031pmh.1	-14200	ENSG00000263381	MIR5584	microRNA 5584
chr1	44904434	44904504	71	OE_peak_289	2.90836	3.19369	0	18	Intron (uc001cmu.3/8891, intron 5 of 10)	1	44850776	44926655	75880	2	8891	uc057fwy.1	22151	ENSG00000070785	EIF2B3	eukaryotic translation initiation factor 2B subunit gamma
chr1	44932707	44932777	71	OE_peak_290	2.52535	2.5312	0	65	Intron (uc001cmu.3/8891, intron 4 of 10)	1	44850776	44926655	75880	2	8891	uc057fwy.1	-6052	ENSG00000070785	EIF2B3	eukaryotic translation initiation factor 2B subunit gamma
chr1	44959210	44959280	71	OE_peak_291	3.36713	4.02361	0	33	Intron (uc001cmu.3/8891, intron 3 of 10)	1	44926628	44986586	59959	2	8891	uc057fxc.1	27306	ENSG00000070785	EIF2B3	eukaryotic translation initiation factor 2B subunit gamma
chr1	45178308	45178378	71	OE_peak_292	3.34962	4.1699	0	32	Intron (uc001cnd.3/57643, intron 1 of 13)	1	45016399	45206556	190158	2	57643	uc001cnd.3	28178	ENSG00000162415	ZSWIM5	zinc finger SWIM-type containing 5
chr1	45197992	45198062	71	OE_peak_293	2.67237	2.84482	0	6	Intron (uc001cnd.3/57643, intron 1 of 13)	1	45016399	45206556	190158	2	57643	uc001cnd.3	8494	ENSG00000162415	ZSWIM5	zinc finger SWIM-type containing 5
chr1	45278186	45278273	88	OE_peak_294	3.97111	5.34223	0.4017	45	Intron (uc057fye.1/57643, intron 2 of 2)	1	45303910	45305619	1710	1	400752	uc010olk.2	-25637	ENSG00000281912	LINC01144	long intergenic non-protein coding RNA 1144
chr1	45286037	45286107	71	OE_peak_295	2.89618	3.17566	0	53	Intron (uc057fye.1/57643, intron 2 of 2)	1	45303910	45305619	1710	1	400752	uc010olk.2	-17803	ENSG00000281912	LINC01144	long intergenic non-protein coding RNA 1144
chr1	45492647	45492717	71	OE_peak_296	3.4052	4.25602	0	25	Promoter (1-2kb)	1	45343883	45491166	147284	2	10420	uc001cns.2	-1481	ENSG00000070759	TESK2	testis-specific kinase 2
chr1	45530364	45530434	71	OE_peak_297	2.77978	3.0035	0	27	Distal Intergenic	1	45514507	45523047	8541	2	5052	uc057fzx.1	-7317	ENSG00000117450	PRDX1	peroxiredoxin 1
chr1	45579824	45579894	71	OE_peak_298	3.36713	4.02361	0	50	Distal Intergenic	1	45583846	45615131	31286	1	4678	uc057gaj.1	-3952	ENSG00000132780	NASP	nuclear autoantigenic sperm protein
chr1	45648459	45648584	126	OE_peak_299	4.60254	6.57879	1.46771	67	Intron (uc057gbl.1/60313, intron 5 of 11)	1	45641670	45655246	13577	2	60313	uc057gbp.1	6662	ENSG00000159592	GPBP1L1	GC-rich promoter binding protein 1 like 1
chr1	45700267	45700419	153	OE_peak_300	2.88597	3.16055	0	66	Intron (uc001cos.5/3652, intron 8 of 9)	1	45688196	45693845	5650	1	51249	uc057gbx.1	12071	ENSG00000159596	TMEM69	transmembrane protein 69
chr1	45773452	45773522	71	OE_peak_301	3.36713	4.02361	0	21	Distal Intergenic	1	45786987	45917509	130523	1	23139	uc057gcb.1	-13465	ENSG00000086015	MAST2	microtubule associated serine/threonine kinase 2
chr1	45806546	45806627	82	OE_peak_302	3.52209	4.43674	0	54	Promoter (2-3kb)	1	45803613	46036124	232512	1	23139	uc001cov.3	2933	ENSG00000086015	MAST2	microtubule associated serine/threonine kinase 2
chr1	45828599	45828718	120	OE_peak_303	2.36681	2.30351	0	104	Intron (uc057gcb.1/23139, intron 2 of 4)	1	45803613	46036124	232512	1	23139	uc001cov.3	24986	ENSG00000086015	MAST2	microtubule associated serine/threonine kinase 2
chr1	46094149	46094273	125	OE_peak_304	3.78802	4.84666	0	63	Intron (uc001cpb.5/8503, intron 1 of 9)	1	46042641	46057434	14794	2	8503	uc057gck.1	-36715	ENSG00000117461	PIK3R3	phosphoinositide-3-kinase regulatory subunit 3
chr1	46242361	46242473	113	OE_peak_305	2.41321	2.4618	0	110	Distal Intergenic	1	46247688	46261358	13671	1	8438	uc057gdh.1	-5215	ENSG00000085999	RAD54L	RAD54-like (S. cerevisiae)
chr1	46251060	46251160	101	OE_peak_306	2.81753	3.0593	0	59	Promoter (2-3kb)	1	46248512	46267584	19073	1	8438	uc057gdl.1	2548	ENSG00000085999	RAD54L	RAD54-like (S. cerevisiae)
chr1	46332859	46332965	107	OE_peak_307	3.30992	3.93702	0	39	Distal Intergenic	1	46340177	46362191	22015	1	387338	uc001cpr.3	-7212	ENSG00000117481	NSUN4	NOP2/Sun RNA methyltransferase family member 4
chr1	46355251	46355326	76	OE_peak_308	2.41321	2.4618	0	21	Intron (uc001cpr.3/387338, intron 4 of 5)	1	46344012	46345374	1363	1	387338	uc057gei.1	11239	ENSG00000117481	NSUN4	NOP2/Sun RNA methyltransferase family member 4
chr1	46443848	46443943	96	OE_peak_309	2.89618	3.17566	0	69	Downstream (2-3kb)	1	46446673	46449704	3032	2	101929651	uc057gep.1	5761	ENSG00000224863	LINC01398	long intergenic non-protein coding RNA 1398
chr1	46656705	46656837	133	OE_peak_310	3.36713	4.02361	0	40	Promoter (1-2kb)	1	46635634	46658727	23094	2	64756	uc057gfz.1	1890	ENSG00000123472	ATPAF1	ATP synthase mitochondrial F1 complex assembly factor 1
chr1	46781006	46781076	71	OE_peak_311	3.36713	4.02361	0	34	Intron (uc057ggl.1/1580, intron 5 of 5)	1	46798998	46818670	19673	1	1580	uc057ggn.1	-17922	ENSG00000142973	CYP4B1	cytochrome P450 family 4 subfamily B member 1
chr1	46973590	46973660	71	OE_peak_312	2.88597	3.16055	0	43	Distal Intergenic	1	46930048	46941484	11437	2	1579	uc057ggz.1	-32106	ENSG00000187048	CYP4A11	cytochrome P450 family 4 subfamily A member 11
chr1	47026774	47026875	102	OE_peak_313	3.29825	3.91936	0	33	Intron (uc001cqt.3/260293, intron 1 of 11)	1	47023568	47050751	27184	1	260293	uc001cqt.3	3206	ENSG00000186377	CYP4X1	cytochrome P450 family 4 subfamily X member 1
chr1	47079629	47079734	106	OE_peak_314	2.66597	3.0948	0	52	Intron (uc001cqu.2/199974, intron 2 of 11)	1	47067488	47118319	50832	1	199974	uc001cqu.2	12141	ENSG00000186160	CYP4Z1	cytochrome P450 family 4 subfamily Z member 1
chr1	47088310	47088385	76	OE_peak_315	3.44744	4.51517	0	39	Intron (uc001cqu.2/199974, intron 6 of 11)	1	47067488	47118319	50832	1	199974	uc001cqu.2	20822	ENSG00000186160	CYP4Z1	cytochrome P450 family 4 subfamily Z member 1
chr1	47122799	47122869	71	OE_peak_316	2.52535	2.5312	0	54	Intron (uc057ghd.1/uc057ghd.1, intron 3 of 3)	1	47115439	47118064	2626	1	199974	uc057ghe.1	7360	ENSG00000186160	CYP4Z1	cytochrome P450 family 4 subfamily Z member 1
chr1	47246966	47247036	71	OE_peak_317	2.94624	3.2498	0	14	Distal Intergenic	1	47224072	47232220	8149	2	6886	uc001cqz.2	-14746	ENSG00000162367	TAL1	TAL bHLH transcription factor 1, erythroid differentiation factor
chr1	47338129	47338199	71	OE_peak_318	3.07792	3.5858	0	46	Intron (uc001cri.3/51727, intron 1 of 5)	1	47333941	47373443	39503	1	51727	uc057ghy.1	4188	ENSG00000162368	CMPK1	cytidine/uridine monophosphate kinase 1
chr1	47373673	47373743	71	OE_peak_319	3.29825	3.91936	0	28	Intron (uc001cri.3/51727, intron 3 of 5)	1	47380928	47408477	27550	2	102724077	uc057ghz.1	34734	NA	LINC01389	long intergenic non-protein coding RNA 1389
chr1	47406903	47407021	119	OE_peak_320	2.41321	2.4618	0	3	Promoter (1-2kb)	1	47380928	47408477	27550	2	102724077	uc057ghz.1	1456	NA	LINC01389	long intergenic non-protein coding RNA 1389
chr1	47461968	47462038	71	OE_peak_321	3.71053	4.72732	0	29	Distal Intergenic	1	47436017	47440691	4675	1	2306	uc001crm.3	25951	ENSG00000186564	FOXD2	forkhead box D2
chr1	47603764	47603834	71	OE_peak_322	2.88597	3.16055	0	60	Distal Intergenic	1	47436017	47440691	4675	1	2306	uc001crm.3	167747	ENSG00000186564	FOXD2	forkhead box D2
chr1	47620666	47620766	101	OE_peak_323	2.94624	3.2498	0	70	Distal Intergenic	1	47436017	47440691	4675	1	2306	uc001crm.3	184649	ENSG00000186564	FOXD2	forkhead box D2
chr1	47663215	47663285	71	OE_peak_324	3.36713	4.02361	0	27	Distal Intergenic	1	47436017	47440691	4675	1	2306	uc001crm.3	227198	ENSG00000186564	FOXD2	forkhead box D2
chr1	47684317	47684387	71	OE_peak_325	2.94624	3.2498	0	25	Distal Intergenic	1	47436017	47440691	4675	1	2306	uc001crm.3	248300	ENSG00000186564	FOXD2	forkhead box D2
chr1	47691516	47691667	152	OE_peak_326	2.94624	3.2498	0	113	Intron (uc057gic.1/uc057gic.1, intron 1 of 2)	1	47436017	47440691	4675	1	2306	uc001crm.3	255499	ENSG00000186564	FOXD2	forkhead box D2
chr1	47929228	47929298	71	OE_peak_327	3.36713	4.02361	0	44	Intron (uc021ong.2/388630, intron 2 of 6)	1	47775238	47994212	218975	2	388630	uc057gie.1	64914	ENSG00000269113	TRABD2B	TraB domain containing 2B
chr1	47948109	47948179	71	OE_peak_328	2.94624	3.2498	0	41	Intron (uc021ong.2/388630, intron 2 of 6)	1	47775238	47994212	218975	2	388630	uc057gie.1	46033	ENSG00000269113	TRABD2B	TraB domain containing 2B
chr1	48094789	48094859	71	OE_peak_329	2.52535	2.5312	0	3	Distal Intergenic	1	47760528	47996895	236368	2	388630	uc021ong.2	-97894	ENSG00000269113	TRABD2B	TraB domain containing 2B
chr1	48179297	48179400	104	OE_peak_330	2.88597	3.16055	0	37	Intron (uc284mor.1/uc284mor.1, intron 1 of 4)	1	48222685	48247601	24917	1	200010	uc057gil.1	-43285	ENSG00000117834	SLC5A9	solute carrier family 5 member 9
chr1	48279634	48279708	75	OE_peak_331	3.35678	4.00795	0	22	Distal Intergenic	1	48240384	48248638	8255	1	200010	uc057git.1	39250	ENSG00000117834	SLC5A9	solute carrier family 5 member 9
chr1	48322764	48322887	124	OE_peak_332	2.75795	3.09945	0	53	Intron (uc001crr.4/54558, intron 11 of 12)	1	48355445	48359722	4278	2	54558	uc057giz.1	36835	ENSG00000132122	SPATA6	spermatogenesis associated 6
chr1	48373385	48373475	91	OE_peak_333	3.36713	4.02361	0	38	Intron (uc001crr.4/54558, intron 9 of 12)	1	48355445	48359722	4278	2	54558	uc057giz.1	-13663	ENSG00000132122	SPATA6	spermatogenesis associated 6
chr1	48422064	48422134	71	OE_peak_334	3.29825	3.91936	0	66	Intron (uc001crr.4/54558, intron 3 of 12)	1	48305805	48402744	96940	2	54558	uc057gix.1	-19320	ENSG00000132122	SPATA6	spermatogenesis associated 6
chr1	48507380	48507458	79	OE_peak_335	3.36713	4.02361	0	28	Distal Intergenic	1	48295374	48472208	176835	2	54558	uc010omv.4	-35172	ENSG00000132122	SPATA6	spermatogenesis associated 6
chr1	48559854	48559953	100	OE_peak_336	2.52535	2.5312	0	15	Intron (uc001cru.3/84871, intron 11 of 13)	1	48295374	48472208	176835	2	54558	uc010omv.4	-87646	ENSG00000132122	SPATA6	spermatogenesis associated 6
chr1	48597775	48597845	71	OE_peak_337	3.36713	4.02361	0	18	Intron (uc001cru.3/84871, intron 9 of 13)	1	48534173	48663244	129072	2	84871	uc057gjf.1	65399	ENSG00000186094	AGBL4	ATP/GTP binding protein like 4
chr1	49405952	49406022	71	OE_peak_338	3.36713	4.02361	0	12	Intron (uc001cru.3/84871, intron 3 of 13)	1	49374201	49472085	97885	2	100874313	uc031tzy.1	66063	ENSG00000225623	AGBL4-IT1	AGBL4 intronic transcript 1
chr1	49514608	49514707	100	OE_peak_339	2.94624	3.2498	0	47	Intron (uc001cru.3/84871, intron 3 of 13)	1	49374201	49472085	97885	2	100874313	uc031tzy.1	-42523	ENSG00000225623	AGBL4-IT1	AGBL4 intronic transcript 1
chr1	49514854	49514926	73	OE_peak_340	3.71053	4.72732	0	34	Intron (uc001cru.3/84871, intron 3 of 13)	1	49374201	49472085	97885	2	100874313	uc031tzy.1	-42769	ENSG00000225623	AGBL4-IT1	AGBL4 intronic transcript 1
chr1	49547925	49547995	71	OE_peak_341	3.71053	4.72732	0	24	Intron (uc001cru.3/84871, intron 3 of 13)	1	49374201	49472085	97885	2	100874313	uc031tzy.1	-75840	ENSG00000225623	AGBL4-IT1	AGBL4 intronic transcript 1
chr1	49551168	49551238	71	OE_peak_342	3.36713	4.02361	0	40	Intron (uc001cru.3/84871, intron 3 of 13)	1	49374201	49472085	97885	2	100874313	uc031tzy.1	-79083	ENSG00000225623	AGBL4-IT1	AGBL4 intronic transcript 1
chr1	49596683	49596793	111	OE_peak_343	2.94624	3.2498	0	4	Intron (uc001cru.3/84871, intron 3 of 13)	1	49374201	49472085	97885	2	100874313	uc031tzy.1	-124598	ENSG00000225623	AGBL4-IT1	AGBL4 intronic transcript 1
chr1	49628303	49628373	71	OE_peak_344	3.36713	4.02361	0	45	Intron (uc001cru.3/84871, intron 3 of 13)	1	49374201	49472085	97885	2	100874313	uc031tzy.1	-156218	ENSG00000225623	AGBL4-IT1	AGBL4 intronic transcript 1
chr1	49949344	49949438	95	OE_peak_345	2.52535	2.5312	0	13	Intron (uc001cru.3/84871, intron 1 of 13)	1	48817507	50023900	1206394	2	84871	uc057gjn.1	74462	ENSG00000186094	AGBL4	ATP/GTP binding protein like 4
chr1	50252314	50252440	127	OE_peak_346	3.29825	3.91936	0	57	Distal Intergenic	1	50177130	50197585	20456	1	1996	uc057gjz.1	75184	ENSG00000162374	ELAVL4	ELAV like RNA binding protein 4
chr1	50495868	50495938	71	OE_peak_347	2.47369	2.45684	0	31	Intron (uc001cse.2/11124, intron 15 of 18)	1	50417550	50423500	5951	2	63950	uc010onb.3	-72368	ENSG00000142700	DMRTA2	DMRT like family A2
chr1	50554834	50554904	71	OE_peak_348	2.94624	3.2498	0	52	Intron (uc001cse.2/11124, intron 13 of 18)	1	50539592	50606944	67353	2	11124	uc057gkf.1	52040	ENSG00000185104	FAF1	Fas associated factor 1
chr1	50713355	50713425	71	OE_peak_349	2.94624	3.2498	0	18	Intron (uc001cse.2/11124, intron 6 of 18)	1	50441276	50706051	264776	2	11124	uc057gkb.1	-7304	ENSG00000185104	FAF1	Fas associated factor 1
chr1	50835631	50835701	71	OE_peak_350	2.94624	3.2498	0	19	Intron (uc001cse.2/11124, intron 2 of 18)	1	50705784	50959738	253955	2	11124	uc057gkg.1	124037	ENSG00000185104	FAF1	Fas associated factor 1
chr1	51033017	51033087	71	OE_peak_351	3.36713	4.02361	0	21	Distal Intergenic	1	51059837	51059905	69	1	100616189	uc031uaf.1	-26750	ENSG00000265538	MIR4421	microRNA 4421
chr1	51133668	51133738	71	OE_peak_352	2.47369	2.45684	0	62	Intron (uc001csh.4/284546, intron 3 of 4)	1	51112460	51148082	35623	1	284546	uc057gkl.1	21208	ENSG00000204006	C1orf185	chromosome 1 open reading frame 185
chr1	51267873	51267943	71	OE_peak_353	2.94624	3.2498	0	56	Promoter (1-2kb)	1	51269918	51271536	1619	1	26994	uc057gkq.1	-1975	ENSG00000123091	RNF11	ring finger protein 11
chr1	51547555	51547640	86	OE_peak_354	2.94624	3.2498	0	29	Intron (uc057gln.1/uc057gln.1, intron 1 of 1)	1	51354263	51519328	165066	2	2060	uc001csq.2	-28227	ENSG00000085832	EPS15	epidermal growth factor receptor pathway substrate 15
chr1	51555181	51555257	77	OE_peak_355	3.1027	3.78545	0	44	Intron (uc057gln.1/uc057gln.1, intron 1 of 1)	1	51577179	51788469	211291	1	114883	uc057glp.1	-21922	ENSG00000117859	OSBPL9	oxysterol binding protein like 9
chr1	51574547	51574617	71	OE_peak_356	3.78802	4.84666	0	37	Promoter (2-3kb)	1	51577179	51788469	211291	1	114883	uc057glp.1	-2562	ENSG00000117859	OSBPL9	oxysterol binding protein like 9
chr1	51586466	51586536	71	OE_peak_357	2.47369	2.45684	0	23	Intron (uc057glp.1/114883, intron 1 of 25)	1	51577179	51788469	211291	1	114883	uc057glp.1	9287	ENSG00000117859	OSBPL9	oxysterol binding protein like 9
chr1	51849676	51849778	103	OE_peak_358	2.85631	3.11666	0	19	Intron (uc001ctc.5/4898, intron 1 of 32)	1	51789212	51840454	51243	2	4898	uc057gmn.1	-9222	ENSG00000078618	NRDC	nardilysin convertase
chr1	51867395	51867495	101	OE_peak_359	3.29825	3.91936	0	60	Intron (uc001ctc.5/4898, intron 1 of 32)	1	51789196	51878040	88845	2	4898	uc001cte.4	10545	ENSG00000078618	NRDC	nardilysin convertase
chr1	51871970	51872040	71	OE_peak_360	2.94624	3.2498	0	48	Intron (uc001ctc.5/4898, intron 1 of 32)	1	51789196	51878040	88845	2	4898	uc001cte.4	6000	ENSG00000078618	NRDC	nardilysin convertase
chr1	51893382	51893476	95	OE_peak_361	3.29825	3.91936	0	37	Distal Intergenic	1	51789196	51878937	89742	2	4898	uc057gmm.1	-14445	ENSG00000078618	NRDC	nardilysin convertase
chr1	51918226	51918296	71	OE_peak_362	2.94624	3.2498	0	58	3' UTR	1	51789196	51878937	89742	2	4898	uc057gmm.1	-39289	ENSG00000078618	NRDC	nardilysin convertase
chr1	52024514	52024684	171	OE_peak_363	3.78802	4.84666	0	18	Promoter (<=1kb)	1	52023069	52024656	1588	2	51060	uc057gnh.1	0	ENSG00000117862	TXNDC12	thioredoxin domain containing 12
chr1	52255014	52255084	71	OE_peak_364	2.50694	2.50468	0	10	Intron (uc001cto.5/9372, intron 4 of 18)	1	52216380	52346686	130307	1	9372	uc057gnt.1	38634	ENSG00000157077	ZFYVE9	zinc finger FYVE-type containing 9
chr1	52312680	52312772	93	OE_peak_365	2.94624	3.2498	0	47	Intron (uc001cto.5/9372, intron 13 of 18)	1	52295895	52335207	39313	1	9372	uc057gnu.1	16785	ENSG00000157077	ZFYVE9	zinc finger FYVE-type containing 9
chr1	52452298	52452381	84	OE_peak_366	4.20891	5.71408	0.70814	49	Intron (uc001cty.3/23318, intron 20 of 29)	1	52431247	52446650	15404	2	23318	uc057gon.1	-5648	ENSG00000134744	ZCCHC11	zinc finger CCHC-type containing 11
chr1	52536182	52536296	115	OE_peak_367	3.71053	4.72732	0	52	Intron (uc001cty.3/23318, intron 1 of 29)	1	52462178	52525930	63753	2	23318	uc057gou.1	-10252	ENSG00000134744	ZCCHC11	zinc finger CCHC-type containing 11
chr1	52798597	52798722	126	OE_peak_368	2.94624	3.2498	0	105	Intron (uc057gpe.1/79699, intron 8 of 13)	1	52842511	52894991	52481	1	440590	uc057gph.1	-43789	ENSG00000203995	ZYG11A	zyg-11 family member A, cell cycle regulator
chr1	52808752	52808878	127	OE_peak_369	3.44744	4.51517	0	70	Intron (uc057gpe.1/79699, intron 11 of 13)	1	52842511	52894991	52481	1	440590	uc057gph.1	-33633	ENSG00000203995	ZYG11A	zyg-11 family member A, cell cycle regulator
chr1	53007464	53007534	71	OE_peak_370	2.85631	3.11666	0	27	Intron (uc001cur.3/6342, intron 11 of 15)	1	53014928	53051126	36199	1	6342	uc001cut.3	-7394	ENSG00000116171	SCP2	sterol carrier protein 2
chr1	53009887	53009961	75	OE_peak_371	4.12281	5.57959	0.60437	30	Intron (uc001cur.3/6342, intron 11 of 15)	1	53014928	53051126	36199	1	6342	uc001cut.3	-4967	ENSG00000116171	SCP2	sterol carrier protein 2
chr1	53100986	53101131	146	OE_peak_372	2.74303	2.9492	0	102	Intron (uc021onm.2/6512, intron 4 of 9)	1	53087184	53090982	3799	2	6512	uc057gqu.1	-10004	ENSG00000162383	SLC1A7	solute carrier family 1 member 7
chr1	53157945	53158015	71	OE_peak_373	3.29825	3.91936	0	48	Distal Intergenic	1	53087179	53142632	55454	2	6512	uc021onn.2	-15313	ENSG00000162383	SLC1A7	solute carrier family 1 member 7
chr1	53168411	53168483	73	OE_peak_374	3.29825	3.91936	0	13	Distal Intergenic	1	53087179	53142632	55454	2	6512	uc021onn.2	-25779	ENSG00000162383	SLC1A7	solute carrier family 1 member 7
chr1	53326859	53326929	71	OE_peak_375	2.63839	2.79462	0	56	Promoter (<=1kb)	1	53246568	53327399	80832	2	7804	uc001cvh.4	470	ENSG00000157193	LRP8	LDL receptor related protein 8
chr1	53814465	53814600	136	OE_peak_376	2.41321	2.4618	0	120	Intron (uc001cvs.4/55706, intron 6 of 17)	1	53818970	53838463	19494	2	55706	uc057gsa.1	23863	ENSG00000058804	NDC1	NDC1 transmembrane nucleoporin
chr1	53840261	53840367	107	OE_peak_377	2.69668	2.88073	0	41	Promoter (1-2kb)	1	53765460	53838860	73401	2	55706	uc001cvs.4	-1401	ENSG00000058804	NDC1	NDC1 transmembrane nucleoporin
chr1	53864830	53864900	71	OE_peak_378	2.52535	2.5312	0	2	Intron (uc057gsb.1/54432, intron 8 of 10)	1	53851719	53889733	38015	2	54432	uc057gsb.1	24833	ENSG00000058799	YIPF1	Yip1 domain family member 1
chr1	53877058	53877128	71	OE_peak_379	2.93718	3.23638	0	42	Intron (uc057gsb.1/54432, intron 5 of 10)	1	53851719	53889733	38015	2	54432	uc057gsb.1	12605	ENSG00000058799	YIPF1	Yip1 domain family member 1
chr1	53880479	53880574	96	OE_peak_380	2.26147	2.15293	0	44	Intron (uc057gsb.1/54432, intron 3 of 10)	1	53851719	53889733	38015	2	54432	uc057gsb.1	9159	ENSG00000058799	YIPF1	Yip1 domain family member 1
chr1	54057119	54057189	71	OE_peak_381	2.72144	2.91731	0	53	Promoter (2-3kb)	1	54054134	54096493	42360	1	127428	uc057gtj.1	2985	ENSG00000116205	TCEANC2	transcription elongation factor A N-terminal and central domain containing 2
chr1	54639565	54639695	131	OE_peak_382	2.77978	3.0035	0	111	Promoter (2-3kb)	1	54641754	54700208	58455	1	374977	uc057guz.1	-2059	ENSG00000184313	MROH7	maestro heat like repeat family member 7
chr1	54724280	54724405	126	OE_peak_383	2.75795	3.09945	0	91	Intron (uc057gva.1/100527960, intron 27 of 32)	1	54715868	54742307	26440	1	7268	uc057gvp.1	8412	ENSG00000243725	TTC4	tetratricopeptide repeat domain 4
chr1	54908989	54909076	88	OE_peak_384	3.22003	3.80098	0	35	Distal Intergenic	1	54849633	54887218	37586	2	1718	uc001cyc.2	-21771	ENSG00000116133	DHCR24	24-dehydrocholesterol reductase
chr1	55112176	55112246	71	OE_peak_385	3.22003	3.80098	0	66	Intron (uc021onw.2/23358, intron 38 of 67)	1	55093553	55095319	1767	2	23358	uc057gwh.1	-16857	ENSG00000162402	USP24	ubiquitin specific peptidase 24
chr1	55127311	55127381	71	OE_peak_386	2.52473	2.53032	0	64	Intron (uc021onw.2/23358, intron 32 of 67)	1	55147649	55153917	6269	2	23358	uc284mos.1	26536	ENSG00000162402	USP24	ubiquitin specific peptidase 24
chr1	55349655	55349725	71	OE_peak_387	2.88597	3.16055	0	26	Distal Intergenic	1	55225641	55225723	83	1	100616272	uc021ony.1	124014	ENSG00000265822	MIR4422	microRNA 4422
chr1	55564775	55564868	94	OE_peak_388	3.78802	4.84666	0	35	Distal Intergenic	1	55225641	55225723	83	1	100616272	uc021ony.1	339134	ENSG00000265822	MIR4422	microRNA 4422
chr1	55578115	55578185	71	OE_peak_389	3.36713	4.02361	0	14	Distal Intergenic	1	55225641	55225723	83	1	100616272	uc021ony.1	352474	ENSG00000265822	MIR4422	microRNA 4422
chr1	55714563	55714661	99	OE_peak_390	2.52535	2.5312	0	49	Intron (uc001cyi.2/uc001cyi.2, intron 2 of 2)	1	55225641	55225723	83	1	100616272	uc021ony.1	488922	ENSG00000265822	MIR4422	microRNA 4422
chr1	55744476	55744555	80	OE_peak_391	2.52535	2.5312	0	4	Intron (uc284mot.1/uc284mot.1, intron 3 of 3)	1	55225641	55225723	83	1	100616272	uc021ony.1	518835	ENSG00000265822	MIR4422	microRNA 4422
chr1	55764321	55764400	80	OE_peak_392	5.47158	8.54556	3.24111	50	Intron (uc284mot.1/uc284mot.1, intron 3 of 3)	1	55225641	55225723	83	1	100616272	uc021ony.1	538680	ENSG00000265822	MIR4422	microRNA 4422
chr1	55802557	55802627	71	OE_peak_393	2.94624	3.2498	0	29	Intron (uc284mot.1/uc284mot.1, intron 3 of 3)	1	55225641	55225723	83	1	100616272	uc021ony.1	576916	ENSG00000265822	MIR4422	microRNA 4422
chr1	56108826	56108911	86	OE_peak_394	3.36713	4.02361	0	36	Distal Intergenic	1	56496434	56513771	17338	2	8613	uc057gwt.1	404860	ENSG00000162407	PLPP3	phospholipid phosphatase 3
chr1	56156507	56156599	93	OE_peak_395	3.22802	3.981	0	53	Distal Intergenic	1	56496434	56513771	17338	2	8613	uc057gwt.1	357172	ENSG00000162407	PLPP3	phospholipid phosphatase 3
chr1	56592814	56592914	101	OE_peak_396	2.52535	2.5312	0	65	Intron (uc057gwu.1/8613, intron 2 of 3)	1	56494747	56579568	84822	2	8613	uc001cyj.3	-13246	ENSG00000162407	PLPP3	phospholipid phosphatase 3
chr1	56728203	56728274	72	OE_peak_397	4.20891	5.71408	0.70814	41	Intron (uc001cym.5/199920, intron 15 of 19)	1	56719650	56720856	1207	2	199920	uc057gwx.1	-7347	ENSG00000187889	C1orf168	chromosome 1 open reading frame 168
chr1	57203751	57203829	79	OE_peak_398	4.02504	5.42668	0.47706	31	Intron (uc057gxe.1/1600, intron 2 of 14)	1	57071178	57136583	65406	2	1600	uc057gxl.1	-67168	ENSG00000173406	DAB1	DAB1, reelin adaptor protein
chr1	57233738	57233827	90	OE_peak_399	3.30531	3.93004	0	32	Intron (uc057gxe.1/1600, intron 2 of 14)	1	57010695	57291065	280371	2	1600	uc057gxh.1	57238	ENSG00000173406	DAB1	DAB1, reelin adaptor protein
chr1	57296598	57296739	142	OE_peak_400	2.52535	2.5312	0	35	Intron (uc057gxe.1/1600, intron 1 of 14)	1	56994782	57291168	296387	2	1600	uc057gxf.1	-5430	ENSG00000173406	DAB1	DAB1, reelin adaptor protein
chr1	57388649	57388719	71	OE_peak_401	2.94624	3.2498	0	58	Intron (uc057gxe.1/1600, intron 1 of 14)	1	56994778	57424057	429280	2	1600	uc057gxe.1	35338	ENSG00000173406	DAB1	DAB1, reelin adaptor protein
chr1	57442136	57442212	77	OE_peak_402	4.20891	5.71408	0.70814	61	Intron (uc057gxg.1/1600, intron 7 of 20)	1	57070734	57424057	353324	2	1600	uc057gxk.1	-18079	ENSG00000173406	DAB1	DAB1, reelin adaptor protein
chr1	57452982	57453052	71	OE_peak_403	2.93718	3.23638	0	1	Intron (uc057gxg.1/1600, intron 7 of 20)	1	57070734	57424057	353324	2	1600	uc057gxk.1	-28925	ENSG00000173406	DAB1	DAB1, reelin adaptor protein
chr1	57515560	57515630	71	OE_peak_404	2.52535	2.5312	0	10	Intron (uc057gxg.1/1600, intron 7 of 20)	1	57070734	57424057	353324	2	1600	uc057gxk.1	-91503	ENSG00000173406	DAB1	DAB1, reelin adaptor protein
chr1	57778805	57778941	137	OE_peak_405	2.52535	2.5312	0	18	Intron (uc057gxg.1/1600, intron 6 of 20)	1	57860532	57862803	2272	1	101926890	uc057gxq.1	-81591	ENSG00000226759	DAB1-AS1	DAB1 antisense RNA 1
chr1	57788654	57788729	76	OE_peak_406	4.20891	5.71408	0.70814	36	Intron (uc057gxg.1/1600, intron 6 of 20)	1	57860532	57862803	2272	1	101926890	uc057gxq.1	-71803	ENSG00000226759	DAB1-AS1	DAB1 antisense RNA 1
chr1	57799171	57799261	91	OE_peak_407	3.78802	4.84666	0	57	Intron (uc057gxg.1/1600, intron 6 of 20)	1	57860532	57862803	2272	1	101926890	uc057gxq.1	-61271	ENSG00000226759	DAB1-AS1	DAB1 antisense RNA 1
chr1	57861106	57861176	71	OE_peak_408	4.12281	5.57959	0.60437	39	Promoter (<=1kb)	1	57860664	57874341	13678	1	101926890	uc057gxx.1	442	ENSG00000226759	DAB1-AS1	DAB1 antisense RNA 1
chr1	57913944	57914014	71	OE_peak_409	2.94624	3.2498	0	39	Intron (uc057gxg.1/1600, intron 5 of 20)	1	57826071	57884085	58015	2	1600	uc057gxp.1	-29859	ENSG00000173406	DAB1	DAB1, reelin adaptor protein
chr1	58029158	58029228	71	OE_peak_410	2.94624	3.2498	0	15	Intron (uc057gxg.1/1600, intron 5 of 20)	1	57826071	57884085	58015	2	1600	uc057gxp.1	-145073	ENSG00000173406	DAB1	DAB1, reelin adaptor protein
chr1	58178860	58178930	71	OE_peak_411	2.94624	3.2498	0	60	Intron (uc057gxg.1/1600, intron 4 of 20)	1	57826071	57884085	58015	2	1600	uc057gxp.1	-294775	ENSG00000173406	DAB1	DAB1, reelin adaptor protein
chr1	58266956	58267026	71	OE_peak_412	3.36713	4.02361	0	44	Intron (uc057gxg.1/1600, intron 4 of 20)	1	58462552	58506199	43648	2	115209	uc057gyp.1	239173	ENSG00000162600	OMA1	OMA1 zinc metallopeptidase
chr1	58399094	58399164	71	OE_peak_413	2.88597	3.16055	0	53	Intron (uc057gxg.1/1600, intron 3 of 20)	1	58462552	58506199	43648	2	115209	uc057gyp.1	107035	ENSG00000162600	OMA1	OMA1 zinc metallopeptidase
chr1	58532918	58533007	90	OE_peak_414	2.52535	2.5312	0	15	Promoter (2-3kb)	1	58415384	58530662	115279	2	115209	uc057gyo.1	-2256	ENSG00000162600	OMA1	OMA1 zinc metallopeptidase
chr1	58630385	58630455	71	OE_peak_415	4.13693	6.09105	1.03854	37	Distal Intergenic	1	58654751	58668483	13733	2	114803	uc001cza.4	38028	ENSG00000162601	MYSM1	Myb like, SWIRM and MPN domains 1
chr1	58701201	58701271	71	OE_peak_416	2.82136	3.06497	0	14	Promoter (1-2kb)	1	58654739	58700092	45354	2	114803	uc009wab.3	-1109	ENSG00000162601	MYSM1	Myb like, SWIRM and MPN domains 1
chr1	59278449	59278519	71	OE_peak_417	3.17689	3.73568	0	30	Distal Intergenic	1	59296638	59321712	25075	1	55277	uc057hab.1	-18119	ENSG00000172456	FGGY	FGGY carbohydrate kinase domain containing
chr1	59301792	59301886	95	OE_peak_418	2.66597	3.0948	0	56	Intron (uc057hab.1/55277, intron 1 of 2)	1	59297094	59791606	494513	1	55277	uc001czn.5	4698	ENSG00000172456	FGGY	FGGY carbohydrate kinase domain containing
chr1	59439611	59439686	76	OE_peak_419	2.93718	3.23638	0	67	Intron (uc284mpe.1/55277, intron 4 of 16)	1	59393208	59626023	232816	1	55277	uc057hai.1	46403	ENSG00000172456	FGGY	FGGY carbohydrate kinase domain containing
chr1	59451304	59451530	227	OE_peak_420	3.1027	3.78545	0	63	Intron (uc284mpe.1/55277, intron 4 of 16)	1	59393208	59626023	232816	1	55277	uc057hai.1	58096	ENSG00000172456	FGGY	FGGY carbohydrate kinase domain containing
chr1	59585267	59585337	71	OE_peak_421	3.09399	3.61014	0	43	Intron (uc284mpe.1/55277, intron 7 of 16)	1	59553918	59762728	208811	1	55277	uc057hak.1	31349	ENSG00000172456	FGGY	FGGY carbohydrate kinase domain containing
chr1	59758740	59758810	71	OE_peak_422	2.38267	2.32622	0	37	Intron (uc284mpe.1/55277, intron 13 of 16)	1	59755672	59762724	7053	1	55277	uc057har.1	3068	ENSG00000172456	FGGY	FGGY carbohydrate kinase domain containing
chr1	59765749	59765819	71	OE_peak_423	2.88597	3.16055	0	56	Intron (uc284mpe.1/55277, intron 14 of 16)	1	59755672	59762724	7053	1	55277	uc057har.1	10077	ENSG00000172456	FGGY	FGGY carbohydrate kinase domain containing
chr1	59793439	59793534	96	OE_peak_424	3.78802	4.84666	0	43	Intron (uc284mpe.1/55277, intron 16 of 16)	1	59814786	59835350	20565	1	51361	uc057has.1	-21252	ENSG00000134709	HOOK1	hook microtubule tethering protein 1
chr1	59795107	59795186	80	OE_peak_425	2.94624	3.2498	0	70	Intron (uc284mpe.1/55277, intron 16 of 16)	1	59814786	59835350	20565	1	51361	uc057has.1	-19600	ENSG00000134709	HOOK1	hook microtubule tethering protein 1
chr1	59829532	59829602	71	OE_peak_426	2.94624	3.2498	0	15	Intron (uc057has.1/51361, intron 4 of 6)	1	59815172	59873007	57836	1	51361	uc001czp.4	14360	ENSG00000134709	HOOK1	hook microtubule tethering protein 1
chr1	59872688	59872817	130	OE_peak_427	3.29825	3.91936	0	101	Promoter (1-2kb)	1	59870877	59872982	2106	1	51361	uc057hav.1	1811	ENSG00000134709	HOOK1	hook microtubule tethering protein 1
chr1	59968873	59968948	76	OE_peak_428	3.36713	4.02361	0	45	Distal Intergenic	1	59990397	60008845	18449	2	127795	uc057hbd.1	39897	ENSG00000162598	C1orf87	chromosome 1 open reading frame 87
chr1	60131000	60131083	84	OE_peak_429	3.71053	4.72732	0	39	Intron (uc057hbf.1/uc057hbf.1, intron 1 of 2)	1	59990394	60073770	83377	2	127795	uc001czs.3	-57230	ENSG00000162598	C1orf87	chromosome 1 open reading frame 87
chr1	60132348	60132418	71	OE_peak_430	2.52535	2.5312	0	17	Intron (uc057hbf.1/uc057hbf.1, intron 1 of 2)	1	59990394	60073770	83377	2	127795	uc001czs.3	-58578	ENSG00000162598	C1orf87	chromosome 1 open reading frame 87
chr1	60140149	60140235	87	OE_peak_431	2.41321	2.4618	0	70	Intron (uc057hbf.1/uc057hbf.1, intron 1 of 2)	1	59990394	60073770	83377	2	127795	uc001czs.3	-66379	ENSG00000162598	C1orf87	chromosome 1 open reading frame 87
chr1	60173725	60173795	71	OE_peak_432	3.1027	3.78545	0	42	Distal Intergenic	1	59990394	60073770	83377	2	127795	uc001czs.3	-99955	ENSG00000162598	C1orf87	chromosome 1 open reading frame 87
chr1	60193063	60193165	103	OE_peak_433	2.93718	3.23638	0	41	Distal Intergenic	1	59990394	60073770	83377	2	127795	uc001czs.3	-119293	ENSG00000162598	C1orf87	chromosome 1 open reading frame 87
chr1	60196281	60196351	71	OE_peak_434	2.94624	3.2498	0	4	Distal Intergenic	1	59990394	60073770	83377	2	127795	uc001czs.3	-122511	ENSG00000162598	C1orf87	chromosome 1 open reading frame 87
chr1	60327731	60327801	71	OE_peak_435	2.81753	3.0593	0	52	Distal Intergenic	1	59990394	60073770	83377	2	127795	uc001czs.3	-253961	ENSG00000162598	C1orf87	chromosome 1 open reading frame 87
chr1	60532427	60532497	71	OE_peak_436	2.52535	2.5312	0	49	Intron (uc284mpj.1/uc284mpj.1, intron 6 of 7)	1	60659631	60825584	165954	2	101926964	uc001czt.1	293087	ENSG00000231252	LOC101926964	uncharacterized LOC101926964
chr1	60713372	60713442	71	OE_peak_437	2.94624	3.2498	0	58	Intron (uc001czt.1/101926964, intron 4 of 5)	1	60659631	60825584	165954	2	101926964	uc001czt.1	112142	ENSG00000231252	LOC101926964	uncharacterized LOC101926964
chr1	60902422	60902535	114	OE_peak_438	3.36713	4.02361	0	45	Intron (uc057hbg.1/4774, intron 1 of 10)	1	60660227	60867998	207772	2	101926964	uc284mpn.1	-34424	ENSG00000231252	LOC101926964	uncharacterized LOC101926964
chr1	61058612	61058682	71	OE_peak_439	2.94624	3.2498	0	66	Intron (uc057hbg.1/4774, intron 1 of 10)	1	61053830	61332586	278757	1	4774	uc057hbk.1	4782	ENSG00000162599	NFIA	nuclear factor I A
chr1	61073157	61073259	103	OE_peak_440	3.30531	3.93004	0	48	Intron (uc057hbg.1/4774, intron 1 of 10)	1	61077274	61455585	378312	1	4774	uc001czy.4	-4015	ENSG00000162599	NFIA	nuclear factor I A
chr1	61456011	61456140	130	OE_peak_441	2.88597	3.16055	0	69	3' UTR	1	61406672	61455874	49203	1	4774	uc057hby.1	49339	ENSG00000162599	NFIA	nuclear factor I A
chr1	61499525	61499602	78	OE_peak_442	2.94624	3.2498	0	66	Distal Intergenic	1	61406672	61455874	49203	1	4774	uc057hby.1	92853	ENSG00000162599	NFIA	nuclear factor I A
chr1	61522526	61522596	71	OE_peak_443	2.94624	3.2498	0	12	Distal Intergenic	1	61406672	61455874	49203	1	4774	uc057hby.1	115854	ENSG00000162599	NFIA	nuclear factor I A
chr1	61574915	61574985	71	OE_peak_444	2.66597	3.0948	0	29	Distal Intergenic	1	61681048	61683857	2810	2	83941	uc057hcb.1	108872	ENSG00000162604	TM2D1	TM2 domain containing 1
chr1	61600121	61600191	71	OE_peak_445	3.78802	4.84666	0	35	Distal Intergenic	1	61681048	61683857	2810	2	83941	uc057hcb.1	83666	ENSG00000162604	TM2D1	TM2 domain containing 1
chr1	61686915	61687042	128	OE_peak_446	2.57295	2.69796	0	120	Exon (uc057hcf.1/83941, exon 3 of 4)	1	61681048	61683857	2810	2	83941	uc057hcb.1	-3058	ENSG00000162604	TM2D1	TM2 domain containing 1
chr1	61721297	61721367	71	OE_peak_447	2.38267	2.32622	0	2	Intron (uc057hca.1/83941, intron 2 of 6)	1	61694697	61725050	30354	2	83941	uc057hci.1	3683	ENSG00000162604	TM2D1	TM2 domain containing 1
chr1	61833867	61833937	71	OE_peak_448	2.94624	3.2498	0	17	Intron (uc284mpp.1/10207, intron 17 of 25)	1	61805510	62163504	357995	1	10207	uc057hcn.1	28357	ENSG00000132849	PATJ	PATJ, crumbs cell polarity complex component
chr1	61896850	61896920	71	OE_peak_449	2.75795	3.09945	0	27	Intron (uc284mpp.1/10207, intron 22 of 25)	1	61908455	61991779	83325	1	10207	uc284mpr.1	-11535	ENSG00000132849	PATJ	PATJ, crumbs cell polarity complex component
chr1	61954904	61954974	71	OE_peak_450	2.66597	3.0948	0	46	Promoter (2-3kb)	1	61952312	62117393	165082	1	10207	uc284mpu.1	2592	ENSG00000132849	PATJ	PATJ, crumbs cell polarity complex component
chr1	62167996	62168066	71	OE_peak_451	2.52535	2.5312	0	46	Intron (uc284mpt.1/10207, intron 16 of 16)	1	62194831	62212328	17498	1	54596	uc001dae.6	-26765	ENSG00000240563	L1TD1	LINE1 type transposase domain containing 1
chr1	62243273	62243343	71	OE_peak_452	3.21566	3.79437	0	29	Intron (uc001daf.5/163782, intron 3 of 3)	1	62236979	62263424	26446	2	163782	uc001daf.5	20081	ENSG00000132854	KANK4	KN motif and ankyrin repeat domains 4
chr1	62558052	62558165	114	OE_peak_453	2.8801	3.15186	0	67	Intron (uc057hdb.2/85440, intron 20 of 49)	1	62542637	62561634	18998	2	85440	uc284mqe.1	3469	ENSG00000116641	DOCK7	dedicator of cytokinesis 7
chr1	62617874	62617962	89	OE_peak_454	2.92064	3.21188	0	60	Promoter (<=1kb)	1	62558998	62618717	59720	2	85440	uc284mqg.1	755	ENSG00000116641	DOCK7	dedicator of cytokinesis 7
chr1	62639080	62639150	71	OE_peak_455	2.52535	2.5312	0	8	Intron (uc057hdb.2/85440, intron 7 of 49)	1	62625098	62633546	8449	2	85440	uc057hdj.2	-5534	ENSG00000116641	DOCK7	dedicator of cytokinesis 7
chr1	62684283	62684353	71	OE_peak_456	3.1684	3.72283	0	63	Intron (uc057hdb.2/85440, intron 1 of 49)	1	62454726	62688264	233539	2	85440	uc057hdb.2	3911	ENSG00000116641	DOCK7	dedicator of cytokinesis 7
chr1	62704965	62705035	71	OE_peak_457	2.84847	3.10506	0	53	Intron (uc057hdk.1/uc057hdk.1, intron 1 of 1)	1	62584105	62688368	104264	2	85440	uc009wah.4	-16597	ENSG00000116641	DOCK7	dedicator of cytokinesis 7
chr1	62734665	62734735	71	OE_peak_458	3.00952	3.63939	0	32	Distal Intergenic	1	62584105	62688368	104264	2	85440	uc009wah.4	-46297	ENSG00000116641	DOCK7	dedicator of cytokinesis 7
chr1	62741851	62741921	71	OE_peak_459	2.76884	3.11607	0	24	Distal Intergenic	1	62784135	62819065	34931	1	84938	uc057hdl.1	-42214	ENSG00000125703	ATG4C	autophagy related 4C cysteine peptidase
chr1	62794905	62794992	88	OE_peak_460	5.05069	7.56664	2.349	59	Intron (uc057hdl.1/84938, intron 1 of 4)	1	62785233	62819179	33947	1	84938	uc057hdm.1	9672	ENSG00000125703	ATG4C	autophagy related 4C cysteine peptidase
chr1	62813123	62813193	71	OE_peak_461	2.81753	3.0593	0	61	Intron (uc057hdl.1/84938, intron 3 of 4)	1	62821183	62835529	14347	1	84938	uc057hdn.1	-7990	ENSG00000125703	ATG4C	autophagy related 4C cysteine peptidase
chr1	62822595	62822775	181	OE_peak_462	2.88597	3.16055	0	166	Promoter (1-2kb)	1	62821183	62835529	14347	1	84938	uc057hdn.1	1412	ENSG00000125703	ATG4C	autophagy related 4C cysteine peptidase
chr1	62838785	62838855	71	OE_peak_463	3.36713	4.02361	0	12	Intron (uc001dat.5/84938, intron 9 of 10)	1	62821183	62835529	14347	1	84938	uc057hdn.1	17602	ENSG00000125703	ATG4C	autophagy related 4C cysteine peptidase
chr1	62871469	62871554	86	OE_peak_464	3.78802	4.84666	0	56	Distal Intergenic	1	62821183	62835529	14347	1	84938	uc057hdn.1	50286	ENSG00000125703	ATG4C	autophagy related 4C cysteine peptidase
chr1	62945966	62946055	90	OE_peak_465	2.75795	3.09945	0	59	Distal Intergenic	1	62821183	62835529	14347	1	84938	uc057hdn.1	124783	ENSG00000125703	ATG4C	autophagy related 4C cysteine peptidase
chr1	63023889	63023959	71	OE_peak_466	2.44827	2.42031	0	22	Distal Intergenic	1	63159087	63160410	1324	2	199899	uc057hdw.1	136451	ENSG00000224209	LINC00466	long intergenic non-protein coding RNA 466
chr1	63079329	63079399	71	OE_peak_467	2.93718	3.23638	0	36	Distal Intergenic	1	63159087	63160410	1324	2	199899	uc057hdw.1	81011	ENSG00000224209	LINC00466	long intergenic non-protein coding RNA 466
chr1	63167725	63167795	71	OE_peak_468	3.36713	4.02361	0	42	Intron (uc284mqi.1/199899, intron 7 of 10)	1	63159087	63160410	1324	2	199899	uc057hdw.1	-7315	ENSG00000224209	LINC00466	long intergenic non-protein coding RNA 466
chr1	63187146	63187254	109	OE_peak_469	3.36713	4.02361	0	45	Intron (uc284mqi.1/199899, intron 5 of 10)	1	63159087	63160410	1324	2	199899	uc057hdw.1	-26736	ENSG00000224209	LINC00466	long intergenic non-protein coding RNA 466
chr1	63241448	63241518	71	OE_peak_470	5.5159	9.63233	4.23536	49	Intron (uc284mqi.1/199899, intron 3 of 10)	1	63159088	63315986	156899	2	199899	uc284mqj.1	74468	ENSG00000224209	LINC00466	long intergenic non-protein coding RNA 466
chr1	63250391	63250461	71	OE_peak_471	3.36713	4.02361	0	22	Exon (uc057hea.1/uc057hea.1, exon 1 of 2)	1	63159088	63315986	156899	2	199899	uc284mqj.1	65525	ENSG00000224209	LINC00466	long intergenic non-protein coding RNA 466
chr1	63408722	63408819	98	OE_peak_472	4.6298	6.62186	1.50334	61	Intron (uc021oof.1/29929, intron 7 of 14)	1	63413656	63429126	15471	1	29929	uc057hel.1	-4837	ENSG00000088035	ALG6	ALG6, alpha-1,3-glucosyltransferase
chr1	63756312	63756488	177	OE_peak_473	2.94624	3.2498	0	7	Distal Intergenic	1	63774022	64143385	369364	1	4919	uc001dbi.5	-17534	ENSG00000185483	ROR1	receptor tyrosine kinase like orphan receptor 1
chr1	63854514	63854592	79	OE_peak_474	3.36713	4.02361	0	26	Intron (uc001dbi.5/4919, intron 1 of 6)	1	63775290	64140364	365075	1	4919	uc057hfq.1	79224	ENSG00000185483	ROR1	receptor tyrosine kinase like orphan receptor 1
chr1	64186284	64186354	71	OE_peak_475	2.52535	2.5312	0	12	Distal Intergenic	1	64105322	64171297	65976	2	101927034	uc001dbl.4	-14987	ENSG00000223949	ROR1-AS1	ROR1 antisense RNA 1
chr1	64304287	64304368	82	OE_peak_476	4.20891	5.71408	0.70814	35	Distal Intergenic	1	64220864	64267249	46386	1	148581	uc057hfy.1	83423	ENSG00000177414	UBE2U	ubiquitin conjugating enzyme E2 U (putative)
chr1	64614483	64614614	132	OE_peak_477	2.52535	2.5312	0	61	Intron (uc001dbo.2/57685, intron 4 of 26)	1	64579847	64579923	77	1	100616338	uc021ooh.2	34636	ENSG00000264470	MIR4794	microRNA 4794
chr1	64701141	64701211	71	OE_peak_478	3.36713	4.02361	0	45	Distal Intergenic	1	64664200	64666140	1941	1	57685	uc057hgb.1	36941	ENSG00000158966	CACHD1	cache domain containing 1
chr1	64868067	64868137	71	OE_peak_479	2.47369	2.45684	0	16	Intron (uc001dbu.2/3716, intron 6 of 24)	1	64778066	64816509	38444	1	55225	uc057hgd.1	90001	ENSG00000162437	RAVER2	ribonucleoprotein, PTB binding 2
chr1	65081791	65081861	71	OE_peak_480	3.36713	4.02361	0	6	Distal Intergenic	1	65058434	65058508	75	2	406893	uc001dbx.3	-23283	ENSG00000199135	MIR101-1	microRNA 101-1
chr1	65114126	65114224	99	OE_peak_481	2.2906	2.19452	0	8	Distal Intergenic	1	65147549	65226092	78544	1	205	uc057hgo.1	-33325	ENSG00000162433	AK4	adenylate kinase 4
chr1	65180043	65180150	108	OE_peak_482	2.52535	2.5312	0	57	Intron (uc057hgo.1/205, intron 2 of 5)	1	65165932	65226429	60498	1	205	uc057hgr.1	14111	ENSG00000162433	AK4	adenylate kinase 4
chr1	65396616	65396686	71	OE_peak_483	3.29825	3.91936	0	24	Intron (uc010opc.2/9829, intron 14 of 19)	1	65384086	65388403	4318	1	9829	uc057hgx.1	12530	ENSG00000116675	DNAJC6	DnaJ heat shock protein family (Hsp40) member C6
chr1	65476407	65476506	100	OE_peak_484	2.52535	2.5312	0	30	Intron (uc001dcg.4/3953, intron 2 of 19)	1	65525689	65610268	84580	1	3953	uc057hhf.1	-49183	ENSG00000116678	LEPR	leptin receptor
chr1	65548973	65549071	99	OE_peak_485	3.71053	4.72732	0	40	Intron (uc001dcg.4/3953, intron 2 of 19)	1	65565546	65626234	60689	1	3953	uc057hhg.1	-16475	ENSG00000116678	LEPR	leptin receptor
chr1	65599428	65599500	73	OE_peak_486	3.36713	4.02361	0	27	Intron (uc001dcg.4/3953, intron 8 of 19)	1	65619940	65623384	3445	1	3953	uc057hhh.1	-20440	ENSG00000116678	LEPR	leptin receptor
chr1	65809803	65809873	71	OE_peak_487	3.36713	4.02361	0	18	Intron (uc001dcn.4/5142, intron 1 of 16)	1	65793181	66373504	580324	1	5142	uc001dco.4	16622	ENSG00000184588	PDE4B	phosphodiesterase 4B
chr1	65818047	65818172	126	OE_peak_488	2.47369	2.45684	0	11	Intron (uc001dcn.4/5142, intron 1 of 16)	1	65793181	66373504	580324	1	5142	uc001dco.4	24866	ENSG00000184588	PDE4B	phosphodiesterase 4B
chr1	65876863	65876933	71	OE_peak_489	2.52535	2.5312	0	46	Intron (uc001dcn.4/5142, intron 1 of 16)	1	65793181	66373504	580324	1	5142	uc001dco.4	83682	ENSG00000184588	PDE4B	phosphodiesterase 4B
chr1	66020976	66021046	71	OE_peak_490	2.96219	3.73018	0	46	Intron (uc001dcn.4/5142, intron 3 of 16)	1	65992736	66247544	254809	1	5142	uc057hhl.1	28240	ENSG00000184588	PDE4B	phosphodiesterase 4B
chr1	66289398	66289476	79	OE_peak_491	3.36713	4.02361	0	47	Intron (uc001dcn.4/5142, intron 7 of 16)	1	66257647	66266155	8509	1	5142	uc057hhq.1	31751	ENSG00000184588	PDE4B	phosphodiesterase 4B
chr1	66460544	66460614	71	OE_peak_492	2.47369	2.45684	0	64	Distal Intergenic	1	66533383	66744374	210992	1	84251	uc057hhx.1	-72769	ENSG00000118473	SGIP1	SH3 domain GRB2 like endophilin interacting protein 1
chr1	66635369	66635482	114	OE_peak_493	2.52535	2.5312	0	77	Intron (uc057hhx.1/84251, intron 5 of 26)	1	66628415	66628525	111	1	100422871	uc021oon.2	6954	ENSG00000264720	MIR3117	microRNA 3117
chr1	66831336	66831406	71	OE_peak_494	3.36713	4.02361	0	25	Intron (uc001dcx.5/79819, intron 13 of 16)	1	66797741	66801256	3516	2	10022	uc001dcw.4	-30080	ENSG00000172410	INSL5	insulin like 5
chr1	66861526	66861620	95	OE_peak_495	2.88597	3.16055	0	25	Promoter (<=1kb)	1	66837607	66862303	24697	2	79819	uc057hir.1	683	ENSG00000152763	WDR78	WD repeat domain 78
chr1	67043400	67043524	125	OE_peak_496	2.66597	3.0948	0	2	Intron (uc001ddk.3/23169, intron 7 of 11)	1	66999332	67054099	54768	2	23169	uc001ddk.3	10575	ENSG00000116704	SLC35D1	solute carrier family 35 member D1
chr1	67076311	67076389	79	OE_peak_497	3.71053	4.72732	0	25	Distal Intergenic	1	66999332	67054099	54768	2	23169	uc001ddk.3	-22212	ENSG00000116704	SLC35D1	solute carrier family 35 member D1
chr1	67104322	67104392	71	OE_peak_498	2.52535	2.5312	0	13	Intron (uc057hjb.1/400757, intron 5 of 7)	1	67092176	67127261	35086	2	400757	uc057hjc.1	22869	ENSG00000203963	C1orf141	chromosome 1 open reading frame 141
chr1	67334066	67334216	151	OE_peak_499	2.88597	3.16055	0	90	Intron (uc001ddu.3/3595, intron 7 of 15)	1	67326769	67338750	11982	1	3595	uc057hjq.1	7297	ENSG00000081985	IL12RB2	interleukin 12 receptor subunit beta 2
chr1	67441599	67441708	110	OE_peak_500	2.41321	2.4618	0	99	Distal Intergenic	1	67407810	67430415	22606	2	26135	uc001ddy.4	-11184	ENSG00000142864	SERBP1	SERPINE1 mRNA binding protein 1
chr1	67673565	67673669	105	OE_peak_501	3.17689	3.73568	0	44	Distal Intergenic	1	67685061	67688338	3278	1	1647	uc001ddz.3	-11392	ENSG00000116717	GADD45A	growth arrest and DNA damage inducible alpha
chr1	67796918	67797013	96	OE_peak_502	2.52535	2.5312	0	68	Intron (uc001dea.3/55970, intron 1 of 3)	1	67832303	68202987	370685	1	100289178	uc001deb.3	-35290	ENSG00000232284	GNG12-AS1	GNG12 antisense RNA 1
chr1	67821179	67821303	125	OE_peak_503	2.52535	2.5312	0	105	Intron (uc001dea.3/55970, intron 1 of 3)	1	67832303	68202987	370685	1	100289178	uc001deb.3	-11000	ENSG00000232284	GNG12-AS1	GNG12 antisense RNA 1
chr1	67878579	67878649	71	OE_peak_504	2.52535	2.5312	0	8	Intron (uc001deb.3/100289178, intron 1 of 9)	1	67701466	67833467	132002	2	55970	uc001dea.3	-45112	ENSG00000172380	GNG12	G protein subunit gamma 12
chr1	67990516	67990615	100	OE_peak_505	4.20891	5.71408	0.70814	39	Intron (uc001deb.3/100289178, intron 1 of 9)	1	68045964	68050777	4814	2	9077	uc057hke.1	60162	ENSG00000162595	DIRAS3	DIRAS family GTPase 3
chr1	68560679	68560749	71	OE_peak_506	2.94624	3.2498	0	18	Distal Intergenic	1	68474152	68497221	23070	2	55635	uc001del.5	-63458	ENSG00000024526	DEPDC1	DEP domain containing 1
chr1	69099947	69100017	71	OE_peak_507	3.78802	4.84666	0	51	Intron (uc057hkv.1/uc057hkv.1, intron 3 of 4)	1	69568398	70123488	555091	1	57554	uc001deq.4	-468381	ENSG00000033122	LRRC7	leucine rich repeat containing 7
chr1	69256650	69256720	71	OE_peak_508	3.36713	4.02361	0	36	Distal Intergenic	1	69568398	70123488	555091	1	57554	uc001deq.4	-311678	ENSG00000033122	LRRC7	leucine rich repeat containing 7
chr1	69752898	69752968	71	OE_peak_509	2.94624	3.2498	0	8	Intron (uc001deq.4/57554, intron 3 of 26)	1	69760175	70122243	362069	1	57554	uc001dep.4	-7207	ENSG00000033122	LRRC7	leucine rich repeat containing 7
chr1	69857195	69857265	71	OE_peak_510	2.94624	3.2498	0	11	Intron (uc001deq.4/57554, intron 8 of 26)	1	69760187	70121994	361808	1	57554	uc009wbg.4	97008	ENSG00000033122	LRRC7	leucine rich repeat containing 7
chr1	69923661	69923731	71	OE_peak_511	2.52535	2.5312	0	61	Intron (uc001deq.4/57554, intron 8 of 26)	1	69760187	70121994	361808	1	57554	uc009wbg.4	163474	ENSG00000033122	LRRC7	leucine rich repeat containing 7
chr1	69971593	69971663	71	OE_peak_512	2.94624	3.2498	0	19	Intron (uc001deq.4/57554, intron 9 of 26)	1	70107750	70148005	40256	1	57554	uc057hlb.1	-136087	ENSG00000033122	LRRC7	leucine rich repeat containing 7
chr1	70068500	70068588	89	OE_peak_513	2.94624	3.2498	0	52	Intron (uc001deq.4/57554, intron 23 of 26)	1	70107750	70148005	40256	1	57554	uc057hlb.1	-39162	ENSG00000033122	LRRC7	leucine rich repeat containing 7
chr1	70095555	70095646	92	OE_peak_514	2.52535	2.5312	0	44	Intron (uc001deq.4/57554, intron 25 of 26)	1	70107750	70148005	40256	1	57554	uc057hlb.1	-12104	ENSG00000033122	LRRC7	leucine rich repeat containing 7
chr1	70096086	70096228	143	OE_peak_515	4.02504	5.42668	0.47706	27	Intron (uc001deq.4/57554, intron 25 of 26)	1	70107750	70148005	40256	1	57554	uc057hlb.1	-11522	ENSG00000033122	LRRC7	leucine rich repeat containing 7
chr1	70139599	70139669	71	OE_peak_516	2.94624	3.2498	0	4	Exon (uc057hlh.1/uc057hlh.1, exon 1 of 4)	1	70107750	70148005	40256	1	57554	uc057hlb.1	31849	ENSG00000033122	LRRC7	leucine rich repeat containing 7
chr1	70253900	70253997	98	OE_peak_517	3.36713	4.02361	0	40	Distal Intergenic	1	70249742	70250946	1205	1	9295	uc057hlx.1	4158	ENSG00000116754	SRSF11	serine and arginine rich splicing factor 11
chr1	70454923	70454993	71	OE_peak_518	3.36713	4.02361	0	45	Distal Intergenic	1	70434851	70439232	4382	1	1491	uc057hmj.1	20072	ENSG00000116761	CTH	cystathionine gamma-lyase
chr1	70457167	70457297	131	OE_peak_519	3.36713	4.02361	0	106	Distal Intergenic	1	70434851	70439232	4382	1	1491	uc057hmj.1	22316	ENSG00000116761	CTH	cystathionine gamma-lyase
chr1	70817605	70817686	82	OE_peak_520	3.71053	4.72732	0	60	Distal Intergenic	1	70706453	70786468	80016	1	101927244	uc001dff.3	111152	ENSG00000229051	LOC101927244	uncharacterized LOC101927244
chr1	70996441	70996511	71	OE_peak_521	2.52535	2.5312	0	23	Intron (uc001dfg.2/5733, intron 2 of 4)	1	70852573	71047633	195061	2	5733	uc001dfk.2	51122	ENSG00000050628	PTGER3	prostaglandin E receptor 3
chr1	71029522	71029592	71	OE_peak_522	3.36713	4.02361	0	61	Intron (uc001dfg.2/5733, intron 1 of 4)	1	70852573	71047633	195061	2	5733	uc001dfk.2	18041	ENSG00000050628	PTGER3	prostaglandin E receptor 3
chr1	71105532	71105615	84	OE_peak_523	2.88597	3.16055	0	22	Intron (uc001dfu.2/100852410, intron 2 of 3)	1	71093130	71237198	144069	1	100852410	uc057hnw.1	12402	ENSG00000229956	ZRANB2-AS2	ZRANB2 antisense RNA 2 (head to head)
chr1	71177040	71177127	88	OE_peak_524	2.41321	2.4618	0	69	Intron (uc001dfu.2/100852410, intron 2 of 3)	1	71202088	71407679	205592	1	100852410	uc057hny.1	-24961	ENSG00000229956	ZRANB2-AS2	ZRANB2 antisense RNA 2 (head to head)
chr1	71350300	71350403	104	OE_peak_525	2.94624	3.2498	0	59	Intron (uc057hnc.1/100852410, intron 3 of 5)	1	71407492	71439838	32347	2	257194	uc057hod.1	89435	ENSG00000172260	NEGR1	neuronal growth regulator 1
chr1	71645624	71645694	71	OE_peak_526	3.36713	4.02361	0	21	Intron (uc001dfw.4/257194, intron 4 of 6)	1	71697936	71703405	5470	2	257194	uc057hoq.1	57711	ENSG00000172260	NEGR1	neuronal growth regulator 1
chr1	72026807	72026877	71	OE_peak_527	3.78802	4.84666	0	50	Intron (uc001dfw.4/257194, intron 1 of 6)	1	71697946	72100917	402972	2	257194	uc057hor.1	74040	ENSG00000172260	NEGR1	neuronal growth regulator 1
chr1	72136916	72136986	71	OE_peak_528	3.36713	4.02361	0	48	Intron (uc001dfw.4/257194, intron 1 of 6)	1	71402944	72100930	697987	2	257194	uc001dfv.4	-35986	ENSG00000172260	NEGR1	neuronal growth regulator 1
chr1	72219130	72219200	71	OE_peak_529	3.36713	4.02361	0	40	Intron (uc001dfw.4/257194, intron 1 of 6)	1	71395940	72282734	886795	2	257194	uc001dfw.4	63534	ENSG00000172260	NEGR1	neuronal growth regulator 1
chr1	72564144	72564224	81	OE_peak_530	2.94624	3.2498	0	29	Distal Intergenic	1	71395940	72282734	886795	2	257194	uc001dfw.4	-281410	ENSG00000172260	NEGR1	neuronal growth regulator 1
chr1	72576204	72576301	98	OE_peak_531	2.52535	2.5312	0	19	Distal Intergenic	1	71395940	72282734	886795	2	257194	uc001dfw.4	-293470	ENSG00000172260	NEGR1	neuronal growth regulator 1
chr1	72890712	72890807	96	OE_peak_532	3.29825	3.91936	0	39	Intron (uc057hot.1/uc057hot.1, intron 2 of 4)	1	73306170	73338877	32708	1	101927295	uc001dfx.3	-415363	ENSG00000233973	LINC01360	long intergenic non-protein coding RNA 1360
chr1	73102722	73102908	187	OE_peak_533	4.12281	5.57959	0.60437	56	Distal Intergenic	1	73306170	73338877	32708	1	101927295	uc001dfx.3	-203262	ENSG00000233973	LINC01360	long intergenic non-protein coding RNA 1360
chr1	73146043	73146113	71	OE_peak_534	2.94624	3.2498	0	13	Distal Intergenic	1	73306170	73338877	32708	1	101927295	uc001dfx.3	-160057	ENSG00000233973	LINC01360	long intergenic non-protein coding RNA 1360
chr1	73450219	73450289	71	OE_peak_535	3.29825	3.91936	0	42	Distal Intergenic	1	73307216	73319661	12446	1	101927295	uc057hpa.1	143003	ENSG00000233973	LINC01360	long intergenic non-protein coding RNA 1360
chr1	73552248	73552318	71	OE_peak_536	2.94624	3.2498	0	6	Distal Intergenic	1	73307216	73319661	12446	1	101927295	uc057hpa.1	245032	ENSG00000233973	LINC01360	long intergenic non-protein coding RNA 1360
chr1	73582972	73583042	71	OE_peak_537	2.94624	3.2498	0	51	Distal Intergenic	1	73307216	73319661	12446	1	101927295	uc057hpa.1	275756	ENSG00000233973	LINC01360	long intergenic non-protein coding RNA 1360
chr1	73850069	73850155	87	OE_peak_538	3.78802	4.84666	0	27	Distal Intergenic	1	74026015	74183684	157670	2	127255	uc057hpg.1	333529	ENSG00000162620	LRRIQ3	leucine rich repeats and IQ motif containing 3
chr1	74075592	74075704	113	OE_peak_539	2.94624	3.2498	0	62	Intron (uc057hpg.1/127255, intron 4 of 6)	1	74026015	74183684	157670	2	127255	uc057hpg.1	107980	ENSG00000162620	LRRIQ3	leucine rich repeats and IQ motif containing 3
chr1	74589563	74589633	71	OE_peak_540	3.36713	4.02361	0	32	Promoter (<=1kb)	1	74589735	74621719	31985	1	101927320	uc057hqn.1	-102	ENSG00000234497	ERICH3-AS1	ERICH3 antisense RNA 1
chr1	74591209	74591279	71	OE_peak_541	3.36713	4.02361	0	45	Promoter (1-2kb)	1	74589803	74592246	2444	1	101927320	uc057hqo.1	1406	ENSG00000234497	ERICH3-AS1	ERICH3 antisense RNA 1
chr1	74718300	74718405	106	OE_peak_542	2.52535	2.5312	0	89	Intron (uc001dgm.4/1429, intron 2 of 6)	1	74705488	74708827	3340	2	1429	uc057hqr.1	-9473	ENSG00000116791	CRYZ	crystallin zeta
chr1	74787545	74787619	75	OE_peak_543	3.36713	4.02361	0	47	Distal Intergenic	1	74751134	74764001	12868	1	127253	uc057hqy.1	36411	ENSG00000162623	TYW3	tRNA-yW synthesizing protein 3 homolog
chr1	74861344	74861414	71	OE_peak_544	3.29825	3.91936	0	44	Distal Intergenic	1	74751134	74764001	12868	1	127253	uc057hqy.1	110210	ENSG00000162623	TYW3	tRNA-yW synthesizing protein 3 homolog
chr1	75038492	75038562	71	OE_peak_545	2.52535	2.5312	0	64	Distal Intergenic	1	75128434	75161533	33100	1	431707	uc001dgo.3	-89872	ENSG00000162624	LHX8	LIM homeobox 8
chr1	75079038	75079108	71	OE_peak_546	2.52535	2.5312	0	30	Distal Intergenic	1	75128434	75161533	33100	1	431707	uc001dgo.3	-49326	ENSG00000162624	LHX8	LIM homeobox 8
chr1	75237573	75237660	88	OE_peak_547	2.41321	2.4618	0	55	Intron (uc001dgt.3/204962, intron 10 of 23)	1	75134882	75161533	26652	1	431707	uc031pmx.1	102691	ENSG00000162624	LHX8	LIM homeobox 8
chr1	75974657	75974784	128	OE_peak_548	2.44827	2.42031	0	117	Intron (uc057hsk.2/101927342, intron 2 of 7)	1	76003026	76019350	16325	1	101927342	uc284mqx.1	-28242	NA	LOC101927342	uncharacterized LOC101927342
chr1	76171375	76171476	102	OE_peak_549	3.78802	4.84666	0	36	Intron (uc001dhh.3/256435, intron 1 of 4)	1	76074719	76634601	559883	1	256435	uc001dhh.3	96656	ENSG00000184005	ST6GALNAC3	ST6 N-acetylgalactosaminide alpha-2,6-sialyltransferase 3
chr1	76248917	76248987	71	OE_peak_550	3.36713	4.02361	0	19	Intron (uc001dhh.3/256435, intron 1 of 4)	1	76313800	76413003	99204	1	256435	uc057hsm.1	-64813	ENSG00000184005	ST6GALNAC3	ST6 N-acetylgalactosaminide alpha-2,6-sialyltransferase 3
chr1	76380080	76380150	71	OE_peak_551	3.36713	4.02361	0	44	Intron (uc001dhh.3/256435, intron 2 of 4)	1	76313913	76577209	263297	1	256435	uc057hsn.1	66167	ENSG00000184005	ST6GALNAC3	ST6 N-acetylgalactosaminide alpha-2,6-sialyltransferase 3
chr1	76467292	76467419	128	OE_peak_552	2.94624	3.2498	0	16	Intron (uc001dhh.3/256435, intron 3 of 4)	1	76313913	76577209	263297	1	256435	uc057hsn.1	153379	ENSG00000184005	ST6GALNAC3	ST6 N-acetylgalactosaminide alpha-2,6-sialyltransferase 3
chr1	77067180	77067250	71	OE_peak_553	2.94624	3.2498	0	58	Distal Intergenic	1	77060143	77060202	60	1	102466995	uc031uef.1	7037	ENSG00000276081	MIR7156	microRNA 7156
chr1	77090728	77090798	71	OE_peak_554	3.36713	4.02361	0	20	3' UTR	1	77060143	77060202	60	1	102466995	uc031uef.1	30585	ENSG00000276081	MIR7156	microRNA 7156
chr1	77248677	77248747	71	OE_peak_555	3.36713	4.02361	0	45	Distal Intergenic	1	77088990	77219430	130441	2	10026	uc009wbx.4	-29247	ENSG00000142892	PIGK	phosphatidylinositol glycan anchor biosynthesis class K
chr1	77345716	77345816	101	OE_peak_556	3.36713	4.02361	0	31	Intron (uc001dhn.4/26289, intron 6 of 13)	1	77340405	77417849	77445	1	26289	uc057htf.1	5311	ENSG00000154027	AK5	adenylate kinase 5
chr1	77439519	77439589	71	OE_peak_557	3.36713	4.02361	0	32	Intron (uc001dhn.4/26289, intron 8 of 13)	1	77417693	77558729	141037	1	26289	uc057htj.1	21826	ENSG00000154027	AK5	adenylate kinase 5
chr1	77729505	77729599	95	OE_peak_558	3.26436	3.86806	0	6	Promoter (1-2kb)	1	77695991	77728336	32346	2	23032	uc057htz.1	-1169	ENSG00000077254	USP33	ubiquitin specific peptidase 33
chr1	77854959	77855068	110	OE_peak_559	3.78802	4.84666	0	71	Intron (uc001dhx.5/374986, intron 8 of 15)	1	77888513	77933384	44872	1	91624	uc057hur.1	-33445	ENSG00000162614	NEXN	nexilin F-actin binding protein
chr1	77857257	77857371	115	OE_peak_560	2.88597	3.16055	0	67	Intron (uc001dhx.5/374986, intron 8 of 15)	1	77888513	77933384	44872	1	91624	uc057hur.1	-31142	ENSG00000162614	NEXN	nexilin F-actin binding protein
chr1	77864633	77864719	87	OE_peak_561	3.29825	3.91936	0	34	Intron (uc001dhx.5/374986, intron 13 of 15)	1	77888513	77933384	44872	1	91624	uc057hur.1	-23794	ENSG00000162614	NEXN	nexilin F-actin binding protein
chr1	77937027	77937112	86	OE_peak_562	2.94624	3.2498	0	55	Intron (uc001dib.5/91624, intron 10 of 11)	1	77941711	77942753	1043	1	91624	uc057huw.1	-4599	ENSG00000162614	NEXN	nexilin F-actin binding protein
chr1	77939864	77939934	71	OE_peak_563	2.54143	2.6514	0	23	Promoter (1-2kb)	1	77941711	77942753	1043	1	91624	uc057huw.1	-1777	ENSG00000162614	NEXN	nexilin F-actin binding protein
chr1	78189159	78189257	99	OE_peak_564	2.47369	2.45684	0	41	Distal Intergenic	1	78229599	78293890	64292	1	149047	uc001dil.1	-40342	ENSG00000237413	MGC27382	uncharacterized MGC27382
chr1	78384513	78384590	78	OE_peak_565	3.78802	4.84666	0	49	Intron (uc057hvr.1/5737, intron 1 of 3)	1	78303884	78539749	235866	1	5737	uc057hvr.1	80629	ENSG00000122420	PTGFR	prostaglandin F receptor
chr1	78422114	78422222	109	OE_peak_566	2.41321	2.4618	0	92	Intron (uc057hvr.1/5737, intron 2 of 3)	1	78491072	78537010	45939	1	5737	uc057hvt.1	-68850	ENSG00000122420	PTGFR	prostaglandin F receptor
chr1	78575058	78575128	71	OE_peak_567	3.78802	4.84666	0	22	Distal Intergenic	1	78619922	78628207	8286	1	10964	uc057hvu.1	-44794	ENSG00000137959	IFI44L	interferon induced protein 44 like
chr1	78671018	78671092	75	OE_peak_568	2.93718	3.23638	0	27	Distal Intergenic	1	78659319	78663897	4579	1	10561	uc057hwi.1	11699	ENSG00000137965	IFI44	interferon induced protein 44
chr1	78884621	78884720	100	OE_peak_569	2.94624	3.2498	0	39	Distal Intergenic	1	78889764	78917885	28122	2	64123	uc057hwl.1	33165	ENSG00000162618	ADGRL4	adhesion G protein-coupled receptor L4
chr1	78932106	78932247	142	OE_peak_570	2.94624	3.2498	0	122	Intron (uc001diq.5/64123, intron 7 of 14)	1	78889764	78917885	28122	2	64123	uc057hwl.1	-14221	ENSG00000162618	ADGRL4	adhesion G protein-coupled receptor L4
chr1	79038637	79038707	71	OE_peak_571	3.78802	4.84666	0	26	Distal Intergenic	1	78889764	79006718	116955	2	64123	uc001diq.5	-31919	ENSG00000162618	ADGRL4	adhesion G protein-coupled receptor L4
chr1	79049332	79049414	83	OE_peak_572	3.29825	3.91936	0	63	Distal Intergenic	1	78889764	79006718	116955	2	64123	uc001diq.5	-42614	ENSG00000162618	ADGRL4	adhesion G protein-coupled receptor L4
chr1	79272302	79272372	71	OE_peak_573	2.94624	3.2498	0	40	Distal Intergenic	1	78889764	79006718	116955	2	64123	uc001diq.5	-265584	ENSG00000162618	ADGRL4	adhesion G protein-coupled receptor L4
chr1	79283923	79283993	71	OE_peak_574	3.78802	4.84666	0	3	Distal Intergenic	1	78889764	79006718	116955	2	64123	uc001diq.5	-277205	ENSG00000162618	ADGRL4	adhesion G protein-coupled receptor L4
chr1	79338200	79338298	99	OE_peak_575	2.94624	3.2498	0	29	Distal Intergenic	1	78889764	79006718	116955	2	64123	uc001diq.5	-331482	ENSG00000162618	ADGRL4	adhesion G protein-coupled receptor L4
chr1	79345792	79345886	95	OE_peak_576	2.94624	3.2498	0	62	Distal Intergenic	1	78889764	79006718	116955	2	64123	uc001diq.5	-339074	ENSG00000162618	ADGRL4	adhesion G protein-coupled receptor L4
chr1	79353204	79353274	71	OE_peak_577	2.94624	3.2498	0	30	Distal Intergenic	1	78889764	79006718	116955	2	64123	uc001diq.5	-346486	ENSG00000162618	ADGRL4	adhesion G protein-coupled receptor L4
chr1	79367517	79367610	94	OE_peak_578	3.36713	4.02361	0	25	Distal Intergenic	1	78889764	79006718	116955	2	64123	uc001diq.5	-360799	ENSG00000162618	ADGRL4	adhesion G protein-coupled receptor L4
chr1	79531418	79531536	119	OE_peak_579	2.88597	3.16055	0	18	Distal Intergenic	1	78889764	79006718	116955	2	64123	uc001diq.5	-524700	ENSG00000162618	ADGRL4	adhesion G protein-coupled receptor L4
chr1	79680397	79680467	71	OE_peak_580	2.41321	2.4618	0	0	Distal Intergenic	1	78889764	79006718	116955	2	64123	uc001diq.5	-673679	ENSG00000162618	ADGRL4	adhesion G protein-coupled receptor L4
chr1	79864425	79864522	98	OE_peak_581	2.52535	2.5312	0	39	Distal Intergenic	1	80535755	80646788	111034	1	101927412	uc057hwr.1	-671233	ENSG00000234184	LOC101927412	uncharacterized LOC101927412
chr1	79941844	79941953	110	OE_peak_582	2.75795	3.09945	0	48	Distal Intergenic	1	80535755	80646788	111034	1	101927412	uc057hwr.1	-593802	ENSG00000234184	LOC101927412	uncharacterized LOC101927412
chr1	79999934	80000065	132	OE_peak_583	2.94624	3.2498	0	118	Distal Intergenic	1	80535755	80646788	111034	1	101927412	uc057hwr.1	-535690	ENSG00000234184	LOC101927412	uncharacterized LOC101927412
chr1	80133194	80133264	71	OE_peak_584	2.85631	3.11666	0	22	Distal Intergenic	1	80535755	80646788	111034	1	101927412	uc057hwr.1	-402491	ENSG00000234184	LOC101927412	uncharacterized LOC101927412
chr1	80623921	80623991	71	OE_peak_585	2.75795	3.09945	0	16	Intron (uc057hwr.1/101927412, intron 1 of 2)	1	80641284	80646788	5505	1	101927412	uc057hwu.1	-17293	ENSG00000234184	LOC101927412	uncharacterized LOC101927412
chr1	80757011	80757081	71	OE_peak_586	2.47369	2.45684	0	24	Distal Intergenic	1	80641284	80646788	5505	1	101927412	uc057hwu.1	115727	ENSG00000234184	LOC101927412	uncharacterized LOC101927412
chr1	81276513	81276590	78	OE_peak_587	2.52535	2.5312	0	39	Distal Intergenic	1	81306160	81735330	429171	1	23266	uc057hww.1	-29570	ENSG00000117114	ADGRL2	adhesion G protein-coupled receptor L2
chr1	81970064	81970171	108	OE_peak_588	2.94624	3.2498	0	9	Intron (uc009wce.2/23266, intron 16 of 24)	1	81979889	81992423	12535	1	23266	uc057hxl.1	-9718	ENSG00000117114	ADGRL2	adhesion G protein-coupled receptor L2
chr1	82054993	82055170	178	OE_peak_589	2.94624	3.2498	0	53	Distal Intergenic	1	81988392	81990709	2318	1	23266	uc057hxp.1	66601	ENSG00000117114	ADGRL2	adhesion G protein-coupled receptor L2
chr1	82130230	82130353	124	OE_peak_590	3.36713	4.02361	0	110	Distal Intergenic	1	81988392	81990709	2318	1	23266	uc057hxp.1	141838	ENSG00000117114	ADGRL2	adhesion G protein-coupled receptor L2
chr1	82208090	82208160	71	OE_peak_591	2.52535	2.5312	0	62	Distal Intergenic	1	81988392	81990709	2318	1	23266	uc057hxp.1	219698	ENSG00000117114	ADGRL2	adhesion G protein-coupled receptor L2
chr1	82344296	82344366	71	OE_peak_592	2.52535	2.5312	0	5	Distal Intergenic	1	81988392	81990709	2318	1	23266	uc057hxp.1	355904	ENSG00000117114	ADGRL2	adhesion G protein-coupled receptor L2
chr1	82489791	82489861	71	OE_peak_593	2.52535	2.5312	0	53	Distal Intergenic	1	82973882	82984922	11041	2	101927498	uc057hxv.1	495061	ENSG00000236268	LINC01361	long intergenic non-protein coding RNA 1361
chr1	82584941	82585011	71	OE_peak_594	2.94624	3.2498	0	24	Distal Intergenic	1	82973882	82984922	11041	2	101927498	uc057hxv.1	399911	ENSG00000236268	LINC01361	long intergenic non-protein coding RNA 1361
chr1	82667537	82667607	71	OE_peak_595	2.52535	2.5312	0	65	Distal Intergenic	1	82973882	82984922	11041	2	101927498	uc057hxv.1	317315	ENSG00000236268	LINC01361	long intergenic non-protein coding RNA 1361
chr1	82703446	82703583	138	OE_peak_596	2.41321	2.4618	0	10	Distal Intergenic	1	82973882	82984922	11041	2	101927498	uc057hxv.1	281339	ENSG00000236268	LINC01361	long intergenic non-protein coding RNA 1361
chr1	82730599	82730669	71	OE_peak_597	2.52535	2.5312	0	6	Distal Intergenic	1	82973882	82984922	11041	2	101927498	uc057hxv.1	254253	ENSG00000236268	LINC01361	long intergenic non-protein coding RNA 1361
chr1	82913937	82914007	71	OE_peak_598	3.36713	4.02361	0	16	Intron (uc057hxt.1/uc057hxt.1, intron 2 of 10)	1	82973882	82984922	11041	2	101927498	uc057hxv.1	70915	ENSG00000236268	LINC01361	long intergenic non-protein coding RNA 1361
chr1	83172624	83172705	82	OE_peak_599	2.94624	3.2498	0	40	Distal Intergenic	1	82973929	82986208	12280	2	101927498	uc001dix.5	-186416	ENSG00000236268	LINC01361	long intergenic non-protein coding RNA 1361
chr1	83242587	83242657	71	OE_peak_600	2.59669	3.12156	0	28	Distal Intergenic	1	82973929	82986208	12280	2	101927498	uc001dix.5	-256379	ENSG00000236268	LINC01361	long intergenic non-protein coding RNA 1361
chr1	83303564	83303634	71	OE_peak_601	2.52535	2.5312	0	2	Distal Intergenic	1	82973929	82986208	12280	2	101927498	uc001dix.5	-317356	ENSG00000236268	LINC01361	long intergenic non-protein coding RNA 1361
chr1	83390847	83390950	104	OE_peak_602	2.41321	2.4618	0	4	Distal Intergenic	1	82973929	82986208	12280	2	101927498	uc001dix.5	-404639	ENSG00000236268	LINC01361	long intergenic non-protein coding RNA 1361
chr1	83423845	83423915	71	OE_peak_603	3.78802	4.84666	0	28	Distal Intergenic	1	83801516	83860546	59031	2	101927560	uc001dja.2	436631	ENSG00000233008	LOC101927560	uncharacterized LOC101927560
chr1	83427620	83427690	71	OE_peak_604	2.94624	3.2498	0	20	Distal Intergenic	1	83801516	83860546	59031	2	101927560	uc001dja.2	432856	ENSG00000233008	LOC101927560	uncharacterized LOC101927560
chr1	83487734	83487814	81	OE_peak_605	2.47369	2.45684	0	20	Distal Intergenic	1	83801516	83860546	59031	2	101927560	uc001dja.2	372732	ENSG00000233008	LOC101927560	uncharacterized LOC101927560
chr1	83610735	83610805	71	OE_peak_606	2.52535	2.5312	0	11	Intron (uc001diz.6/101927587, intron 2 of 2)	1	83801516	83860546	59031	2	101927560	uc001dja.2	249741	ENSG00000233008	LOC101927560	uncharacterized LOC101927560
chr1	83980983	83981066	84	OE_peak_607	3.36713	4.02361	0	46	Exon (uc057hyj.1/uc057hyj.1, exon 2 of 2)	1	83917686	83999025	81340	2	79739	uc057hyh.1	17959	ENSG00000137941	TTLL7	tubulin tyrosine ligase like 7
chr1	84048062	84048132	71	OE_peak_608	3.78802	4.84666	0	38	Distal Intergenic	1	84078062	84238498	160437	1	5567	uc001djj.3	-29930	ENSG00000142875	PRKACB	protein kinase cAMP-activated catalytic subunit beta
chr1	84130801	84130923	123	OE_peak_609	2.36975	2.50251	0	60	Intron (uc001djj.3/5567, intron 1 of 9)	1	84144271	84238498	94228	1	5567	uc001djl.4	-13348	ENSG00000142875	PRKACB	protein kinase cAMP-activated catalytic subunit beta
chr1	84374729	84374799	71	OE_peak_610	3.36713	4.02361	0	22	Intron (uc057hyz.1/148418, intron 1 of 2)	1	84398532	84415018	16487	1	58511	uc001djt.2	-23733	ENSG00000137976	DNASE2B	deoxyribonuclease 2 beta
chr1	84578463	84578595	133	OE_peak_611	3.36713	4.02361	0	23	Distal Intergenic	1	84553121	84574480	21360	2	1486	uc001dkb.3	-3983	ENSG00000117151	CTBS	chitobiase
chr1	84903316	84903386	71	OE_peak_612	2.52535	2.5312	0	19	Distal Intergenic	1	84813404	84893213	79810	2	23566	uc009wcj.2	-10103	ENSG00000171517	LPAR3	lysophosphatidic acid receptor 3
chr1	85070122	85070192	71	OE_peak_613	3.29825	3.91936	0	34	Intron (uc057hzr.1/126820, intron 1 of 21)	1	85062386	85133027	70642	1	126820	uc057hzw.1	7736	ENSG00000162643	WDR63	WD repeat domain 63
chr1	85105257	85105327	71	OE_peak_614	3.78802	4.84666	0	54	Intron (uc057hzr.1/126820, intron 13 of 21)	1	85126553	85130181	3629	1	126820	uc057hzx.1	-21226	ENSG00000162643	WDR63	WD repeat domain 63
chr1	85367318	85367396	79	OE_peak_615	4.20891	5.71408	0.70814	42	Intron (uc001dla.3/646626, intron 2 of 4)	1	85321452	85404528	83077	2	23576	uc284mqz.1	37132	ENSG00000153904	DDAH1	dimethylarginine dimethylaminohydrolase 1
chr1	85491755	85491825	71	OE_peak_616	2.75795	3.09945	0	53	Intron (uc001dlc.4/23576, intron 2 of 6)	1	85482281	85496281	14001	2	23576	uc057iaj.1	4456	ENSG00000153904	DDAH1	dimethylarginine dimethylaminohydrolase 1
chr1	85644682	85644763	82	OE_peak_617	2.94051	3.37738	0	17	Distal Intergenic	1	85581200	85582099	900	1	3491	uc057iaq.1	63482	ENSG00000142871	CYR61	cysteine rich angiogenic inducer 61
chr1	85647642	85647776	135	OE_peak_618	2.07735	2.04604	0	116	Downstream (1-2kb)	1	85652808	85708418	55611	2	54680	uc001dlh.4	60642	ENSG00000117174	ZNHIT6	zinc finger HIT-type containing 6
chr1	85669826	85669896	71	OE_peak_619	3.78802	4.84666	0	29	Intron (uc010osc.2/54680, intron 9 of 10)	1	85652808	85708418	55611	2	54680	uc001dlh.4	38522	ENSG00000117174	ZNHIT6	zinc finger HIT-type containing 6
chr1	85767966	85768133	168	OE_peak_620	2.52535	2.5312	0	133	Intron (uc001dlj.4/255631, intron 53 of 59)	1	85734789	85744749	9961	2	255631	uc057iau.1	-23217	ENSG00000171502	COL24A1	collagen type XXIV alpha 1 chain
chr1	85991686	85991798	113	OE_peak_621	2.94624	3.2498	0	44	Intron (uc001dlj.4/255631, intron 19 of 59)	1	85729233	86156763	427531	2	255631	uc001dlj.4	164965	ENSG00000171502	COL24A1	collagen type XXIV alpha 1 chain
chr1	86311854	86312004	151	OE_peak_622	2.93718	3.23638	0	114	Distal Intergenic	1	86352920	86355317	2398	2	57489	uc057ibd.1	43313	ENSG00000122417	ODF2L	outer dense fiber of sperm tails 2 like
chr1	86335627	86335698	72	OE_peak_623	3.36713	4.02361	0	25	Distal Intergenic	1	86352920	86355317	2398	2	57489	uc057ibd.1	19619	ENSG00000122417	ODF2L	outer dense fiber of sperm tails 2 like
chr1	86417800	86417904	105	OE_peak_624	2.94624	3.2498	0	70	Distal Intergenic	1	86424086	86456558	32473	1	9635	uc001dlr.5	-6182	ENSG00000137975	CLCA2	chloride channel accessory 2
chr1	86442913	86443044	132	OE_peak_625	2.52535	2.5312	0	34	Promoter (2-3kb)	1	86440280	86445519	5240	1	9635	uc057ibr.1	2633	ENSG00000137975	CLCA2	chloride channel accessory 2
chr1	86535374	86535459	86	OE_peak_626	2.88597	3.16055	0	21	Distal Intergenic	1	86547078	86580754	33677	1	22802	uc009wcs.4	-11619	ENSG00000016602	CLCA4	chloride channel accessory 4
chr1	86539204	86539274	71	OE_peak_627	3.29825	3.91936	0	49	Distal Intergenic	1	86547078	86580754	33677	1	22802	uc009wcs.4	-7804	ENSG00000016602	CLCA4	chloride channel accessory 4
chr1	86644298	86644471	174	OE_peak_628	2.52535	2.5312	0	62	Intron (uc057ibv.1/uc057ibv.1, intron 3 of 3)	1	86704570	86748176	43607	1	51100	uc001dly.4	-60099	ENSG00000097033	SH3GLB1	SH3 domain containing GRB2 like endophilin B1
chr1	86653811	86653881	71	OE_peak_629	2.94624	3.2498	0	68	Intron (uc057ibv.1/uc057ibv.1, intron 1 of 3)	1	86704570	86748176	43607	1	51100	uc001dly.4	-50689	ENSG00000097033	SH3GLB1	SH3 domain containing GRB2 like endophilin B1
chr1	87009904	87010023	120	OE_peak_630	4.36822	6.20784	1.14018	58	Intron (uc001dmc.5/9653, intron 1 of 4)	1	86993009	87169204	176196	1	339524	uc057icj.1	16895	ENSG00000267272	LINC01140	long intergenic non-protein coding RNA 1140
chr1	87197328	87197442	115	OE_peak_631	2.52535	2.5312	0	97	Distal Intergenic	1	87132055	87162137	30083	1	339524	uc057icn.1	65273	ENSG00000267272	LINC01140	long intergenic non-protein coding RNA 1140
chr1	87267991	87268104	114	OE_peak_632	2.94624	3.2498	0	67	Distal Intergenic	1	87328468	87348923	20456	1	8543	uc001dmi.4	-60364	ENSG00000143013	LMO4	LIM domain only 4
chr1	87388919	87388989	71	OE_peak_633	3.36713	4.02361	0	12	Distal Intergenic	1	87353524	87371655	18132	2	100505768	uc001dmk.5	-17264	ENSG00000227290	LINC01364	long intergenic non-protein coding RNA 1364
chr1	87780147	87780267	121	OE_peak_634	2.94624	3.2498	0	88	Distal Intergenic	1	87353524	87371655	18132	2	100505768	uc001dmk.5	-408492	ENSG00000227290	LINC01364	long intergenic non-protein coding RNA 1364
chr1	87802335	87802405	71	OE_peak_635	2.88597	3.16055	0	25	Distal Intergenic	1	87353524	87371655	18132	2	100505768	uc001dmk.5	-430680	ENSG00000227290	LINC01364	long intergenic non-protein coding RNA 1364
chr1	88011558	88011636	79	OE_peak_636	3.36713	4.02361	0	39	Distal Intergenic	1	88540303	88570860	30558	2	101927891	uc057icu.1	559224	ENSG00000237505	PKN2-AS1	PKN2 antisense RNA 1
chr1	88368084	88368205	122	OE_peak_637	2.94624	3.2498	0	65	Distal Intergenic	1	88540303	88570860	30558	2	101927891	uc057icu.1	202655	ENSG00000237505	PKN2-AS1	PKN2 antisense RNA 1
chr1	88378252	88378322	71	OE_peak_638	2.75795	3.09945	0	33	Distal Intergenic	1	88540303	88570860	30558	2	101927891	uc057icu.1	192538	ENSG00000237505	PKN2-AS1	PKN2 antisense RNA 1
chr1	88387718	88387829	112	OE_peak_639	2.52535	2.5312	0	47	Distal Intergenic	1	88540303	88570860	30558	2	101927891	uc057icu.1	183031	ENSG00000237505	PKN2-AS1	PKN2 antisense RNA 1
chr1	88469604	88469674	71	OE_peak_640	3.29825	3.91936	0	34	Distal Intergenic	1	88540303	88570860	30558	2	101927891	uc057icu.1	101186	ENSG00000237505	PKN2-AS1	PKN2 antisense RNA 1
chr1	88664374	88664447	74	OE_peak_641	4.6298	6.62186	1.50334	36	Intron (uc021opn.2/101927891, intron 1 of 3)	1	88684222	88806268	122047	1	5586	uc031ugj.2	-19775	ENSG00000065243	PKN2	protein kinase N2
chr1	88816356	88816439	84	OE_peak_642	3.29825	3.91936	0	20	Intron (uc001dmn.4/5586, intron 16 of 21)	1	88824346	88829167	4822	1	5586	uc057icy.1	-7907	ENSG00000065243	PKN2	protein kinase N2
chr1	88848864	88848934	71	OE_peak_643	2.88597	3.16055	0	54	Distal Intergenic	1	88832929	88833431	503	1	5586	uc057icz.1	15935	ENSG00000065243	PKN2	protein kinase N2
chr1	89026102	89026192	91	OE_peak_644	2.94624	3.2498	0	70	Distal Intergenic	1	89007270	89022894	15625	2	2635	uc057idm.1	-3208	ENSG00000117226	GBP3	guanylate binding protein 3
chr1	89030230	89030300	71	OE_peak_645	2.52535	2.5312	0	27	Distal Intergenic	1	89007270	89022894	15625	2	2635	uc057idm.1	-7336	ENSG00000117226	GBP3	guanylate binding protein 3
chr1	89061426	89061565	140	OE_peak_646	2.94624	3.2498	0	119	Promoter (1-2kb)	1	89058990	89060277	1288	2	2633	uc057iea.1	-1149	ENSG00000117228	GBP1	guanylate binding protein 1
chr1	89153941	89154011	71	OE_peak_647	2.94624	3.2498	0	39	Intron (uc001dna.2/388646, intron 3 of 10)	1	89106132	89150456	44325	2	2634	uc057iec.1	-3485	ENSG00000162645	GBP2	guanylate binding protein 2
chr1	89179320	89179390	71	OE_peak_648	2.94624	3.2498	0	22	Downstream (1-2kb)	1	89131751	89176040	44290	2	388646	uc001dna.2	-3280	ENSG00000213512	GBP7	guanylate binding protein 7
chr1	89263651	89263721	71	OE_peak_649	3.36713	4.02361	0	14	Promoter (1-2kb)	1	89260582	89262274	1693	2	115362	uc057iei.1	-1377	ENSG00000154451	GBP5	guanylate binding protein 5
chr1	89321740	89321810	71	OE_peak_650	2.52535	2.5312	0	45	Distal Intergenic	1	89364058	89386461	22404	1	163351	uc001dnf.3	-42248	ENSG00000183347	GBP6	guanylate binding protein family member 6
chr1	89716273	89716401	129	OE_peak_651	2.94624	3.2498	0	1	3' UTR	1	89633181	89708648	75468	1	84230	uc057iex.1	83092	ENSG00000171488	LRRC8C	leucine rich repeat containing 8 family member C
chr1	89968801	89968871	71	OE_peak_652	2.70724	2.89632	0	37	Distal Intergenic	1	89995112	90028226	33115	1	284695	uc057ifh.1	-26241	ENSG00000162664	ZNF326	zinc finger protein 326
chr1	90057918	90058023	106	OE_peak_653	2.75795	3.09945	0	59	Distal Intergenic	1	89995137	90035531	40395	1	284695	uc009wda.2	62781	ENSG00000162664	ZNF326	zinc finger protein 326
chr1	90099635	90099729	95	OE_peak_654	2.94624	3.2498	0	25	Distal Intergenic	1	89995137	90035531	40395	1	284695	uc009wda.2	104498	ENSG00000162664	ZNF326	zinc finger protein 326
chr1	90148307	90148390	84	OE_peak_655	3.36713	4.02361	0	50	Distal Intergenic	1	89995137	90035531	40395	1	284695	uc009wda.2	153170	ENSG00000162664	ZNF326	zinc finger protein 326
chr1	90397839	90397909	71	OE_peak_656	3.78802	4.84666	0	37	Distal Intergenic	1	90711539	90717237	5699	2	343472	uc001dns.4	319328	ENSG00000143032	BARHL2	BarH like homeobox 2
chr1	90460055	90460262	208	OE_peak_657	2.94624	3.2498	0	142	Distal Intergenic	1	90711539	90717237	5699	2	343472	uc001dns.4	256975	ENSG00000143032	BARHL2	BarH like homeobox 2
chr1	90541691	90541761	71	OE_peak_658	2.52535	2.5312	0	37	Distal Intergenic	1	90711539	90717237	5699	2	343472	uc001dns.4	175476	ENSG00000143032	BARHL2	BarH like homeobox 2
chr1	90542617	90542687	71	OE_peak_659	3.36713	4.02361	0	37	Distal Intergenic	1	90711539	90717237	5699	2	343472	uc001dns.4	174550	ENSG00000143032	BARHL2	BarH like homeobox 2
chr1	90735273	90735346	74	OE_peak_660	2.94624	3.2498	0	24	Distal Intergenic	1	90711539	90717237	5699	2	343472	uc001dns.4	-18036	ENSG00000143032	BARHL2	BarH like homeobox 2
chr1	91019722	91019792	71	OE_peak_661	3.7133	4.73158	0	27	Promoter (1-2kb)	1	90915304	91021457	106154	2	84146	uc001dnv.4	1665	ENSG00000122482	ZNF644	zinc finger protein 644
chr1	91070944	91071088	145	OE_peak_662	2.94624	3.2498	0	111	Distal Intergenic	1	90916185	91022272	106088	2	84146	uc001dnx.4	-48672	ENSG00000122482	ZNF644	zinc finger protein 644
chr1	91140909	91140979	71	OE_peak_663	2.94624	3.2498	0	39	Distal Intergenic	1	90916185	91022272	106088	2	84146	uc001dnx.4	-118637	ENSG00000122482	ZNF644	zinc finger protein 644
chr1	91410258	91410330	73	OE_peak_664	2.75795	3.09945	0	31	Distal Intergenic	1	91260766	91404869	144104	2	164045	uc001doa.4	-5389	ENSG00000162669	HFM1	HFM1, ATP dependent DNA helicase homolog
chr1	91501498	91501636	139	OE_peak_665	2.66597	3.0948	0	63	Promoter (<=1kb)	1	91501160	91508405	7246	1	8317	uc057igg.1	338	ENSG00000097046	CDC7	cell division cycle 7
chr1	91589931	91590045	115	OE_peak_666	3.36713	4.02361	0	13	Distal Intergenic	1	91513127	91520280	7154	1	8317	uc057igh.1	76804	ENSG00000097046	CDC7	cell division cycle 7
chr1	91932719	91932794	76	OE_peak_667	4.48849	6.39845	1.30775	32	Distal Intergenic	1	91949371	92014421	65051	1	676	uc001dol.5	-16577	ENSG00000137948	BRDT	bromodomain testis associated
chr1	92034158	92034244	87	OE_peak_668	2.75795	3.09945	0	28	Promoter (1-2kb)	1	92032561	92043794	11234	1	253152	uc057ihf.1	1597	ENSG00000172031	EPHX4	epoxide hydrolase 4
chr1	92225900	92225970	71	OE_peak_669	3.36713	4.02361	0	17	Intron (uc001doq.4/388649, intron 1 of 5)	1	92218032	92245715	27684	1	388649	uc057ihi.1	7868	ENSG00000203910	C1orf146	chromosome 1 open reading frame 146
chr1	92314914	92315005	92	OE_peak_670	2.88597	3.16055	0	87	Intron (uc001dot.3/79871, intron 6 of 12)	1	92299085	92324084	25000	1	79871	uc057ihp.1	15829	ENSG00000122484	RPAP2	RNA polymerase II associated protein 2
chr1	92320356	92320440	85	OE_peak_671	3.78802	4.84666	0	35	Intron (uc001dot.3/79871, intron 6 of 12)	1	92333242	92387233	53992	1	79871	uc057ihq.1	-12802	ENSG00000122484	RPAP2	RNA polymerase II associated protein 2
chr1	92415485	92415661	177	OE_peak_672	3.36713	4.02361	0	32	Distal Intergenic	1	92474762	92483954	9193	2	2672	uc001dou.5	68293	ENSG00000162676	GFI1	growth factor independent 1 transcriptional repressor
chr1	92415855	92415925	71	OE_peak_673	3.36713	4.02361	0	45	Distal Intergenic	1	92474762	92483954	9193	2	2672	uc001dou.5	68029	ENSG00000162676	GFI1	growth factor independent 1 transcriptional repressor
chr1	92645717	92645830	114	OE_peak_674	2.48244	2.46943	0	89	Intron (uc001dox.3/7813, intron 11 of 17)	1	92607449	92625934	18486	2	7813	uc057ihu.1	-19783	ENSG00000067208	EVI5	ecotropic viral integration site 5
chr1	92703114	92703184	71	OE_peak_675	2.52535	2.5312	0	13	Intron (uc001dox.3/7813, intron 4 of 17)	1	92625690	92677218	51529	2	7813	uc057ihw.1	-25896	ENSG00000067208	EVI5	ecotropic viral integration site 5
chr1	92884237	92884362	126	OE_peak_676	2.36975	2.50251	0	56	Intron (uc001dpc.4/388650, intron 1 of 4)	1	92842160	92877150	34991	2	388650	uc021opu.1	-7087	ENSG00000154511	FAM69A	family with sequence similarity 69 member A
chr1	93017773	93017877	105	OE_peak_677	3.36713	4.02361	0	48	Distal Intergenic	1	92842160	92961522	119363	2	388650	uc021opw.1	-56251	ENSG00000154511	FAM69A	family with sequence similarity 69 member A
chr1	93049297	93049402	106	OE_peak_678	2.41321	2.4618	0	1	Distal Intergenic	1	93079235	93139079	59845	1	22823	uc010oth.3	-29833	ENSG00000143033	MTF2	metal response element binding transcription factor 2
chr1	93121944	93122014	71	OE_peak_679	3.36713	4.02361	0	29	Promoter (1-2kb)	1	93120799	93134459	13661	1	22823	uc057iis.1	1145	ENSG00000143033	MTF2	metal response element binding transcription factor 2
chr1	93159317	93159387	71	OE_peak_680	2.75795	3.09945	0	56	Intron (uc001dpn.4/50999, intron 2 of 3)	1	93154196	93163210	9015	2	50999	uc057iiv.1	3823	ENSG00000117500	TMED5	transmembrane p24 trafficking protein 5
chr1	93162568	93162689	122	OE_peak_681	3.52675	4.44393	0	58	Promoter (<=1kb)	1	93154196	93163210	9015	2	50999	uc057iiv.1	521	ENSG00000117500	TMED5	transmembrane p24 trafficking protein 5
chr1	93172767	93172838	72	OE_peak_682	3.4359	4.30353	0	25	Intron (uc001dpn.4/50999, intron 1 of 3)	1	93179919	93278477	98559	1	343099	uc057iix.1	-7081	ENSG00000122483	CCDC18	coiled-coil domain containing 18
chr1	93479449	93479519	71	OE_peak_683	2.75795	3.09945	0	2	Intron (uc001dpw.4/54874, intron 1 of 13)	1	93448282	93554661	106380	1	54874	uc001dpv.4	31167	ENSG00000137942	FNBP1L	formin binding protein 1 like
chr1	93558361	93558480	120	OE_peak_684	2.89618	3.17566	0	101	Distal Intergenic	1	93562121	93568127	6007	2	8412	uc057ikj.1	9647	ENSG00000137936	BCAR3	breast cancer anti-estrogen resistance 3
chr1	93610283	93610353	71	OE_peak_685	2.66893	2.83974	0	15	Intron (uc001dpy.5/8412, intron 1 of 9)	1	93561786	93614097	52312	2	8412	uc001dpy.5	3744	ENSG00000137936	BCAR3	breast cancer anti-estrogen resistance 3
chr1	93850764	93850879	116	OE_peak_686	3.79218	5.28479	0.35167	63	Distal Intergenic	1	93561791	93847150	285360	2	8412	uc001dqb.5	-3614	ENSG00000137936	BCAR3	breast cancer anti-estrogen resistance 3
chr1	93942911	93942981	71	OE_peak_687	2.94624	3.2498	0	60	Distal Intergenic	1	93887034	93909456	22423	2	2730	uc031pnc.1	-33455	ENSG00000023909	GCLM	glutamate-cysteine ligase modifier subunit
chr1	93944045	93944115	71	OE_peak_688	2.88597	3.16055	0	42	Distal Intergenic	1	93887034	93909456	22423	2	2730	uc031pnc.1	-34589	ENSG00000023909	GCLM	glutamate-cysteine ligase modifier subunit
chr1	93998356	93998426	71	OE_peak_689	2.94624	3.2498	0	67	Intron (uc057ilb.1/24, intron 25 of 27)	1	94005375	94007752	2378	2	24	uc057ilc.1	9326	ENSG00000198691	ABCA4	ATP binding cassette subfamily A member 4
chr1	94149043	94149132	90	OE_peak_690	2.88597	3.16055	0	31	Exon (uc057ilh.1/uc057ilh.1, exon 2 of 2)	1	93992837	94121132	128296	2	24	uc001dqh.4	-27911	ENSG00000198691	ABCA4	ATP binding cassette subfamily A member 4
chr1	94175323	94175465	143	OE_peak_691	2.88597	3.16055	0	131	Intron (uc009wdq.2/9411, intron 22 of 25)	1	94176613	94195940	19328	2	9411	uc057ilj.1	20475	ENSG00000137962	ARHGAP29	Rho GTPase activating protein 29
chr1	94183869	94183939	71	OE_peak_692	3.36713	4.02361	0	22	Intron (uc009wdq.2/9411, intron 19 of 25)	1	94176613	94195940	19328	2	9411	uc057ilj.1	12001	ENSG00000137962	ARHGAP29	Rho GTPase activating protein 29
chr1	94281035	94281105	71	OE_peak_693	3.34258	3.98646	0	8	Intron (uc057ilk.2/uc057ilk.2, intron 3 of 4)	1	94149847	94275068	125222	2	9411	uc009wdq.2	-5967	ENSG00000137962	ARHGAP29	Rho GTPase activating protein 29
chr1	94288007	94288083	77	OE_peak_694	4.32764	6.1434	1.08604	49	Intron (uc057ilk.2/uc057ilk.2, intron 3 of 4)	1	94149847	94275068	125222	2	9411	uc009wdq.2	-12939	ENSG00000137962	ARHGAP29	Rho GTPase activating protein 29
chr1	94473581	94473672	92	OE_peak_695	2.44827	2.42031	0	13	Intron (uc001dqn.5/5825, intron 4 of 22)	1	94480222	94487791	7570	1	5825	uc057ilo.1	-6550	ENSG00000117528	ABCD3	ATP binding cassette subfamily D member 3
chr1	94510448	94510541	94	OE_peak_696	2.54263	3.16763	0	66	Promoter (2-3kb)	1	94513474	94518496	5023	1	5825	uc057ilp.1	-2933	ENSG00000117528	ABCD3	ATP binding cassette subfamily D member 3
chr1	94552063	94552133	71	OE_peak_697	2.67237	2.84482	0	8	Distal Intergenic	1	94529225	94541800	12576	2	2152	uc001dqr.4	-10263	ENSG00000117525	F3	coagulation factor III, tissue factor
chr1	94782673	94782761	89	OE_peak_698	2.41321	2.4618	0	58	Distal Intergenic	1	94745860	94745900	41	2	100616321	uc031uhq.1	-36773	ENSG00000263526	MIR378G	microRNA 378g
chr1	94837218	94837367	150	OE_peak_699	3.30992	3.93702	0	41	Intron (uc010otr.4/126969, intron 4 of 13)	1	94827439	94891204	63766	1	126969	uc010otu.2	9779	ENSG00000143036	SLC44A3	solute carrier family 44 member 3
chr1	94866194	94866274	81	OE_peak_700	2.94624	3.2498	0	20	Promoter (1-2kb)	1	94867331	94895052	27722	1	126969	uc057img.1	-1057	ENSG00000143036	SLC44A3	solute carrier family 44 member 3
chr1	94903093	94903169	77	OE_peak_701	3.05414	3.54976	0	30	Promoter (<=1kb)	1	94897947	94903321	5375	2	1266	uc057imi.1	152	ENSG00000117519	CNN3	calponin 3
chr1	94906001	94906119	119	OE_peak_702	2.4449	2.41548	0	51	Promoter (2-3kb)	1	94897947	94903321	5375	2	1266	uc057imi.1	-2680	ENSG00000117519	CNN3	calponin 3
chr1	94931547	94931649	103	OE_peak_703	2.68273	2.86013	0	38	Intron (uc057iml.1/729970, intron 2 of 3)	1	94928028	94963270	35243	1	729970	uc021oqc.4	3519	ENSG00000235501	LOC729970	hCG2028352-like
chr1	94999602	94999713	112	OE_peak_704	2.94624	3.2498	0	64	Intron (uc001dra.3/199857, intron 3 of 3)	1	94983550	95027203	43654	2	199857	uc057imn.1	27490	ENSG00000172339	ALG14	ALG14, UDP-N-acetylglucosaminyltransferase subunit
chr1	95020259	95020364	106	OE_peak_705	3.28698	3.9023	0	42	Intron (uc001dra.3/199857, intron 3 of 3)	1	94983550	95027203	43654	2	199857	uc057imn.1	6839	ENSG00000172339	ALG14	ALG14, UDP-N-acetylglucosaminyltransferase subunit
chr1	95026874	95026944	71	OE_peak_706	2.97744	3.43344	0	32	Promoter (<=1kb)	1	94983550	95027203	43654	2	199857	uc057imn.1	259	ENSG00000172339	ALG14	ALG14, UDP-N-acetylglucosaminyltransferase subunit
chr1	95157967	95158037	71	OE_peak_707	3.36713	4.02361	0	24	Intron (uc001drb.4/148534, intron 5 of 6)	1	95151377	95247225	95849	1	25950	uc057imv.1	6590	ENSG00000122481	RWDD3	RWD domain containing 3
chr1	95185832	95185914	83	OE_peak_708	3.09399	3.61014	0	24	Intron (uc001drb.4/148534, intron 6 of 6)	1	95151377	95247225	95849	1	25950	uc057imv.1	34455	ENSG00000122481	RWDD3	RWD domain containing 3
chr1	95211679	95211749	71	OE_peak_709	2.36975	2.50251	0	45	Intron (uc001drd.5/100527978, intron 6 of 7)	1	95174124	95233979	59856	2	101928118	uc057imw.1	22230	ENSG00000226026	LOC101928118	uncharacterized LOC101928118
chr1	95267021	95267091	71	OE_peak_710	2.94624	3.2498	0	28	Intron (uc057inc.1/uc057inc.1, intron 2 of 3)	1	95246058	95247223	1166	1	25950	uc057ind.1	20963	ENSG00000122481	RWDD3	RWD domain containing 3
chr1	95295956	95296038	83	OE_peak_711	3.72366	4.74755	0	26	Distal Intergenic	1	95246058	95247223	1166	1	25950	uc057ind.1	49898	ENSG00000122481	RWDD3	RWD domain containing 3
chr1	95350267	95350354	88	OE_peak_712	2.33702	2.5626	0	32	Distal Intergenic	1	95246058	95247223	1166	1	25950	uc057ind.1	104209	ENSG00000122481	RWDD3	RWD domain containing 3
chr1	95431943	95432013	71	OE_peak_713	2.94624	3.2498	0	13	Distal Intergenic	1	95474737	95479356	4620	1	440594	uc021oqf.1	-42724	ENSG00000233907	FLJ31662	uncharacterized LOC440594
chr1	95452041	95452119	79	OE_peak_714	4.20891	5.71408	0.70814	39	Distal Intergenic	1	95474737	95479356	4620	1	440594	uc021oqf.1	-22618	ENSG00000233907	FLJ31662	uncharacterized LOC440594
chr1	95612895	95612965	71	OE_peak_715	3.36713	4.02361	0	41	Intron (uc057inm.1/100996635, intron 2 of 3)	1	95510340	95515464	5125	1	100996635	uc001drl.3	102555	ENSG00000228971	LOC100996635	uncharacterized LOC100996635
chr1	95711015	95711161	147	OE_peak_716	2.94624	3.2498	0	109	Intron (uc057inm.1/100996635, intron 2 of 3)	1	95510340	95515464	5125	1	100996635	uc001drl.3	200675	ENSG00000228971	LOC100996635	uncharacterized LOC100996635
chr1	95725070	95725140	71	OE_peak_717	2.94624	3.2498	0	25	Intron (uc057inm.1/100996635, intron 2 of 3)	1	95937901	96022866	84966	1	102723661	uc057inp.1	-212761	ENSG00000237435	LOC102723661	uncharacterized LOC102723661
chr1	96204992	96205062	71	OE_peak_718	3.72366	4.74755	0	25	Distal Intergenic	1	96254069	96374125	120057	2	101928241	uc057ioh.1	169063	ENSG00000231987	LOC101928241	uncharacterized LOC101928241
chr1	96363354	96363489	136	OE_peak_719	2.52535	2.5312	0	108	Intron (uc057ioh.1/101928241, intron 1 of 5)	1	96254069	96374125	120057	2	101928241	uc057ioh.1	10636	ENSG00000231987	LOC101928241	uncharacterized LOC101928241
chr1	96425515	96425597	83	OE_peak_720	2.88597	3.16055	0	65	Distal Intergenic	1	96254069	96374125	120057	2	101928241	uc057ioh.1	-51390	ENSG00000231987	LOC101928241	uncharacterized LOC101928241
chr1	96442716	96442786	71	OE_peak_721	3.29825	3.91936	0	31	Distal Intergenic	1	96254069	96374125	120057	2	101928241	uc057ioh.1	-68591	ENSG00000231987	LOC101928241	uncharacterized LOC101928241
chr1	96675005	96675075	71	OE_peak_722	2.52535	2.5312	0	19	Distal Intergenic	1	96721665	96813711	92047	1	58155	uc057ioj.1	-46590	ENSG00000117569	PTBP2	polypyrimidine tract binding protein 2
chr1	97012439	97012510	72	OE_peak_723	3.36713	4.02361	0	10	Distal Intergenic	1	97095923	97322955	227033	1	100873932	uc031pne.1	-83413	ENSG00000232878	DPYD-AS1	DPYD antisense RNA 1
chr1	97162355	97162425	71	OE_peak_724	3.17689	3.73568	0	30	Intron (uc031pne.1/100873932, intron 1 of 4)	1	97095923	97322955	227033	1	100873932	uc031pne.1	66432	ENSG00000232878	DPYD-AS1	DPYD antisense RNA 1
chr1	97290615	97290700	86	OE_peak_725	3.1027	3.78545	0	27	Intron (uc031pne.1/100873932, intron 2 of 4)	1	97265446	97296147	30702	1	100873932	uc057ios.1	25169	ENSG00000232878	DPYD-AS1	DPYD antisense RNA 1
chr1	97376535	97376687	153	OE_peak_726	2.94624	3.2498	0	124	Intron (uc001drv.4/1806, intron 15 of 22)	1	97265446	97296147	30702	1	100873932	uc057ios.1	111089	ENSG00000232878	DPYD-AS1	DPYD antisense RNA 1
chr1	97409812	97409882	71	OE_peak_727	3.78802	4.84666	0	34	Intron (uc001drv.4/1806, intron 14 of 22)	1	97265446	97296147	30702	1	100873932	uc057ios.1	144366	ENSG00000232878	DPYD-AS1	DPYD antisense RNA 1
chr1	97592594	97592729	136	OE_peak_728	2.88597	3.16055	0	114	Intron (uc001drv.4/1806, intron 10 of 22)	1	97691207	97721654	30448	2	1806	uc057iou.1	128925	ENSG00000188641	DPYD	dihydropyrimidine dehydrogenase
chr1	97777946	97778016	71	OE_peak_729	3.78802	4.84666	0	54	Intron (uc001drv.4/1806, intron 3 of 22)	1	97796921	97797868	948	1	100873933	uc057iov.1	-18905	ENSG00000235777	DPYD-AS2	DPYD antisense RNA 2
chr1	97990961	97991031	71	OE_peak_730	2.94624	3.2498	0	65	Intron (uc284mre.1/400765, intron 1 of 1)	1	97986740	98045305	58566	2	400765	uc284mre.1	54274	ENSG00000225206	MIR137HG	MIR137 host gene
chr1	98287981	98288067	87	OE_peak_731	3.36713	4.02361	0	58	Distal Intergenic	1	98210747	98272658	61912	1	729987	uc031pnf.2	77234	ENSG00000226053	LOC729987	uncharacterized LOC729987
chr1	98523516	98523641	126	OE_peak_732	2.52535	2.5312	0	90	Distal Intergenic	1	98661701	98760498	98798	1	51375	uc010oud.3	-138060	ENSG00000162627	SNX7	sorting nexin 7
chr1	98786768	98786847	80	OE_peak_733	2.52535	2.5312	0	62	Distal Intergenic	1	98662223	98691577	29355	1	51375	uc057ipf.1	124545	ENSG00000162627	SNX7	sorting nexin 7
chr1	98787711	98787789	79	OE_peak_734	3.36713	4.02361	0	47	Distal Intergenic	1	98662223	98691577	29355	1	51375	uc057ipf.1	125488	ENSG00000162627	SNX7	sorting nexin 7
chr1	98869034	98869167	134	OE_peak_735	3.29825	3.91936	0	107	Distal Intergenic	1	99004276	99148852	144577	1	100129620	uc001dsd.1	-135109	ENSG00000232825	LOC100129620	uncharacterized LOC100129620
chr1	99248862	99248943	82	OE_peak_736	2.75795	3.09945	0	51	Distal Intergenic	1	99263953	99309590	45638	1	9890	uc001dse.4	-15010	ENSG00000117600	PLPPR4	phospholipid phosphatase related 4
chr1	99337559	99337629	71	OE_peak_737	3.36713	4.02361	0	6	Distal Intergenic	1	99298864	99309590	10727	1	9890	uc057iph.1	38695	ENSG00000117600	PLPPR4	phospholipid phosphatase related 4
chr1	99359544	99359616	73	OE_peak_738	3.1027	3.78545	0	43	Distal Intergenic	1	99298864	99309590	10727	1	9890	uc057iph.1	60680	ENSG00000117600	PLPPR4	phospholipid phosphatase related 4
chr1	99371981	99372130	150	OE_peak_739	3.36713	4.02361	0	123	Distal Intergenic	1	99298864	99309590	10727	1	9890	uc057iph.1	73117	ENSG00000117600	PLPPR4	phospholipid phosphatase related 4
chr1	99373555	99373654	100	OE_peak_740	2.41321	2.4618	0	0	Distal Intergenic	1	99298864	99309590	10727	1	9890	uc057iph.1	74691	ENSG00000117600	PLPPR4	phospholipid phosphatase related 4
chr1	99424497	99424567	71	OE_peak_741	2.94624	3.2498	0	1	Distal Intergenic	1	99472332	99493149	20818	2	101928270	uc284mrf.1	68582	ENSG00000224445	LOC101928270	uncharacterized LOC101928270
chr1	99449737	99449867	131	OE_peak_742	2.94624	3.2498	0	62	Distal Intergenic	1	99472332	99493149	20818	2	101928270	uc284mrf.1	43282	ENSG00000224445	LOC101928270	uncharacterized LOC101928270
chr1	99467268	99467338	71	OE_peak_743	2.41321	2.4618	0	19	Distal Intergenic	1	99472332	99493149	20818	2	101928270	uc284mrf.1	25811	ENSG00000224445	LOC101928270	uncharacterized LOC101928270
chr1	99721016	99721136	121	OE_peak_744	2.41321	2.4618	0	1	Intron (uc001dsh.1/391059, intron 9 of 16)	1	99710919	99715659	4741	2	391059	uc057ipo.1	-5357	ENSG00000156869	FRRS1	ferric chelate reductase 1
chr1	99753722	99753792	71	OE_peak_745	2.91244	3.19974	0	11	Intron (uc001dsh.1/391059, intron 1 of 16)	1	99708703	99765793	57091	2	391059	uc001dsh.1	12001	ENSG00000156869	FRRS1	ferric chelate reductase 1
chr1	99885049	99885184	136	OE_peak_746	2.88597	3.16055	0	114	Intron (uc001dsi.2/178, intron 20 of 33)	1	99874470	99876597	2128	1	178	uc057ipt.1	10579	ENSG00000162688	AGL	amylo-alpha-1, 6-glucosidase, 4-alpha-glucanotransferase
chr1	99960695	99960789	95	OE_peak_747	5.5159	9.63233	4.23536	44	Distal Intergenic	1	99969789	100023453	53665	1	23443	uc001dsp.3	-9000	ENSG00000117620	SLC35A3	solute carrier family 35 member A3
chr1	100203115	100203230	116	OE_peak_748	2.41321	2.4618	0	0	Intron (uc001dta.4/1629, intron 10 of 10)	1	100148449	100178273	29825	2	127495	uc057iqk.1	-24842	ENSG00000122477	LRRC39	leucine rich repeat containing 39
chr1	100331494	100331658	165	OE_peak_749	2.94624	3.2498	0	28	Distal Intergenic	1	100345025	100499453	154429	1	8556	uc284mrh.1	-13367	ENSG00000079335	CDC14A	cell division cycle 14A
chr1	100342392	100342465	74	OE_peak_750	3.1027	3.78545	0	66	Promoter (2-3kb)	1	100345025	100499453	154429	1	8556	uc284mrh.1	-2560	ENSG00000079335	CDC14A	cell division cycle 14A
chr1	100383000	100383070	71	OE_peak_751	2.52535	2.5312	0	18	Intron (uc284mrh.1/8556, intron 3 of 14)	1	100352600	100520277	167678	1	8556	uc001dtg.5	30400	ENSG00000079335	CDC14A	cell division cycle 14A
chr1	100397811	100397899	89	OE_peak_752	2.75795	3.09945	0	20	Intron (uc284mrh.1/8556, intron 4 of 14)	1	100423732	100443114	19383	1	8556	uc057iqt.1	-25833	ENSG00000079335	CDC14A	cell division cycle 14A
chr1	100541516	100541586	71	OE_peak_753	3.36713	4.02361	0	10	3' UTR	1	100538137	100542018	3882	1	54112	uc001dth.4	3379	ENSG00000181656	GPR88	G protein-coupled receptor 88
chr1	100567096	100567177	82	OE_peak_754	2.94624	3.2498	0	33	Distal Intergenic	1	100538137	100542018	3882	1	54112	uc001dth.4	28959	ENSG00000181656	GPR88	G protein-coupled receptor 88
chr1	100602218	100602288	71	OE_peak_755	2.41321	2.4618	0	36	Distal Intergenic	1	100627049	100640613	13565	2	100128787	uc057iqv.1	38325	NA	LINC01349	long intergenic non-protein coding RNA 1349
chr1	100678937	100679007	71	OE_peak_756	2.85631	3.11666	0	29	Distal Intergenic	1	100627049	100640613	13565	2	100128787	uc057iqv.1	-38324	NA	LINC01349	long intergenic non-protein coding RNA 1349
chr1	100756423	100756500	78	OE_peak_757	2.52535	2.5312	0	9	Distal Intergenic	1	100719764	100739038	19275	1	7412	uc057iqw.1	36659	ENSG00000162692	VCAM1	vascular cell adhesion molecule 1
chr1	101005627	101005726	100	OE_peak_758	3.36713	4.02361	0	34	Intron (uc001dtw.4/51611, intron 5 of 8)	1	100990064	100995150	5087	2	51611	uc057irf.1	-10477	ENSG00000117543	DPH5	diphthamide biosynthesis 5
chr1	101075309	101075379	71	OE_peak_759	2.67237	2.84482	0	8	Promoter (2-3kb)	1	101072660	101087268	14609	1	102606465	uc001duc.5	2649	NA	LOC102606465	uncharacterized LOC102606465
chr1	101939676	101939756	81	OE_peak_760	4.20891	5.71408	0.70814	43	Intron (uc001dug.4/118427, intron 1 of 5)	1	101825090	101910154	85065	2	118427	uc057isg.1	-29522	ENSG00000118733	OLFM3	olfactomedin 3
chr1	102717078	102717148	71	OE_peak_761	2.47369	2.45684	0	64	Distal Intergenic	1	102877717	102880018	2302	2	1301	uc057isk.1	162870	ENSG00000060718	COL11A1	collagen type XI alpha 1 chain
chr1	102867549	102867619	71	OE_peak_762	2.52535	2.5312	0	2	Distal Intergenic	1	102877717	102880018	2302	2	1301	uc057isk.1	12399	ENSG00000060718	COL11A1	collagen type XI alpha 1 chain
chr1	102887721	102887815	95	OE_peak_763	3.78802	4.84666	0	35	Intron (uc001dul.4/1301, intron 62 of 66)	1	102877717	102880018	2302	2	1301	uc057isk.1	-7703	ENSG00000060718	COL11A1	collagen type XI alpha 1 chain
chr1	103053000	103053070	71	OE_peak_764	3.36713	4.02361	0	58	Intron (uc001dul.4/1301, intron 4 of 66)	1	102877485	103031213	153729	2	1301	uc284mrj.1	-21787	ENSG00000060718	COL11A1	collagen type XI alpha 1 chain
chr1	103354109	103354182	74	OE_peak_765	3.71053	4.72732	0	50	Distal Intergenic	1	103418754	103525461	106708	2	101928436	uc057isr.1	171279	NA	LOC101928436	uncharacterized LOC101928436
chr1	103458698	103458768	71	OE_peak_766	3.36713	4.02361	0	13	Intron (uc031ujq.2/101928436, intron 1 of 3)	1	103418754	103525461	106708	2	101928436	uc057isr.1	66693	NA	LOC101928436	uncharacterized LOC101928436
chr1	103824897	103824972	76	OE_peak_767	3.71053	4.72732	0	41	Distal Intergenic	1	103750406	103758690	8285	1	276	uc057itq.1	74491	ENSG00000237763	AMY1A	amylase, alpha 1A (salivary)
chr1	104817862	104817943	82	OE_peak_768	2.94624	3.2498	0	15	Distal Intergenic	1	105590039	105606003	15965	2	101928476	uc057iub.1	788060	ENSG00000230768	LOC101928476	uncharacterized LOC101928476
chr1	105192742	105192851	110	OE_peak_769	3.71053	4.72732	0	42	Distal Intergenic	1	105590039	105606003	15965	2	101928476	uc057iub.1	413152	ENSG00000230768	LOC101928476	uncharacterized LOC101928476
chr1	105373709	105373814	106	OE_peak_770	3.36713	4.02361	0	41	Distal Intergenic	1	105590039	105606003	15965	2	101928476	uc057iub.1	232189	ENSG00000230768	LOC101928476	uncharacterized LOC101928476
chr1	105608886	105608976	91	OE_peak_771	2.94624	3.2498	0	21	Promoter (2-3kb)	1	105601150	105606007	4858	2	101928476	uc057iud.1	-2879	ENSG00000230768	LOC101928476	uncharacterized LOC101928476
chr1	105719283	105719391	109	OE_peak_772	2.36975	2.50251	0	106	Distal Intergenic	1	105602152	105618958	16807	2	101928476	uc001dva.4	-100325	ENSG00000230768	LOC101928476	uncharacterized LOC101928476
chr1	106021435	106021560	126	OE_peak_773	2.47369	2.45684	0	85	Intron (uc284mrn.1/uc284mrn.1, intron 3 of 7)	1	105602152	105618958	16807	2	101928476	uc001dva.4	-402477	ENSG00000230768	LOC101928476	uncharacterized LOC101928476
chr1	106351357	106351427	71	OE_peak_774	2.94624	3.2498	0	8	Distal Intergenic	1	107056679	107059294	2616	1	55170	uc010ous.4	-705252	ENSG00000198890	PRMT6	protein arginine methyltransferase 6
chr1	106389167	106389275	109	OE_peak_775	2.94624	3.2498	0	39	Distal Intergenic	1	107056679	107059294	2616	1	55170	uc010ous.4	-667404	ENSG00000198890	PRMT6	protein arginine methyltransferase 6
chr1	106721107	106721177	71	OE_peak_776	3.36713	4.02361	0	29	Distal Intergenic	1	107056679	107059294	2616	1	55170	uc010ous.4	-335502	ENSG00000198890	PRMT6	protein arginine methyltransferase 6
chr1	106989896	106990021	126	OE_peak_777	2.94624	3.2498	0	101	Distal Intergenic	1	107056679	107059294	2616	1	55170	uc010ous.4	-66658	ENSG00000198890	PRMT6	protein arginine methyltransferase 6
chr1	107195106	107195208	103	OE_peak_778	2.52535	2.5312	0	64	Intron (uc001dvf.5/22854, intron 2 of 7)	1	107148594	107480840	332247	1	22854	uc057iuq.1	46512	ENSG00000162631	NTNG1	netrin G1
chr1	107200908	107200978	71	OE_peak_779	2.88597	3.16055	0	18	Intron (uc001dvf.5/22854, intron 2 of 7)	1	107148594	107480840	332247	1	22854	uc057iuq.1	52314	ENSG00000162631	NTNG1	netrin G1
chr1	107290036	107290106	71	OE_peak_780	2.94624	3.2498	0	41	Intron (uc001dvf.5/22854, intron 2 of 7)	1	107260803	107334023	73221	1	22854	uc057iur.1	29233	ENSG00000162631	NTNG1	netrin G1
chr1	107360765	107360905	141	OE_peak_781	2.52535	2.5312	0	70	Intron (uc001dvf.5/22854, intron 3 of 7)	1	107260803	107334023	73221	1	22854	uc057iur.1	99962	ENSG00000162631	NTNG1	netrin G1
chr1	107383814	107383884	71	OE_peak_782	2.94624	3.2498	0	24	Intron (uc001dvf.5/22854, intron 3 of 7)	1	107260803	107334023	73221	1	22854	uc057iur.1	123011	ENSG00000162631	NTNG1	netrin G1
chr1	107410411	107410481	71	OE_peak_783	2.94624	3.2498	0	54	Exon (uc001dvd.2/22854, exon 5 of 5)	1	107260803	107334023	73221	1	22854	uc057iur.1	149608	ENSG00000162631	NTNG1	netrin G1
chr1	107458218	107458288	71	OE_peak_784	2.94624	3.2498	0	54	Intron (uc001dvf.5/22854, intron 7 of 7)	1	107260803	107334023	73221	1	22854	uc057iur.1	197415	ENSG00000162631	NTNG1	netrin G1
chr1	107511306	107511415	110	OE_peak_785	2.52535	2.5312	0	46	Distal Intergenic	1	107596295	107673649	77355	2	10451	uc057iuv.1	162234	ENSG00000134215	VAV3	vav guanine nucleotide exchange factor 3
chr1	107592175	107592245	71	OE_peak_786	3.36713	4.02361	0	56	Intron (uc001dvk.2/10451, intron 25 of 26)	1	107596295	107673649	77355	2	10451	uc057iuv.1	81404	ENSG00000134215	VAV3	vav guanine nucleotide exchange factor 3
chr1	107644321	107644391	71	OE_peak_787	2.94624	3.2498	0	50	Intron (uc001dvk.2/10451, intron 19 of 26)	1	107596295	107673649	77355	2	10451	uc057iuv.1	29258	ENSG00000134215	VAV3	vav guanine nucleotide exchange factor 3
chr1	107652899	107653044	146	OE_peak_788	3.36713	4.02361	0	123	Intron (uc001dvk.2/10451, intron 19 of 26)	1	107596295	107673649	77355	2	10451	uc057iuv.1	20605	ENSG00000134215	VAV3	vav guanine nucleotide exchange factor 3
chr1	107695565	107695664	100	OE_peak_789	2.36975	2.50251	0	48	Intron (uc001dvk.2/10451, intron 17 of 26)	1	107609814	107688528	78715	2	10451	uc057iux.1	-7037	ENSG00000134215	VAV3	vav guanine nucleotide exchange factor 3
chr1	107796191	107796297	107	OE_peak_790	4.20891	5.71408	0.70814	65	Intron (uc001dvk.2/10451, intron 2 of 26)	1	107573169	107785624	212456	2	10451	uc057iuu.1	-10567	ENSG00000134215	VAV3	vav guanine nucleotide exchange factor 3
chr1	107838084	107838193	110	OE_peak_791	2.88597	3.16055	0	102	Intron (uc001dvk.2/10451, intron 2 of 26)	1	107766515	107820896	54382	2	10451	uc057ivb.1	-17188	ENSG00000134215	VAV3	vav guanine nucleotide exchange factor 3
chr1	108558473	108558543	71	OE_peak_792	2.94624	3.2498	0	43	Promoter (1-2kb)	1	108560089	108639327	79239	1	284611	uc010ouy.3	-1546	ENSG00000162636	FAM102B	family with sequence similarity 102 member B
chr1	108819189	108819259	71	OE_peak_793	3.29825	3.91936	0	42	Promoter (1-2kb)	1	108816143	108820578	4436	2	254268	uc057iwg.1	1319	ENSG00000162641	AKNAD1	AKNA domain containing 1
chr1	108858935	108859015	81	OE_peak_794	3.78802	4.84666	0	51	Promoter (<=1kb)	1	108815901	108858228	42328	2	254268	uc057iwf.1	-707	ENSG00000162641	AKNAD1	AKNA domain containing 1
chr1	108892594	108892664	71	OE_peak_795	3.30992	3.93702	0	43	Intron (uc010ovc.3/uc010ovc.3, intron 3 of 15)	1	108877408	108896963	19556	1	29899	uc057iwq.1	15186	ENSG00000121957	GPSM2	G-protein signaling modulator 2
chr1	108926190	108926268	79	OE_peak_796	2.52535	2.5312	0	46	Intron (uc010ovc.3/uc010ovc.3, intron 15 of 15)	1	108929939	108943527	13589	2	23155	uc057iws.1	17259	ENSG00000121940	CLCC1	chloride channel CLIC like 1
chr1	108969622	108969692	71	OE_peak_797	2.52535	2.5312	0	45	Downstream (<1kb)	1	108837660	108963484	125825	2	254268	uc057iwm.1	-6138	ENSG00000162641	AKNAD1	AKNA domain containing 1
chr1	109086014	109086168	155	OE_peak_798	2.65187	2.81455	0	128	Distal Intergenic	1	109064140	109076002	11863	2	6884	uc001dwm.2	-10012	ENSG00000197780	TAF13	TATA-box binding protein associated factor 13
chr1	109385065	109385135	71	OE_peak_799	3.31455	3.94402	0	48	Intron (uc010ovi.3/6272, intron 1 of 19)	1	109350947	109389899	38953	2	6272	uc057iyp.2	4764	ENSG00000134243	SORT1	sortilin 1
chr1	109440275	109440399	125	OE_peak_800	2.66597	3.0948	0	69	Distal Intergenic	1	109411953	109426427	14475	2	5686	uc057iyx.1	-13848	ENSG00000143106	PSMA5	proteasome subunit alpha 5
chr1	109583794	109583892	99	OE_peak_801	3.22003	3.80098	0	46	Intron (uc001dxz.4/2773, intron 5 of 8)	1	109598893	109598967	75	1	406974	uc010ovq.1	-15001	ENSG00000065135	MIR197	microRNA 197
chr1	109993790	109993914	125	OE_peak_802	3.29825	3.91936	0	27	Intron (uc001dyx.4/10768, intron 1 of 16)	1	109985015	110015531	30517	1	10768	uc057jcr.1	8775	ENSG00000168710	AHCYL1	adenosylhomocysteinase like 1
chr1	110363822	110363892	71	OE_peak_803	3.36713	4.02361	0	30	3' UTR	1	110375036	110379183	4148	2	9122	uc057jdt.1	15291	ENSG00000168679	SLC16A4	solute carrier family 16 member 4
chr1	110640378	110640451	74	OE_peak_804	2.94624	3.2498	0	13	Distal Intergenic	1	110593580	110631474	37895	2	3737	uc009wfv.2	-8904	ENSG00000177301	KCNA2	potassium voltage-gated channel subfamily A member 2
chr1	110761888	110761959	72	OE_peak_805	3.29825	3.91936	0	15	Distal Intergenic	1	110672465	110675033	2569	2	3738	uc001dzv.3	-86855	ENSG00000177272	KCNA3	potassium voltage-gated channel subfamily A member 3
chr1	110924170	110924240	71	OE_peak_806	2.88597	3.16055	0	33	Distal Intergenic	1	110897670	110899316	1647	1	963	uc057jgi.1	26500	ENSG00000143119	CD53	CD53 molecule
chr1	110936523	110936648	126	OE_peak_807	4.6298	6.62186	1.50334	58	Exon (uc057jgj.1/uc057jgj.1, exon 1 of 1)	1	110947191	110952961	5771	2	55791	uc001dzz.4	16313	ENSG00000121931	LRIF1	ligand dependent nuclear receptor interacting factor 1
chr1	110944522	110944654	133	OE_peak_808	3.29825	3.91936	0	101	Exon (uc057jgk.1/uc057jgk.1, exon 1 of 2)	1	110947191	110952961	5771	2	55791	uc001dzz.4	8307	ENSG00000121931	LRIF1	ligand dependent nuclear receptor interacting factor 1
chr1	110985922	110985992	71	OE_peak_809	2.94624	3.2498	0	66	Distal Intergenic	1	110947185	110964079	16895	2	55791	uc001eaa.4	-21843	ENSG00000121931	LRIF1	ligand dependent nuclear receptor interacting factor 1
chr1	111069579	111069649	71	OE_peak_810	3.36713	4.02361	0	27	Distal Intergenic	1	111118560	111120596	2037	2	128338	uc057jgr.1	50947	ENSG00000156171	DRAM2	DNA damage regulated autophagy modulator 2
chr1	111109116	111109219	104	OE_peak_811	2.94624	3.2498	0	63	Distal Intergenic	1	111118560	111120596	2037	2	128338	uc057jgr.1	11377	ENSG00000156171	DRAM2	DNA damage regulated autophagy modulator 2
chr1	111116841	111116932	92	OE_peak_812	2.47369	2.45684	0	59	Downstream (<1kb)	1	111118560	111120596	2037	2	128338	uc057jgr.1	3664	ENSG00000156171	DRAM2	DNA damage regulated autophagy modulator 2
chr1	111206883	111206953	71	OE_peak_813	2.88597	3.16055	0	30	Promoter (2-3kb)	1	111197919	111204535	6617	2	79961	uc057jhm.1	-2348	ENSG00000162777	DENND2D	DENN domain containing 2D
chr1	111522277	111522359	83	OE_peak_814	2.41321	2.4618	0	54	Intron (uc001ebg.5/57413, intron 1 of 5)	1	111499429	111503760	4332	2	140	uc001ebh.5	-18517	ENSG00000282608	ADORA3	adenosine A3 receptor
chr1	111621340	111621410	71	OE_peak_815	2.68621	2.86526	0	3	Promoter (1-2kb)	1	111619783	111716691	96909	1	5906	uc001ebn.2	1557	ENSG00000116473	RAP1A	RAP1A, member of RAS oncogene family
chr1	111642747	111642819	73	OE_peak_816	3.13489	3.67209	0	17	Intron (uc001ebi.4/5906, intron 1 of 7)	1	111627469	111712696	85228	1	5906	uc057jjl.1	15278	ENSG00000116473	RAP1A	RAP1A, member of RAS oncogene family
chr1	111744709	111744779	71	OE_peak_817	2.75795	3.09945	0	57	Intron (uc001ebq.1/100506343, intron 2 of 2)	1	111739853	111746613	6761	1	100506343	uc021ort.2	4856	ENSG00000227811	FAM212B-AS1	FAM212B antisense RNA 1
chr1	111947977	111948047	71	OE_peak_818	2.88597	3.16055	0	64	Intron (uc057jjv.1/3752, intron 1 of 5)	1	111770662	111982796	212135	2	3752	uc057jjv.1	34749	ENSG00000171385	KCND3	potassium voltage-gated channel subfamily D member 3
chr1	112206322	112206392	71	OE_peak_819	2.51758	2.52002	0	40	Intron (uc057jkb.1/uc057jkb.1, intron 1 of 1)	1	112396181	112461164	64984	1	55917	uc001ebx.4	-189789	ENSG00000143079	CTTNBP2NL	CTTNBP2 N-terminal like
chr1	112209510	112209592	83	OE_peak_820	2.94624	3.2498	0	61	Intron (uc057jkb.1/uc057jkb.1, intron 1 of 1)	1	112396181	112461164	64984	1	55917	uc001ebx.4	-186589	ENSG00000143079	CTTNBP2NL	CTTNBP2 N-terminal like
chr1	112214273	112214343	71	OE_peak_821	2.94624	3.2498	0	32	Intron (uc057jkb.1/uc057jkb.1, intron 1 of 1)	1	112396181	112461164	64984	1	55917	uc001ebx.4	-181838	ENSG00000143079	CTTNBP2NL	CTTNBP2 N-terminal like
chr1	112642885	112642995	111	OE_peak_822	2.74303	2.9492	0	65	Intron (uc001ecj.2/829, intron 1 of 9)	1	112659329	112670170	10842	1	829	uc057jlf.1	-16334	ENSG00000116489	CAPZA1	capping actin protein of muscle Z-line alpha subunit 1
chr1	113122186	113122256	71	OE_peak_823	3.36713	4.02361	0	24	Intron (uc001edf.2/9860, intron 17 of 17)	1	113103201	113124997	21797	1	9860	uc057jnj.1	18985	ENSG00000198799	LRIG2	leucine rich repeats and immunoglobulin like domains 2
chr1	113413459	113413529	71	OE_peak_824	2.36975	2.50251	0	47	Intron (uc001edh.4/260425, intron 1 of 21)	1	113391261	113404455	13195	1	260425	uc057jnl.1	22198	ENSG00000081026	MAGI3	membrane associated guanylate kinase, WW and PDZ domain containing 3
chr1	113416840	113416910	71	OE_peak_825	2.88597	3.16055	0	25	Intron (uc001edh.4/260425, intron 1 of 21)	1	113391261	113404455	13195	1	260425	uc057jnl.1	25579	ENSG00000081026	MAGI3	membrane associated guanylate kinase, WW and PDZ domain containing 3
chr1	113505031	113505158	128	OE_peak_826	2.94624	3.2498	0	116	Intron (uc001edh.4/260425, intron 1 of 21)	1	113391261	113404455	13195	1	260425	uc057jnl.1	113770	ENSG00000081026	MAGI3	membrane associated guanylate kinase, WW and PDZ domain containing 3
chr1	113581579	113581682	104	OE_peak_827	2.41321	2.4618	0	68	Intron (uc001edh.4/260425, intron 3 of 21)	1	113699875	113705981	6107	2	10745	uc057jnp.1	124299	ENSG00000116793	PHTF1	putative homeodomain transcription factor 1
chr1	113670246	113670316	71	OE_peak_828	3.71053	4.72732	0	45	Intron (uc001edh.4/260425, intron 17 of 21)	1	113699875	113705981	6107	2	10745	uc057jnp.1	35665	ENSG00000116793	PHTF1	putative homeodomain transcription factor 1
chr1	113694732	113694870	139	OE_peak_829	2.94624	3.2498	0	115	Downstream (1-2kb)	1	113699875	113705981	6107	2	10745	uc057jnp.1	11111	ENSG00000116793	PHTF1	putative homeodomain transcription factor 1
chr1	113703795	113703865	71	OE_peak_830	2.94624	3.2498	0	29	Promoter (2-3kb)	1	113699875	113705981	6107	2	10745	uc057jnp.1	2116	ENSG00000116793	PHTF1	putative homeodomain transcription factor 1
chr1	113806409	113806512	104	OE_peak_831	2.41321	2.4618	0	3	Intron (uc001edq.4/54665, intron 1 of 6)	1	113765342	113812275	46934	2	54665	uc057jnx.1	5763	ENSG00000081019	RSBN1	round spermatid basic protein 1
chr1	114098557	114098655	99	OE_peak_832	2.88597	3.16055	0	43	Intron (uc001eeu.4/148281, intron 5 of 6)	1	114089292	114152440	63149	2	148281	uc021orz.1	53785	ENSG00000134207	SYT6	synaptotagmin 6
chr1	114404351	114404428	78	OE_peak_833	3.79218	5.28479	0.35167	46	Promoter (2-3kb)	1	114404326	114406967	2642	2	51592	uc057jpq.1	2539	ENSG00000197323	TRIM33	tripartite motif containing 33
chr1	114460161	114460266	106	OE_peak_834	3.29825	3.91936	0	69	Promoter (2-3kb)	1	114397608	114463236	65629	2	51592	uc057jpo.1	2970	ENSG00000197323	TRIM33	tripartite motif containing 33
chr1	114540672	114540767	96	OE_peak_835	2.70724	2.89632	0	51	Distal Intergenic	1	114397621	114511160	113540	2	51592	uc057jpp.1	-29512	ENSG00000197323	TRIM33	tripartite motif containing 33
chr1	114634652	114634722	71	OE_peak_836	2.88597	3.16055	0	7	Intron (uc001efc.2/163259, intron 1 of 17)	1	114582851	114626193	43343	2	163259	uc057jpu.1	-8459	ENSG00000175984	DENND2C	DENN domain containing 2C
chr1	114662136	114662331	196	OE_peak_837	2.41321	2.4618	0	101	Intron (uc001efc.2/163259, intron 1 of 17)	1	114582850	114670035	87186	2	163259	uc001efd.2	7704	ENSG00000175984	DENND2C	DENN domain containing 2C
chr1	114688445	114688515	71	OE_peak_838	3.36713	4.02361	0	59	Promoter (1-2kb)	1	114679689	114686999	7311	2	270	uc057jpx.1	-1446	ENSG00000116748	AMPD1	adenosine monophosphate deaminase 1
chr1	114771512	114771582	71	OE_peak_839	2.94624	3.2498	0	16	3' UTR	1	114774142	114780190	6049	2	80143	uc057jqm.1	8608	ENSG00000052723	SIKE1	suppressor of IKBKE 1
chr1	114825018	114825118	101	OE_peak_840	3.36713	4.02361	0	68	Distal Intergenic	1	114854803	114995370	140568	1	6847	uc001efr.5	-29685	ENSG00000198765	SYCP1	synaptonemal complex protein 1
chr1	114870001	114870123	123	OE_peak_841	2.52535	2.5312	0	92	Intron (uc001efr.5/6847, intron 8 of 31)	1	114859688	114863110	3423	1	6847	uc057jqw.1	10313	ENSG00000198765	SYCP1	synaptonemal complex protein 1
chr1	114897545	114897648	104	OE_peak_842	4.08045	5.51336	0.55347	58	Intron (uc001efr.5/6847, intron 16 of 31)	1	114910079	114944947	34869	1	6847	uc057jqx.1	-12431	ENSG00000198765	SYCP1	synaptonemal complex protein 1
chr1	114948110	114948185	76	OE_peak_843	3.78802	4.84666	0	14	Intron (uc001efr.5/6847, intron 27 of 31)	1	114977557	114995354	17798	1	6847	uc057jqz.1	-29372	ENSG00000198765	SYCP1	synaptonemal complex protein 1
chr1	115077955	115078041	87	OE_peak_844	3.78802	4.84666	0	41	Intron (uc001eft.5/10100, intron 1 of 7)	1	115050383	115089414	39032	2	10100	uc057jrc.1	11373	ENSG00000134198	TSPAN2	tetraspanin 2
chr1	115080263	115080333	71	OE_peak_845	2.88597	3.16055	0	11	Intron (uc001eft.5/10100, intron 1 of 7)	1	115050383	115089414	39032	2	10100	uc057jrc.1	9081	ENSG00000134198	TSPAN2	tetraspanin 2
chr1	115148963	115149033	71	OE_peak_846	3.22003	3.80098	0	25	Distal Intergenic	1	115050356	115089500	39145	2	10100	uc057jrb.1	-59463	ENSG00000134198	TSPAN2	tetraspanin 2
chr1	115265676	115265746	71	OE_peak_847	3.78802	4.84666	0	47	Distal Intergenic	1	115285918	115338236	52319	2	4803	uc001efu.2	72490	ENSG00000134259	NGF	nerve growth factor
chr1	115586167	115586271	105	OE_peak_848	2.41321	2.4618	0	89	Distal Intergenic	1	115641953	115698224	56272	1	81839	uc001efv.1	-55682	ENSG00000173218	VANGL1	VANGL planar cell polarity protein 1
chr1	116061565	116061635	71	OE_peak_849	2.77978	3.0035	0	21	Intron (uc001egb.4/55356, intron 8 of 11)	1	116032677	116037527	4851	1	55356	uc057jrp.1	28888	ENSG00000163393	SLC22A15	solute carrier family 22 member 15
chr1	116101208	116101278	71	OE_peak_850	2.88597	3.16055	0	32	Distal Intergenic	1	116111755	116135240	23486	1	126868	uc001egc.1	-10477	ENSG00000173212	MAB21L3	mab-21 like 3
chr1	116195656	116195726	71	OE_peak_851	3.71053	4.72732	0	17	Distal Intergenic	1	116123873	116128247	4375	1	126868	uc057jrq.1	71783	ENSG00000173212	MAB21L3	mab-21 like 3
chr1	116282744	116282859	116	OE_peak_852	3.29825	3.91936	0	47	Distal Intergenic	1	116372668	116388155	15488	1	476	uc057jrt.1	-89809	ENSG00000163399	ATP1A1	ATPase Na+/K+ transporting subunit alpha 1
chr1	116283337	116283407	71	OE_peak_853	2.41321	2.4618	0	25	Distal Intergenic	1	116372668	116388155	15488	1	476	uc057jrt.1	-89261	ENSG00000163399	ATP1A1	ATPase Na+/K+ transporting subunit alpha 1
chr1	116296826	116296896	71	OE_peak_854	2.47369	2.45684	0	2	Distal Intergenic	1	116372668	116388155	15488	1	476	uc057jrt.1	-75772	ENSG00000163399	ATP1A1	ATPase Na+/K+ transporting subunit alpha 1
chr1	116339032	116339102	71	OE_peak_855	2.47369	2.45684	0	6	Distal Intergenic	1	116372668	116388155	15488	1	476	uc057jrt.1	-33566	ENSG00000163399	ATP1A1	ATPase Na+/K+ transporting subunit alpha 1
chr1	116430191	116430283	93	OE_peak_856	3.76912	5.02497	0.13476	56	Intron (uc057jsc.1/101929023, intron 2 of 3)	1	116392247	116418622	26376	2	84852	uc009whb.3	-11569	ENSG00000203865	ATP1A1-AS1	ATP1A1 antisense RNA 1
chr1	116540293	116540363	71	OE_peak_857	3.24204	3.83429	0	41	Intron (uc001egm.4/965, intron 2 of 5)	1	116519231	116544590	25360	2	965	uc057jsl.1	4227	ENSG00000116815	CD58	CD58 molecule
chr1	116647822	116647892	71	OE_peak_858	3.71053	4.72732	0	30	Promoter (<=1kb)	1	116616264	116646945	30682	2	3321	uc057jsn.1	-877	ENSG00000143061	IGSF3	immunoglobulin superfamily member 3
chr1	116685566	116685636	71	OE_peak_859	2.88597	3.16055	0	49	Distal Intergenic	1	116694112	116706603	12492	1	388667	uc031una.2	-8476	NA	C1orf137	chromosome 1 open reading frame 137
chr1	116709100	116709195	96	OE_peak_860	4.20891	5.71408	0.70814	57	Distal Intergenic	1	116694112	116706603	12492	1	388667	uc031una.2	14988	NA	C1orf137	chromosome 1 open reading frame 137
chr1	116897709	116897805	97	OE_peak_861	2.94624	3.2498	0	55	Distal Intergenic	1	116910057	116990358	80302	1	5738	uc001egv.2	-12252	ENSG00000134247	PTGFRN	prostaglandin F2 receptor inhibitor
chr1	117102067	117102137	71	OE_peak_862	2.36975	2.50251	0	2	3' UTR	1	117098246	117101700	3455	1	8458	uc057jte.1	3821	ENSG00000116830	TTF2	transcription termination factor 2
chr1	117280176	117280246	71	OE_peak_863	2.75795	3.09945	0	32	Distal Intergenic	1	117295520	117321336	25817	1	104355292	uc057jtn.1	-15274	ENSG00000235202	LINC01525	long intergenic non-protein coding RNA 1525
chr1	117378671	117378746	76	OE_peak_864	3.71053	4.72732	0	41	Intron (uc001ehd.2/10905, intron 1 of 12)	1	117367943	117420630	52688	1	10905	uc057jtp.1	10728	ENSG00000198162	MAN1A2	mannosidase alpha class 1A member 2
chr1	117474926	117475121	196	OE_peak_865	3.71053	4.72732	0	59	Intron (uc001ehd.2/10905, intron 8 of 12)	1	117496780	117523322	26543	1	10905	uc057jts.1	-21659	ENSG00000198162	MAN1A2	mannosidase alpha class 1A member 2
chr1	117748323	117748393	71	OE_peak_866	2.94624	3.2498	0	59	Distal Intergenic	1	117870184	117887733	17550	2	54834	uc057jty.1	139340	ENSG00000196505	GDAP2	ganglioside induced differentiation associated protein 2
chr1	117782209	117782279	71	OE_peak_867	2.41321	2.4618	0	69	Distal Intergenic	1	117870184	117887733	17550	2	54834	uc057jty.1	105454	ENSG00000196505	GDAP2	ganglioside induced differentiation associated protein 2
chr1	117940724	117940794	71	OE_peak_868	3.36713	4.02361	0	48	Intron (uc057juc.1/10885, intron 7 of 9)	1	117929775	117938529	8755	1	10885	uc057jue.1	10949	ENSG00000065183	WDR3	WD repeat domain 3
chr1	118009643	118009802	160	OE_peak_869	2.94624	3.2498	0	45	Promoter (1-2kb)	1	117965097	118008070	42974	2	200162	uc057jui.1	-1573	ENSG00000155761	SPAG17	sperm associated antigen 17
chr1	118217548	118217618	71	OE_peak_870	2.94624	3.2498	0	50	Distal Intergenic	1	118150397	118185223	34827	2	200162	uc057juq.1	-32325	ENSG00000155761	SPAG17	sperm associated antigen 17
chr1	118369411	118369525	115	OE_peak_871	3.36713	4.02361	0	51	Distal Intergenic	1	118150397	118185223	34827	2	200162	uc057juq.1	-184188	ENSG00000155761	SPAG17	sperm associated antigen 17
chr1	118512650	118512770	121	OE_peak_872	2.94624	3.2498	0	100	Distal Intergenic	1	118150397	118185223	34827	2	200162	uc057juq.1	-327427	ENSG00000155761	SPAG17	sperm associated antigen 17
chr1	118634448	118634518	71	OE_peak_873	2.75795	3.09945	0	29	Distal Intergenic	1	118883047	118914125	31079	2	6913	uc057jus.1	279607	ENSG00000092607	TBX15	T-box 15
chr1	118657350	118657420	71	OE_peak_874	2.75795	3.09945	0	37	Distal Intergenic	1	118883047	118914125	31079	2	6913	uc057jus.1	256705	ENSG00000092607	TBX15	T-box 15
chr1	118778418	118778488	71	OE_peak_875	3.29825	3.91936	0	23	Distal Intergenic	1	118883047	118914125	31079	2	6913	uc057jus.1	135637	ENSG00000092607	TBX15	T-box 15
chr1	118970519	118970633	115	OE_peak_876	3.30808	4.10545	0	48	Intron (uc001ehl.2/6913, intron 1 of 7)	1	118883047	118987805	104759	2	6913	uc057jut.1	17172	ENSG00000092607	TBX15	T-box 15
chr1	119023637	119023729	93	OE_peak_877	2.47369	2.45684	0	60	Distal Intergenic	1	119000618	119001405	788	2	105378933	uc057juv.1	-22232	ENSG00000226172	LOC105378933	uncharacterized LOC105378933
chr1	119053692	119053770	79	OE_peak_878	3.78802	4.84666	0	29	Intron (uc057juy.1/104472716, intron 1 of 1)	1	119047405	119064785	17381	1	104472716	uc057juy.1	6287	NA	WARS2-IT1	WARS2 intronic transcript 1
chr1	119199041	119199130	90	OE_peak_879	2.94624	3.2498	0	9	Intron (uc031pns.2/101929147, intron 4 of 4)	1	119146409	119147033	625	1	101929147	uc057jvb.1	52632	ENSG00000231365	LOC101929147	uncharacterized LOC101929147
chr1	119362557	119362627	71	OE_peak_880	2.94051	3.37738	0	11	Distal Intergenic	1	119368779	119386694	17916	1	51179	uc057jvg.1	-6152	ENSG00000116882	HAO2	hydroxyacid oxidase 2
chr1	119410951	119411082	132	OE_peak_881	2.94624	3.2498	0	15	Distal Intergenic	1	119414931	119423035	8105	1	3284	uc021ost.2	-3849	ENSG00000203859	HSD3B2	hydroxy-delta-5-steroid dehydrogenase, 3 beta- and steroid delta-isomerase 2
chr1	119630121	119630257	137	OE_peak_882	2.97744	3.43344	0	29	Intron (uc001ehy.2/90874, intron 1 of 2)	1	119619422	119647773	28352	2	90874	uc001ehy.2	17516	ENSG00000143067	ZNF697	zinc finger protein 697
chr1	120194312	120194434	123	OE_peak_883	2.3574	2.29004	0	81	Distal Intergenic	1	120150898	120176515	25618	2	9554	uc031unv.2	-17797	ENSG00000265808	SEC22B	SEC22 homolog B, vesicle trafficking protein (gene/pseudogene)
chr1	120254800	120254878	79	OE_peak_884	5.03517	7.54188	2.32678	41	Distal Intergenic	1	120150898	120176515	25618	2	9554	uc031unv.2	-78285	ENSG00000265808	SEC22B	SEC22 homolog B, vesicle trafficking protein (gene/pseudogene)
chr1	120260105	120260186	82	OE_peak_885	4.25423	6.02667	0.98339	44	Distal Intergenic	1	120150898	120176515	25618	2	9554	uc031unv.2	-83590	ENSG00000265808	SEC22B	SEC22 homolog B, vesicle trafficking protein (gene/pseudogene)
chr1	120463167	120463284	118	OE_peak_886	2.31148	2.6343	0	48	Distal Intergenic	1	120150898	120176515	25618	2	9554	uc031unv.2	-286652	ENSG00000265808	SEC22B	SEC22 homolog B, vesicle trafficking protein (gene/pseudogene)
chr1	120688012	120688109	98	OE_peak_887	2.41321	2.4618	0	85	Distal Intergenic	1	120850819	120850985	167	2	101954277	uc031uoz.1	162876	ENSG00000275538	RNVU1-19	RNA, variant U1 small nuclear 19
chr1	120796350	120796459	110	OE_peak_888	2.52535	2.5312	0	47	Distal Intergenic	1	120850819	120850985	167	2	101954277	uc031uoz.1	54526	ENSG00000275538	RNVU1-19	RNA, variant U1 small nuclear 19
chr1	120813960	120814030	71	OE_peak_889	2.95149	3.39406	0	40	Exon (uc057jwo.1/uc057jwo.1, exon 8 of 20)	1	120850819	120850985	167	2	101954277	uc031uoz.1	36955	ENSG00000275538	RNVU1-19	RNA, variant U1 small nuclear 19
chr1	120899584	120899654	71	OE_peak_890	3.78802	4.84666	0	35	Distal Intergenic	1	120889746	120890405	660	1	653505	uc031upa.2	9838	ENSG00000263353	PPIAL4A	peptidylprolyl isomerase A like 4A
chr1	120953848	120953918	71	OE_peak_891	3.36713	4.02361	0	36	Intron (uc057jww.1/728855, intron 1 of 2)	1	120942600	120942763	164	1	101954264	uc031upj.1	11248	ENSG00000277610	RNVU1-4	RNA, variant U1 small nuclear 4
chr1	121198823	121198921	99	OE_peak_892	2.85631	3.11666	0	41	Intron (uc057jxs.1/653464, intron 2 of 9)	1	121187102	121387966	200865	1	653464	uc057jxw.1	11721	ENSG00000171943	SRGAP2C	SLIT-ROBO Rho GTPase activating protein 2C
chr1	121245646	121245716	71	OE_peak_893	2.94624	3.2498	0	48	Intron (uc057jxs.1/653464, intron 2 of 9)	1	121187102	121387966	200865	1	653464	uc057jxw.1	58544	ENSG00000171943	SRGAP2C	SLIT-ROBO Rho GTPase activating protein 2C
chr1	121453284	121453391	108	OE_peak_894	2.52535	2.5312	0	39	Intron (uc057jxx.1/uc057jxx.1, intron 1 of 1)	1	121397478	121398806	1329	2	100873165	uc057jxy.1	-54478	ENSG00000230806	SRGAP2-AS1	SRGAP2 antisense RNA 1
chr1	121479835	121479940	106	OE_peak_895	2.52535	2.5312	0	35	Distal Intergenic	1	121397478	121398806	1329	2	100873165	uc057jxy.1	-81029	ENSG00000230806	SRGAP2-AS1	SRGAP2 antisense RNA 1
chr1	121480030	121480122	93	OE_peak_896	2.88597	3.16055	0	25	Distal Intergenic	1	121397478	121398806	1329	2	100873165	uc057jxy.1	-81224	ENSG00000230806	SRGAP2-AS1	SRGAP2 antisense RNA 1
chr1	121544872	121544950	79	OE_peak_897	4.20891	5.71408	0.70814	33	Distal Intergenic	1	121397478	121398806	1329	2	100873165	uc057jxy.1	-146066	ENSG00000230806	SRGAP2-AS1	SRGAP2 antisense RNA 1
chr1	121583986	121584069	84	OE_peak_898	3.39221	4.2359	0	50	Distal Intergenic	1	121397478	121398806	1329	2	100873165	uc057jxy.1	-185180	ENSG00000230806	SRGAP2-AS1	SRGAP2 antisense RNA 1
chr1	121613389	121613471	83	OE_peak_899	3.26933	10.4141	4.9551	36	Distal Intergenic	1	121397478	121398806	1329	2	100873165	uc057jxy.1	-214583	ENSG00000230806	SRGAP2-AS1	SRGAP2 antisense RNA 1
chr1	121616047	121616125	79	OE_peak_900	3.19887	15.3584	9.37976	34	Distal Intergenic	1	121397478	121398806	1329	2	100873165	uc057jxy.1	-217241	ENSG00000230806	SRGAP2-AS1	SRGAP2 antisense RNA 1
chr1	121636669	121636821	153	OE_peak_901	3.29825	3.91936	0	26	Distal Intergenic	1	121397478	121398806	1329	2	100873165	uc057jxy.1	-237863	ENSG00000230806	SRGAP2-AS1	SRGAP2 antisense RNA 1
chr1	121643386	121643474	89	OE_peak_902	3.55463	5.11608	0.20847	67	Distal Intergenic	1	121397478	121398806	1329	2	100873165	uc057jxy.1	-244580	ENSG00000230806	SRGAP2-AS1	SRGAP2 antisense RNA 1
chr1	121716994	121717065	72	OE_peak_903	3.0466	8.10966	2.84198	25	Distal Intergenic	1	121397478	121398806	1329	2	100873165	uc057jxy.1	-318188	ENSG00000230806	SRGAP2-AS1	SRGAP2 antisense RNA 1
chr1	121726321	121726391	71	OE_peak_904	3.71971	10.4182	4.95875	42	Distal Intergenic	1	121397478	121398806	1329	2	100873165	uc057jxy.1	-327515	ENSG00000230806	SRGAP2-AS1	SRGAP2 antisense RNA 1
chr1	121728176	121728248	73	OE_peak_905	4.6298	6.62186	1.50334	20	Distal Intergenic	1	121397478	121398806	1329	2	100873165	uc057jxy.1	-329370	ENSG00000230806	SRGAP2-AS1	SRGAP2 antisense RNA 1
chr1	121737490	121737571	82	OE_peak_906	5.23196	10.1832	4.74147	30	Distal Intergenic	1	121397478	121398806	1329	2	100873165	uc057jxy.1	-338684	ENSG00000230806	SRGAP2-AS1	SRGAP2 antisense RNA 1
chr1	121737788	121737860	73	OE_peak_907	3.06522	6.20243	1.13557	46	Distal Intergenic	1	121397478	121398806	1329	2	100873165	uc057jxy.1	-338982	ENSG00000230806	SRGAP2-AS1	SRGAP2 antisense RNA 1
chr1	121741472	121741542	71	OE_peak_908	2.64148	6.13469	1.07835	38	Distal Intergenic	1	121397478	121398806	1329	2	100873165	uc057jxy.1	-342666	ENSG00000230806	SRGAP2-AS1	SRGAP2 antisense RNA 1
chr1	121742030	121742104	75	OE_peak_909	1.72779	2.68356	0	22	Distal Intergenic	1	121397478	121398806	1329	2	100873165	uc057jxy.1	-343224	ENSG00000230806	SRGAP2-AS1	SRGAP2 antisense RNA 1
chr1	121751376	121751451	76	OE_peak_910	4.79412	8.05748	2.79479	40	Distal Intergenic	1	121397478	121398806	1329	2	100873165	uc057jxy.1	-352570	ENSG00000230806	SRGAP2-AS1	SRGAP2 antisense RNA 1
chr1	121755222	121755396	175	OE_peak_911	2.48286	4.16655	0	132	Distal Intergenic	1	121397478	121398806	1329	2	100873165	uc057jxy.1	-356416	ENSG00000230806	SRGAP2-AS1	SRGAP2 antisense RNA 1
chr1	121758291	121758386	96	OE_peak_912	2.73579	2.93851	0	29	Distal Intergenic	1	121397478	121398806	1329	2	100873165	uc057jxy.1	-359485	ENSG00000230806	SRGAP2-AS1	SRGAP2 antisense RNA 1
chr1	121761504	121761574	71	OE_peak_913	3.92952	7.03483	1.87084	26	Distal Intergenic	1	121397478	121398806	1329	2	100873165	uc057jxy.1	-362698	ENSG00000230806	SRGAP2-AS1	SRGAP2 antisense RNA 1
chr1	121762165	121762277	113	OE_peak_914	2.66597	3.0948	0	94	Distal Intergenic	1	121397478	121398806	1329	2	100873165	uc057jxy.1	-363359	ENSG00000230806	SRGAP2-AS1	SRGAP2 antisense RNA 1
chr1	121767720	121767824	105	OE_peak_915	2.08033	2.13932	0	0	Distal Intergenic	1	121397478	121398806	1329	2	100873165	uc057jxy.1	-368914	ENSG00000230806	SRGAP2-AS1	SRGAP2 antisense RNA 1
chr1	121773199	121773303	105	OE_peak_916	3.51948	4.83903	0	57	Distal Intergenic	1	121397478	121398806	1329	2	100873165	uc057jxy.1	-374393	ENSG00000230806	SRGAP2-AS1	SRGAP2 antisense RNA 1
chr1	121857718	121857836	119	OE_peak_917	1.84555	2.17508	0	37	Distal Intergenic	1	121397478	121398806	1329	2	100873165	uc057jxy.1	-458912	ENSG00000230806	SRGAP2-AS1	SRGAP2 antisense RNA 1
chr1	121860444	121860514	71	OE_peak_918	2.76098	6.55258	1.44373	29	Distal Intergenic	1	121397478	121398806	1329	2	100873165	uc057jxy.1	-461638	ENSG00000230806	SRGAP2-AS1	SRGAP2 antisense RNA 1
chr1	121862365	121862480	116	OE_peak_919	3.3757	5.02028	0.13116	83	Distal Intergenic	1	121397478	121398806	1329	2	100873165	uc057jxy.1	-463559	ENSG00000230806	SRGAP2-AS1	SRGAP2 antisense RNA 1
chr1	121863300	121863377	78	OE_peak_920	3.3988	17.5438	11.2836	33	Distal Intergenic	1	121397478	121398806	1329	2	100873165	uc057jxy.1	-464494	ENSG00000230806	SRGAP2-AS1	SRGAP2 antisense RNA 1
chr1	121886664	121886851	188	OE_peak_921	2.19822	3.64119	0	121	Distal Intergenic	1	121397478	121398806	1329	2	100873165	uc057jxy.1	-487858	ENSG00000230806	SRGAP2-AS1	SRGAP2 antisense RNA 1
chr1	121971542	121971652	111	OE_peak_922	1.91246	2.01212	0	0	Distal Intergenic	1	121397478	121398806	1329	2	100873165	uc057jxy.1	-572736	ENSG00000230806	SRGAP2-AS1	SRGAP2 antisense RNA 1
chr1	122178519	122178589	71	OE_peak_923	4.13693	6.09105	1.03854	55	Distal Intergenic	1	121397478	121398806	1329	2	100873165	uc057jxy.1	-779713	ENSG00000230806	SRGAP2-AS1	SRGAP2 antisense RNA 1
chr1	122230119	122230233	115	OE_peak_924	3.79218	5.28479	0.35167	55	Distal Intergenic	1	121397478	121398806	1329	2	100873165	uc057jxy.1	-831313	ENSG00000230806	SRGAP2-AS1	SRGAP2 antisense RNA 1
chr1	122237211	122237317	107	OE_peak_925	3.11603	4.3532	0	55	Distal Intergenic	1	121397478	121398806	1329	2	100873165	uc057jxy.1	-838405	ENSG00000230806	SRGAP2-AS1	SRGAP2 antisense RNA 1
chr1	122242734	122242824	91	OE_peak_926	3.09399	3.61014	0	45	Distal Intergenic	1	121397478	121398806	1329	2	100873165	uc057jxy.1	-843928	ENSG00000230806	SRGAP2-AS1	SRGAP2 antisense RNA 1
chr1	122279950	122280156	207	OE_peak_927	2.41321	2.4618	0	46	Distal Intergenic	1	121397478	121398806	1329	2	100873165	uc057jxy.1	-881144	ENSG00000230806	SRGAP2-AS1	SRGAP2 antisense RNA 1
chr1	122314826	122314922	97	OE_peak_928	3.25987	3.86127	0	27	Distal Intergenic	1	121397478	121398806	1329	2	100873165	uc057jxy.1	-916020	ENSG00000230806	SRGAP2-AS1	SRGAP2 antisense RNA 1
chr1	122318379	122318474	96	OE_peak_929	2.96219	3.73018	0	58	Distal Intergenic	1	121397478	121398806	1329	2	100873165	uc057jxy.1	-919573	ENSG00000230806	SRGAP2-AS1	SRGAP2 antisense RNA 1
chr1	122333479	122333570	92	OE_peak_930	4.14604	5.85415	0.83055	39	Distal Intergenic	1	121397478	121398806	1329	2	100873165	uc057jxy.1	-934673	ENSG00000230806	SRGAP2-AS1	SRGAP2 antisense RNA 1
chr1	122340351	122340477	127	OE_peak_931	2.68621	2.86526	0	113	Distal Intergenic	1	121397478	121398806	1329	2	100873165	uc057jxy.1	-941545	ENSG00000230806	SRGAP2-AS1	SRGAP2 antisense RNA 1
chr1	122347064	122347134	71	OE_peak_932	3.55788	4.90225	0.04122	42	Distal Intergenic	1	121397478	121398806	1329	2	100873165	uc057jxy.1	-948258	ENSG00000230806	SRGAP2-AS1	SRGAP2 antisense RNA 1
chr1	122357183	122357255	73	OE_peak_933	3.44744	4.51517	0	44	Distal Intergenic	1	121397478	121398806	1329	2	100873165	uc057jxy.1	-958377	ENSG00000230806	SRGAP2-AS1	SRGAP2 antisense RNA 1
chr1	122366178	122366248	71	OE_peak_934	3.71053	4.72732	0	22	Distal Intergenic	1	121397478	121398806	1329	2	100873165	uc057jxy.1	-967372	ENSG00000230806	SRGAP2-AS1	SRGAP2 antisense RNA 1
chr1	122374495	122374565	71	OE_peak_935	2.56948	3.94341	0	27	Distal Intergenic	1	121397478	121398806	1329	2	100873165	uc057jxy.1	-975689	ENSG00000230806	SRGAP2-AS1	SRGAP2 antisense RNA 1
chr1	122375045	122375125	81	OE_peak_936	3.1027	3.78545	0	61	Distal Intergenic	1	121397478	121398806	1329	2	100873165	uc057jxy.1	-976239	ENSG00000230806	SRGAP2-AS1	SRGAP2 antisense RNA 1
chr1	122392063	122392133	71	OE_peak_937	3.85085	5.86077	0.83278	36	Distal Intergenic	1	121397478	121398806	1329	2	100873165	uc057jxy.1	-993257	ENSG00000230806	SRGAP2-AS1	SRGAP2 antisense RNA 1
chr1	122421623	122421693	71	OE_peak_938	2.36975	2.50251	0	44	Distal Intergenic	1	121397478	121398806	1329	2	100873165	uc057jxy.1	-1022817	ENSG00000230806	SRGAP2-AS1	SRGAP2 antisense RNA 1
chr1	122426583	122426653	71	OE_peak_939	2.88597	3.16055	0	12	Distal Intergenic	1	121397478	121398806	1329	2	100873165	uc057jxy.1	-1027777	ENSG00000230806	SRGAP2-AS1	SRGAP2 antisense RNA 1
chr1	122444156	122444243	88	OE_peak_940	2.66597	3.0948	0	30	Distal Intergenic	1	121397478	121398806	1329	2	100873165	uc057jxy.1	-1045350	ENSG00000230806	SRGAP2-AS1	SRGAP2 antisense RNA 1
chr1	122478281	122478371	91	OE_peak_941	3.39221	4.2359	0	31	Distal Intergenic	1	121397478	121398806	1329	2	100873165	uc057jxy.1	-1079475	ENSG00000230806	SRGAP2-AS1	SRGAP2 antisense RNA 1
chr1	122479569	122479690	122	OE_peak_942	2.36975	2.50251	0	70	Distal Intergenic	1	121397478	121398806	1329	2	100873165	uc057jxy.1	-1080763	ENSG00000230806	SRGAP2-AS1	SRGAP2 antisense RNA 1
chr1	122486506	122486576	71	OE_peak_943	3.30992	3.93702	0	38	Distal Intergenic	1	121397478	121398806	1329	2	100873165	uc057jxy.1	-1087700	ENSG00000230806	SRGAP2-AS1	SRGAP2 antisense RNA 1
chr1	122494250	122494320	71	OE_peak_944	3.36713	4.02361	0	18	Distal Intergenic	1	121397478	121398806	1329	2	100873165	uc057jxy.1	-1095444	ENSG00000230806	SRGAP2-AS1	SRGAP2 antisense RNA 1
chr1	122494757	122494846	90	OE_peak_945	3.91861	5.25993	0.33509	53	Distal Intergenic	1	121397478	121398806	1329	2	100873165	uc057jxy.1	-1095951	ENSG00000230806	SRGAP2-AS1	SRGAP2 antisense RNA 1
chr1	122502983	122503053	71	OE_peak_946	2.9259	5.64388	0.65611	44	Distal Intergenic	1	121397478	121398806	1329	2	100873165	uc057jxy.1	-1104177	ENSG00000230806	SRGAP2-AS1	SRGAP2 antisense RNA 1
chr1	122523787	122523862	76	OE_peak_947	3.89504	6.44552	1.34912	44	Distal Intergenic	1	121397478	121398806	1329	2	100873165	uc057jxy.1	-1124981	ENSG00000230806	SRGAP2-AS1	SRGAP2 antisense RNA 1
chr1	122568486	122568567	82	OE_peak_948	4.14077	5.84573	0.8229	31	Distal Intergenic	1	121397478	121398806	1329	2	100873165	uc057jxy.1	-1169680	ENSG00000230806	SRGAP2-AS1	SRGAP2 antisense RNA 1
chr1	122572502	122572598	97	OE_peak_949	1.92711	2.1195	0	52	Distal Intergenic	1	121397478	121398806	1329	2	100873165	uc057jxy.1	-1173696	ENSG00000230806	SRGAP2-AS1	SRGAP2 antisense RNA 1
chr1	122577343	122577420	78	OE_peak_950	3.11603	4.3532	0	69	Distal Intergenic	1	121397478	121398806	1329	2	100873165	uc057jxy.1	-1178537	ENSG00000230806	SRGAP2-AS1	SRGAP2 antisense RNA 1
chr1	122589469	122589592	124	OE_peak_951	2.2742	2.79766	0	120	Distal Intergenic	1	121397478	121398806	1329	2	100873165	uc057jxy.1	-1190663	ENSG00000230806	SRGAP2-AS1	SRGAP2 antisense RNA 1
chr1	122626229	122626309	81	OE_peak_952	3.70783	4.92832	0.06475	46	Distal Intergenic	1	121397478	121398806	1329	2	100873165	uc057jxy.1	-1227423	ENSG00000230806	SRGAP2-AS1	SRGAP2 antisense RNA 1
chr1	122630320	122630390	71	OE_peak_953	4.28329	6.33089	1.24732	12	Distal Intergenic	1	121397478	121398806	1329	2	100873165	uc057jxy.1	-1231514	ENSG00000230806	SRGAP2-AS1	SRGAP2 antisense RNA 1
chr1	122642872	122642951	80	OE_peak_954	2.48286	4.16655	0	40	Distal Intergenic	1	121397478	121398806	1329	2	100873165	uc057jxy.1	-1244066	ENSG00000230806	SRGAP2-AS1	SRGAP2 antisense RNA 1
chr1	122646806	122646876	71	OE_peak_955	3.03568	3.85061	0	33	Distal Intergenic	1	121397478	121398806	1329	2	100873165	uc057jxy.1	-1248000	ENSG00000230806	SRGAP2-AS1	SRGAP2 antisense RNA 1
chr1	122647294	122647436	143	OE_peak_956	1.92711	2.1195	0	91	Distal Intergenic	1	121397478	121398806	1329	2	100873165	uc057jxy.1	-1248488	ENSG00000230806	SRGAP2-AS1	SRGAP2 antisense RNA 1
chr1	122661768	122661911	144	OE_peak_957	3.23607	4.97081	0.0937	103	Distal Intergenic	1	121397478	121398806	1329	2	100873165	uc057jxy.1	-1262962	ENSG00000230806	SRGAP2-AS1	SRGAP2 antisense RNA 1
chr1	122664855	122664959	105	OE_peak_958	3.63537	5.71838	0.70901	54	Distal Intergenic	1	121397478	121398806	1329	2	100873165	uc057jxy.1	-1266049	ENSG00000230806	SRGAP2-AS1	SRGAP2 antisense RNA 1
chr1	122671476	122671572	97	OE_peak_959	3.39913	4.84883	0	39	Distal Intergenic	1	121397478	121398806	1329	2	100873165	uc057jxy.1	-1272670	ENSG00000230806	SRGAP2-AS1	SRGAP2 antisense RNA 1
chr1	122673956	122674037	82	OE_peak_960	2.50791	4.0885	0	25	Distal Intergenic	1	121397478	121398806	1329	2	100873165	uc057jxy.1	-1275150	ENSG00000230806	SRGAP2-AS1	SRGAP2 antisense RNA 1
chr1	122693366	122693537	172	OE_peak_961	1.84555	2.17508	0	119	Distal Intergenic	1	121397478	121398806	1329	2	100873165	uc057jxy.1	-1294560	ENSG00000230806	SRGAP2-AS1	SRGAP2 antisense RNA 1
chr1	122697572	122697678	107	OE_peak_962	3.41874	4.88271	0.02359	61	Distal Intergenic	1	121397478	121398806	1329	2	100873165	uc057jxy.1	-1298766	ENSG00000230806	SRGAP2-AS1	SRGAP2 antisense RNA 1
chr1	122713921	122714021	101	OE_peak_963	2.64724	4.58602	0	59	Distal Intergenic	1	121397478	121398806	1329	2	100873165	uc057jxy.1	-1315115	ENSG00000230806	SRGAP2-AS1	SRGAP2 antisense RNA 1
chr1	122728809	122728956	148	OE_peak_964	3.85085	5.86077	0.83278	104	Distal Intergenic	1	121397478	121398806	1329	2	100873165	uc057jxy.1	-1330003	ENSG00000230806	SRGAP2-AS1	SRGAP2 antisense RNA 1
chr1	122729843	122729933	91	OE_peak_965	3.45973	4.74037	0	42	Distal Intergenic	1	121397478	121398806	1329	2	100873165	uc057jxy.1	-1331037	ENSG00000230806	SRGAP2-AS1	SRGAP2 antisense RNA 1
chr1	122747727	122747805	79	OE_peak_966	4.46616	6.62824	1.50893	21	Distal Intergenic	1	121397478	121398806	1329	2	100873165	uc057jxy.1	-1348921	ENSG00000230806	SRGAP2-AS1	SRGAP2 antisense RNA 1
chr1	122767185	122767285	101	OE_peak_967	2.08033	2.13932	0	60	Distal Intergenic	1	121397478	121398806	1329	2	100873165	uc057jxy.1	-1368379	ENSG00000230806	SRGAP2-AS1	SRGAP2 antisense RNA 1
chr1	122774231	122774356	126	OE_peak_968	2.66597	3.0948	0	58	Distal Intergenic	1	121397478	121398806	1329	2	100873165	uc057jxy.1	-1375425	ENSG00000230806	SRGAP2-AS1	SRGAP2 antisense RNA 1
chr1	122775592	122775670	79	OE_peak_969	3.1027	3.78545	0	42	Distal Intergenic	1	121397478	121398806	1329	2	100873165	uc057jxy.1	-1376786	ENSG00000230806	SRGAP2-AS1	SRGAP2 antisense RNA 1
chr1	122778149	122778252	104	OE_peak_970	2.08632	2.43283	0	99	Distal Intergenic	1	121397478	121398806	1329	2	100873165	uc057jxy.1	-1379343	ENSG00000230806	SRGAP2-AS1	SRGAP2 antisense RNA 1
chr1	122784299	122784369	71	OE_peak_971	2.96219	3.73018	0	47	Distal Intergenic	1	121397478	121398806	1329	2	100873165	uc057jxy.1	-1385493	ENSG00000230806	SRGAP2-AS1	SRGAP2 antisense RNA 1
chr1	122799363	122799464	102	OE_peak_972	2.6079	3.87841	0	64	Distal Intergenic	1	121397478	121398806	1329	2	100873165	uc057jxy.1	-1400557	ENSG00000230806	SRGAP2-AS1	SRGAP2 antisense RNA 1
chr1	122803789	122803859	71	OE_peak_973	3.47447	4.76476	0	57	Distal Intergenic	1	121397478	121398806	1329	2	100873165	uc057jxy.1	-1404983	ENSG00000230806	SRGAP2-AS1	SRGAP2 antisense RNA 1
chr1	122805066	122805282	217	OE_peak_974	3.79218	5.28479	0.35167	183	Distal Intergenic	1	121397478	121398806	1329	2	100873165	uc057jxy.1	-1406260	ENSG00000230806	SRGAP2-AS1	SRGAP2 antisense RNA 1
chr1	122806173	122806320	148	OE_peak_975	2.32482	3.87895	0	125	Distal Intergenic	1	121397478	121398806	1329	2	100873165	uc057jxy.1	-1407367	ENSG00000230806	SRGAP2-AS1	SRGAP2 antisense RNA 1
chr1	122831219	122831304	86	OE_peak_976	3.69079	5.11987	0.21202	22	Distal Intergenic	1	121397478	121398806	1329	2	100873165	uc057jxy.1	-1432413	ENSG00000230806	SRGAP2-AS1	SRGAP2 antisense RNA 1
chr1	122834090	122834181	92	OE_peak_977	2.09163	2.93595	0	59	Distal Intergenic	1	121397478	121398806	1329	2	100873165	uc057jxy.1	-1435284	ENSG00000230806	SRGAP2-AS1	SRGAP2 antisense RNA 1
chr1	122838516	122838636	121	OE_peak_978	4.06776	5.97707	0.9386	67	Distal Intergenic	1	121397478	121398806	1329	2	100873165	uc057jxy.1	-1439710	ENSG00000230806	SRGAP2-AS1	SRGAP2 antisense RNA 1
chr1	122840386	122840460	75	OE_peak_979	3.66178	5.0725	0.17581	48	Distal Intergenic	1	121397478	121398806	1329	2	100873165	uc057jxy.1	-1441580	ENSG00000230806	SRGAP2-AS1	SRGAP2 antisense RNA 1
chr1	122840748	122840839	92	OE_peak_980	5.01021	8.42963	3.13548	37	Distal Intergenic	1	121397478	121398806	1329	2	100873165	uc057jxy.1	-1441942	ENSG00000230806	SRGAP2-AS1	SRGAP2 antisense RNA 1
chr1	122854856	122854973	118	OE_peak_981	1.96859	2.54346	0	90	Distal Intergenic	1	121397478	121398806	1329	2	100873165	uc057jxy.1	-1456050	ENSG00000230806	SRGAP2-AS1	SRGAP2 antisense RNA 1
chr1	122864472	122864542	71	OE_peak_982	3.11603	4.3532	0	30	Distal Intergenic	1	121397478	121398806	1329	2	100873165	uc057jxy.1	-1465666	ENSG00000230806	SRGAP2-AS1	SRGAP2 antisense RNA 1
chr1	122874197	122874327	131	OE_peak_983	2.29099	2.71346	0	123	Distal Intergenic	1	121397478	121398806	1329	2	100873165	uc057jxy.1	-1475391	ENSG00000230806	SRGAP2-AS1	SRGAP2 antisense RNA 1
chr1	122908674	122908744	71	OE_peak_984	3.60081	6.84852	1.70459	42	Distal Intergenic	1	121397478	121398806	1329	2	100873165	uc057jxy.1	-1509868	ENSG00000230806	SRGAP2-AS1	SRGAP2 antisense RNA 1
chr1	122940319	122940415	97	OE_peak_985	2.43404	3.36783	0	55	Distal Intergenic	1	121397478	121398806	1329	2	100873165	uc057jxy.1	-1541513	ENSG00000230806	SRGAP2-AS1	SRGAP2 antisense RNA 1
chr1	122941944	122942014	71	OE_peak_986	2.77378	3.73644	0	24	Distal Intergenic	1	121397478	121398806	1329	2	100873165	uc057jxy.1	-1543138	ENSG00000230806	SRGAP2-AS1	SRGAP2 antisense RNA 1
chr1	122956306	122956376	71	OE_peak_987	4.13693	6.09105	1.03854	56	Distal Intergenic	1	121397478	121398806	1329	2	100873165	uc057jxy.1	-1557500	ENSG00000230806	SRGAP2-AS1	SRGAP2 antisense RNA 1
chr1	122971747	122971843	97	OE_peak_988	3.55788	4.90225	0.04122	54	Distal Intergenic	1	121397478	121398806	1329	2	100873165	uc057jxy.1	-1572941	ENSG00000230806	SRGAP2-AS1	SRGAP2 antisense RNA 1
chr1	122972094	122972166	73	OE_peak_989	4.1547	7.19994	2.02077	38	Distal Intergenic	1	121397478	121398806	1329	2	100873165	uc057jxy.1	-1573288	ENSG00000230806	SRGAP2-AS1	SRGAP2 antisense RNA 1
chr1	122988512	122988648	137	OE_peak_990	4.50576	6.69235	1.56653	119	Distal Intergenic	1	121397478	121398806	1329	2	100873165	uc057jxy.1	-1589706	ENSG00000230806	SRGAP2-AS1	SRGAP2 antisense RNA 1
chr1	123005075	123005192	118	OE_peak_991	3.44744	4.51517	0	77	Distal Intergenic	1	121397478	121398806	1329	2	100873165	uc057jxy.1	-1606269	ENSG00000230806	SRGAP2-AS1	SRGAP2 antisense RNA 1
chr1	123013572	123013642	71	OE_peak_992	2.35218	3.70021	0	8	Distal Intergenic	1	121397478	121398806	1329	2	100873165	uc057jxy.1	-1614766	ENSG00000230806	SRGAP2-AS1	SRGAP2 antisense RNA 1
chr1	123035712	123035782	71	OE_peak_993	2.36975	2.50251	0	14	Distal Intergenic	1	121397478	121398806	1329	2	100873165	uc057jxy.1	-1636906	ENSG00000230806	SRGAP2-AS1	SRGAP2 antisense RNA 1
chr1	123045397	123045485	89	OE_peak_994	3.85085	5.86077	0.83278	31	Distal Intergenic	1	121397478	121398806	1329	2	100873165	uc057jxy.1	-1646591	ENSG00000230806	SRGAP2-AS1	SRGAP2 antisense RNA 1
chr1	123046503	123046589	87	OE_peak_995	2.80096	3.31003	0	26	Distal Intergenic	1	121397478	121398806	1329	2	100873165	uc057jxy.1	-1647697	ENSG00000230806	SRGAP2-AS1	SRGAP2 antisense RNA 1
chr1	123049327	123049435	109	OE_peak_996	2.65323	3.82048	0	57	Distal Intergenic	1	121397478	121398806	1329	2	100873165	uc057jxy.1	-1650521	ENSG00000230806	SRGAP2-AS1	SRGAP2 antisense RNA 1
chr1	123058043	123058122	80	OE_peak_997	2.75795	3.09945	0	38	Distal Intergenic	1	121397478	121398806	1329	2	100873165	uc057jxy.1	-1659237	ENSG00000230806	SRGAP2-AS1	SRGAP2 antisense RNA 1
chr1	123058894	123059005	112	OE_peak_998	3.89504	6.44552	1.34912	52	Distal Intergenic	1	121397478	121398806	1329	2	100873165	uc057jxy.1	-1660088	ENSG00000230806	SRGAP2-AS1	SRGAP2 antisense RNA 1
chr1	123061988	123062081	94	OE_peak_999	2.68572	4.52276	0	72	Distal Intergenic	1	121397478	121398806	1329	2	100873165	uc057jxy.1	-1663182	ENSG00000230806	SRGAP2-AS1	SRGAP2 antisense RNA 1
chr1	123075826	123075975	150	OE_peak_1000	2.08632	2.43283	0	58	Distal Intergenic	1	121397478	121398806	1329	2	100873165	uc057jxy.1	-1677020	ENSG00000230806	SRGAP2-AS1	SRGAP2 antisense RNA 1
chr1	123078277	123078347	71	OE_peak_1001	2.36975	2.50251	0	47	Distal Intergenic	1	121397478	121398806	1329	2	100873165	uc057jxy.1	-1679471	ENSG00000230806	SRGAP2-AS1	SRGAP2 antisense RNA 1
chr1	123086301	123086386	86	OE_peak_1002	2.85636	3.71943	0	28	Distal Intergenic	1	121397478	121398806	1329	2	100873165	uc057jxy.1	-1687495	ENSG00000230806	SRGAP2-AS1	SRGAP2 antisense RNA 1
chr1	123089484	123089580	97	OE_peak_1003	3.32043	4.12463	0	30	Distal Intergenic	1	121397478	121398806	1329	2	100873165	uc057jxy.1	-1690678	ENSG00000230806	SRGAP2-AS1	SRGAP2 antisense RNA 1
chr1	123098894	123098974	81	OE_peak_1004	2.31148	2.6343	0	64	Distal Intergenic	1	121397478	121398806	1329	2	100873165	uc057jxy.1	-1700088	ENSG00000230806	SRGAP2-AS1	SRGAP2 antisense RNA 1
chr1	123107479	123107646	168	OE_peak_1005	2.08272	2.23555	0	51	Distal Intergenic	1	121397478	121398806	1329	2	100873165	uc057jxy.1	-1708673	ENSG00000230806	SRGAP2-AS1	SRGAP2 antisense RNA 1
chr1	123109931	123110049	119	OE_peak_1006	2.22151	3.25597	0	67	Distal Intergenic	1	121397478	121398806	1329	2	100873165	uc057jxy.1	-1711125	ENSG00000230806	SRGAP2-AS1	SRGAP2 antisense RNA 1
chr1	123115069	123115140	72	OE_peak_1007	4.14707	6.63672	1.51493	35	Distal Intergenic	1	121397478	121398806	1329	2	100873165	uc057jxy.1	-1716263	ENSG00000230806	SRGAP2-AS1	SRGAP2 antisense RNA 1
chr1	123116740	123116810	71	OE_peak_1008	2.33702	2.5626	0	10	Distal Intergenic	1	121397478	121398806	1329	2	100873165	uc057jxy.1	-1717934	ENSG00000230806	SRGAP2-AS1	SRGAP2 antisense RNA 1
chr1	123121557	123121627	71	OE_peak_1009	2.77378	3.73644	0	24	Distal Intergenic	1	121397478	121398806	1329	2	100873165	uc057jxy.1	-1722751	ENSG00000230806	SRGAP2-AS1	SRGAP2 antisense RNA 1
chr1	123137151	123137237	87	OE_peak_1010	3.86583	5.40404	0.45734	44	Distal Intergenic	1	121397478	121398806	1329	2	100873165	uc057jxy.1	-1738345	ENSG00000230806	SRGAP2-AS1	SRGAP2 antisense RNA 1
chr1	123143408	123143478	71	OE_peak_1011	3.39488	4.63286	0	34	Distal Intergenic	1	121397478	121398806	1329	2	100873165	uc057jxy.1	-1744602	ENSG00000230806	SRGAP2-AS1	SRGAP2 antisense RNA 1
chr1	123150323	123150462	140	OE_peak_1012	2.08632	2.43283	0	135	Distal Intergenic	1	121397478	121398806	1329	2	100873165	uc057jxy.1	-1751517	ENSG00000230806	SRGAP2-AS1	SRGAP2 antisense RNA 1
chr1	123150562	123150677	116	OE_peak_1013	2.77378	3.73644	0	22	Distal Intergenic	1	121397478	121398806	1329	2	100873165	uc057jxy.1	-1751756	ENSG00000230806	SRGAP2-AS1	SRGAP2 antisense RNA 1
chr1	123153413	123153554	142	OE_peak_1014	2.2381	3.06779	0	2	Distal Intergenic	1	121397478	121398806	1329	2	100873165	uc057jxy.1	-1754607	ENSG00000230806	SRGAP2-AS1	SRGAP2 antisense RNA 1
chr1	123159306	123159381	76	OE_peak_1015	2.36822	4.76785	0	31	Distal Intergenic	1	121397478	121398806	1329	2	100873165	uc057jxy.1	-1760500	ENSG00000230806	SRGAP2-AS1	SRGAP2 antisense RNA 1
chr1	123167741	123167854	114	OE_peak_1016	1.91246	2.01212	0	52	Distal Intergenic	1	121397478	121398806	1329	2	100873165	uc057jxy.1	-1768935	ENSG00000230806	SRGAP2-AS1	SRGAP2 antisense RNA 1
chr1	123179283	123179450	168	OE_peak_1017	3.13191	4.00739	0	115	Distal Intergenic	1	121397478	121398806	1329	2	100873165	uc057jxy.1	-1780477	ENSG00000230806	SRGAP2-AS1	SRGAP2 antisense RNA 1
chr1	123195692	123195781	90	OE_peak_1018	3.06196	21.8981	15.0471	47	Distal Intergenic	1	121397478	121398806	1329	2	100873165	uc057jxy.1	-1796886	ENSG00000230806	SRGAP2-AS1	SRGAP2 antisense RNA 1
chr1	123197655	123197738	84	OE_peak_1019	4.40329	7.08266	1.91453	40	Distal Intergenic	1	121397478	121398806	1329	2	100873165	uc057jxy.1	-1798849	ENSG00000230806	SRGAP2-AS1	SRGAP2 antisense RNA 1
chr1	123204895	123205022	128	OE_peak_1020	3.98723	6.09607	1.04339	81	Distal Intergenic	1	121397478	121398806	1329	2	100873165	uc057jxy.1	-1806089	ENSG00000230806	SRGAP2-AS1	SRGAP2 antisense RNA 1
chr1	123206543	123206613	71	OE_peak_1021	2.75795	3.09945	0	7	Distal Intergenic	1	121397478	121398806	1329	2	100873165	uc057jxy.1	-1807737	ENSG00000230806	SRGAP2-AS1	SRGAP2 antisense RNA 1
chr1	123219628	123219698	71	OE_peak_1022	3.3163	4.11822	0	25	Distal Intergenic	1	121397478	121398806	1329	2	100873165	uc057jxy.1	-1820822	ENSG00000230806	SRGAP2-AS1	SRGAP2 antisense RNA 1
chr1	123233685	123233782	98	OE_peak_1023	2.09234	3.03701	0	54	Distal Intergenic	1	121397478	121398806	1329	2	100873165	uc057jxy.1	-1834879	ENSG00000230806	SRGAP2-AS1	SRGAP2 antisense RNA 1
chr1	123236884	123236967	84	OE_peak_1024	3.23607	4.97081	0.0937	40	Distal Intergenic	1	121397478	121398806	1329	2	100873165	uc057jxy.1	-1838078	ENSG00000230806	SRGAP2-AS1	SRGAP2 antisense RNA 1
chr1	123254531	123254626	96	OE_peak_1025	2.08468	2.33361	0	49	Distal Intergenic	1	121397478	121398806	1329	2	100873165	uc057jxy.1	-1855725	ENSG00000230806	SRGAP2-AS1	SRGAP2 antisense RNA 1
chr1	123261019	123261111	93	OE_peak_1026	2.77378	3.73644	0	50	Distal Intergenic	1	121397478	121398806	1329	2	100873165	uc057jxy.1	-1862213	ENSG00000230806	SRGAP2-AS1	SRGAP2 antisense RNA 1
chr1	123279453	123279529	77	OE_peak_1027	2.33702	2.5626	0	54	Distal Intergenic	1	121397478	121398806	1329	2	100873165	uc057jxy.1	-1880647	ENSG00000230806	SRGAP2-AS1	SRGAP2 antisense RNA 1
chr1	123281379	123281477	99	OE_peak_1028	3.79218	5.28479	0.35167	67	Distal Intergenic	1	121397478	121398806	1329	2	100873165	uc057jxy.1	-1882573	ENSG00000230806	SRGAP2-AS1	SRGAP2 antisense RNA 1
chr1	123285126	123285212	87	OE_peak_1029	3.1027	3.78545	0	46	Distal Intergenic	1	121397478	121398806	1329	2	100873165	uc057jxy.1	-1886320	ENSG00000230806	SRGAP2-AS1	SRGAP2 antisense RNA 1
chr1	123289262	123289332	71	OE_peak_1030	2.31148	2.6343	0	38	Distal Intergenic	1	121397478	121398806	1329	2	100873165	uc057jxy.1	-1890456	ENSG00000230806	SRGAP2-AS1	SRGAP2 antisense RNA 1
chr1	123295828	123296015	188	OE_peak_1031	3.7489	6.92261	1.77073	162	Distal Intergenic	1	121397478	121398806	1329	2	100873165	uc057jxy.1	-1897022	ENSG00000230806	SRGAP2-AS1	SRGAP2 antisense RNA 1
chr1	123299946	123300055	110	OE_peak_1032	2.43404	3.36783	0	64	Distal Intergenic	1	121397478	121398806	1329	2	100873165	uc057jxy.1	-1901140	ENSG00000230806	SRGAP2-AS1	SRGAP2 antisense RNA 1
chr1	123305119	123305238	120	OE_peak_1033	4.69206	7.57609	2.35763	54	Distal Intergenic	1	121397478	121398806	1329	2	100873165	uc057jxy.1	-1906313	ENSG00000230806	SRGAP2-AS1	SRGAP2 antisense RNA 1
chr1	123313871	123313941	71	OE_peak_1034	3.41392	4.26951	0	52	Distal Intergenic	1	121397478	121398806	1329	2	100873165	uc057jxy.1	-1915065	ENSG00000230806	SRGAP2-AS1	SRGAP2 antisense RNA 1
chr1	123318097	123318180	84	OE_peak_1035	3.59539	4.75047	0	33	Distal Intergenic	1	121397478	121398806	1329	2	100873165	uc057jxy.1	-1919291	ENSG00000230806	SRGAP2-AS1	SRGAP2 antisense RNA 1
chr1	123319283	123319424	142	OE_peak_1036	2.08033	2.13932	0	29	Distal Intergenic	1	121397478	121398806	1329	2	100873165	uc057jxy.1	-1920477	ENSG00000230806	SRGAP2-AS1	SRGAP2 antisense RNA 1
chr1	123330990	123331060	71	OE_peak_1037	3.26756	4.04251	0	24	Distal Intergenic	1	121397478	121398806	1329	2	100873165	uc057jxy.1	-1932184	ENSG00000230806	SRGAP2-AS1	SRGAP2 antisense RNA 1
chr1	123337003	123337073	71	OE_peak_1038	3.08995	3.60403	0	16	Distal Intergenic	1	121397478	121398806	1329	2	100873165	uc057jxy.1	-1938197	ENSG00000230806	SRGAP2-AS1	SRGAP2 antisense RNA 1
chr1	123354495	123354570	76	OE_peak_1039	3.85085	5.86077	0.83278	28	Distal Intergenic	1	121397478	121398806	1329	2	100873165	uc057jxy.1	-1955689	ENSG00000230806	SRGAP2-AS1	SRGAP2 antisense RNA 1
chr1	123355882	123355952	71	OE_peak_1040	2.95562	4.97781	0.09828	46	Distal Intergenic	1	121397478	121398806	1329	2	100873165	uc057jxy.1	-1957076	ENSG00000230806	SRGAP2-AS1	SRGAP2 antisense RNA 1
chr1	123357534	123357604	71	OE_peak_1041	2.08033	2.13932	0	61	Distal Intergenic	1	121397478	121398806	1329	2	100873165	uc057jxy.1	-1958728	ENSG00000230806	SRGAP2-AS1	SRGAP2 antisense RNA 1
chr1	123376567	123376780	214	OE_peak_1042	2.08033	2.13932	0	1	Distal Intergenic	1	121397478	121398806	1329	2	100873165	uc057jxy.1	-1977761	ENSG00000230806	SRGAP2-AS1	SRGAP2 antisense RNA 1
chr1	123377516	123377589	74	OE_peak_1043	3.95717	7.62662	2.40286	40	Distal Intergenic	1	121397478	121398806	1329	2	100873165	uc057jxy.1	-1978710	ENSG00000230806	SRGAP2-AS1	SRGAP2 antisense RNA 1
chr1	123381245	123381315	71	OE_peak_1044	2.75795	3.09945	0	14	Distal Intergenic	1	121397478	121398806	1329	2	100873165	uc057jxy.1	-1982439	ENSG00000230806	SRGAP2-AS1	SRGAP2 antisense RNA 1
chr1	123382840	123382924	85	OE_peak_1045	3.16536	4.06166	0	68	Distal Intergenic	1	121397478	121398806	1329	2	100873165	uc057jxy.1	-1984034	ENSG00000230806	SRGAP2-AS1	SRGAP2 antisense RNA 1
chr1	123383510	123383580	71	OE_peak_1046	4.46616	6.62824	1.50893	29	Distal Intergenic	1	121397478	121398806	1329	2	100873165	uc057jxy.1	-1984704	ENSG00000230806	SRGAP2-AS1	SRGAP2 antisense RNA 1
chr1	123389973	123390043	71	OE_peak_1047	2.08272	2.23555	0	20	Distal Intergenic	1	121397478	121398806	1329	2	100873165	uc057jxy.1	-1991167	ENSG00000230806	SRGAP2-AS1	SRGAP2 antisense RNA 1
chr1	123391736	123391967	232	OE_peak_1048	3.11603	4.3532	0	180	Distal Intergenic	1	121397478	121398806	1329	2	100873165	uc057jxy.1	-1992930	ENSG00000230806	SRGAP2-AS1	SRGAP2 antisense RNA 1
chr1	123393586	123393719	134	OE_peak_1049	1.86344	2.88834	0	87	Distal Intergenic	1	121397478	121398806	1329	2	100873165	uc057jxy.1	-1994780	ENSG00000230806	SRGAP2-AS1	SRGAP2 antisense RNA 1
chr1	123425411	123425481	71	OE_peak_1050	3.48189	4.77702	0	7	Distal Intergenic	1	121397478	121398806	1329	2	100873165	uc057jxy.1	-2026605	ENSG00000230806	SRGAP2-AS1	SRGAP2 antisense RNA 1
chr1	123433419	123433577	159	OE_peak_1051	2.49927	3.22641	0	53	Distal Intergenic	1	121397478	121398806	1329	2	100873165	uc057jxy.1	-2034613	ENSG00000230806	SRGAP2-AS1	SRGAP2 antisense RNA 1
chr1	123438443	123438581	139	OE_peak_1052	3.12408	4.95275	0.08355	97	Distal Intergenic	1	121397478	121398806	1329	2	100873165	uc057jxy.1	-2039637	ENSG00000230806	SRGAP2-AS1	SRGAP2 antisense RNA 1
chr1	123446522	123446592	71	OE_peak_1053	3.55463	5.11608	0.20847	39	Distal Intergenic	1	121397478	121398806	1329	2	100873165	uc057jxy.1	-2047716	ENSG00000230806	SRGAP2-AS1	SRGAP2 antisense RNA 1
chr1	123446788	123446874	87	OE_peak_1054	3.7489	6.92261	1.77073	32	Distal Intergenic	1	121397478	121398806	1329	2	100873165	uc057jxy.1	-2047982	ENSG00000230806	SRGAP2-AS1	SRGAP2 antisense RNA 1
chr1	123456311	123456466	156	OE_peak_1055	2.96219	3.73018	0	112	Distal Intergenic	1	121397478	121398806	1329	2	100873165	uc057jxy.1	-2057505	ENSG00000230806	SRGAP2-AS1	SRGAP2 antisense RNA 1
chr1	123457715	123457859	145	OE_peak_1056	2.59669	3.12156	0	91	Distal Intergenic	1	121397478	121398806	1329	2	100873165	uc057jxy.1	-2058909	ENSG00000230806	SRGAP2-AS1	SRGAP2 antisense RNA 1
chr1	123462515	123462591	77	OE_peak_1057	4.33242	6.68177	1.55695	25	Distal Intergenic	1	121397478	121398806	1329	2	100873165	uc057jxy.1	-2063709	ENSG00000230806	SRGAP2-AS1	SRGAP2 antisense RNA 1
chr1	123463721	123463820	100	OE_peak_1058	3.46722	5.63221	0.64605	65	Distal Intergenic	1	121397478	121398806	1329	2	100873165	uc057jxy.1	-2064915	ENSG00000230806	SRGAP2-AS1	SRGAP2 antisense RNA 1
chr1	123464843	123465052	210	OE_peak_1059	2.70754	3.77198	0	61	Distal Intergenic	1	121397478	121398806	1329	2	100873165	uc057jxy.1	-2066037	ENSG00000230806	SRGAP2-AS1	SRGAP2 antisense RNA 1
chr1	123469729	123469839	111	OE_peak_1060	2.46372	3.29396	0	103	Distal Intergenic	1	121397478	121398806	1329	2	100873165	uc057jxy.1	-2070923	ENSG00000230806	SRGAP2-AS1	SRGAP2 antisense RNA 1
chr1	123479561	123479687	127	OE_peak_1061	3.55463	5.11608	0.20847	25	Distal Intergenic	1	121397478	121398806	1329	2	100873165	uc057jxy.1	-2080755	ENSG00000230806	SRGAP2-AS1	SRGAP2 antisense RNA 1
chr1	123480618	123480777	160	OE_peak_1062	3.82875	5.82242	0.80217	29	Distal Intergenic	1	121397478	121398806	1329	2	100873165	uc057jxy.1	-2081812	ENSG00000230806	SRGAP2-AS1	SRGAP2 antisense RNA 1
chr1	123482780	123482850	71	OE_peak_1063	2.98493	3.44481	0	36	Distal Intergenic	1	121397478	121398806	1329	2	100873165	uc057jxy.1	-2083974	ENSG00000230806	SRGAP2-AS1	SRGAP2 antisense RNA 1
chr1	123483260	123483330	71	OE_peak_1064	2.85636	3.71943	0	24	Distal Intergenic	1	121397478	121398806	1329	2	100873165	uc057jxy.1	-2084454	ENSG00000230806	SRGAP2-AS1	SRGAP2 antisense RNA 1
chr1	123487518	123487787	270	OE_peak_1065	3.79218	5.28479	0.35167	206	Distal Intergenic	1	121397478	121398806	1329	2	100873165	uc057jxy.1	-2088712	ENSG00000230806	SRGAP2-AS1	SRGAP2 antisense RNA 1
chr1	123496551	123496626	76	OE_peak_1066	3.4211	4.47312	0	24	Distal Intergenic	1	121397478	121398806	1329	2	100873165	uc057jxy.1	-2097745	ENSG00000230806	SRGAP2-AS1	SRGAP2 antisense RNA 1
chr1	123514227	123514297	71	OE_peak_1067	3.56512	4.70245	0	33	Distal Intergenic	1	121397478	121398806	1329	2	100873165	uc057jxy.1	-2115421	ENSG00000230806	SRGAP2-AS1	SRGAP2 antisense RNA 1
chr1	123534458	123534548	91	OE_peak_1068	2.21467	3.35144	0	21	Distal Intergenic	1	121397478	121398806	1329	2	100873165	uc057jxy.1	-2135652	ENSG00000230806	SRGAP2-AS1	SRGAP2 antisense RNA 1
chr1	123535905	123536000	96	OE_peak_1069	2.73007	4.46541	0	46	Distal Intergenic	1	121397478	121398806	1329	2	100873165	uc057jxy.1	-2137099	ENSG00000230806	SRGAP2-AS1	SRGAP2 antisense RNA 1
chr1	123540524	123540594	71	OE_peak_1070	3.12408	4.95275	0.08355	27	Distal Intergenic	1	121397478	121398806	1329	2	100873165	uc057jxy.1	-2141718	ENSG00000230806	SRGAP2-AS1	SRGAP2 antisense RNA 1
chr1	123547865	123547948	84	OE_peak_1071	3.69837	6.32073	1.2382	44	Distal Intergenic	1	121397478	121398806	1329	2	100873165	uc057jxy.1	-2149059	ENSG00000230806	SRGAP2-AS1	SRGAP2 antisense RNA 1
chr1	123564475	123564565	91	OE_peak_1072	2.26018	2.88538	0	30	Distal Intergenic	1	121397478	121398806	1329	2	100873165	uc057jxy.1	-2165669	ENSG00000230806	SRGAP2-AS1	SRGAP2 antisense RNA 1
chr1	123571403	123571551	149	OE_peak_1073	1.91246	2.01212	0	0	Distal Intergenic	1	121397478	121398806	1329	2	100873165	uc057jxy.1	-2172597	ENSG00000230806	SRGAP2-AS1	SRGAP2 antisense RNA 1
chr1	123572649	123572722	74	OE_peak_1074	3.46722	5.63221	0.64605	43	Distal Intergenic	1	121397478	121398806	1329	2	100873165	uc057jxy.1	-2173843	ENSG00000230806	SRGAP2-AS1	SRGAP2 antisense RNA 1
chr1	123574803	123574873	71	OE_peak_1075	4.13693	6.09105	1.03854	39	Distal Intergenic	1	121397478	121398806	1329	2	100873165	uc057jxy.1	-2175997	ENSG00000230806	SRGAP2-AS1	SRGAP2 antisense RNA 1
chr1	123575709	123575813	105	OE_peak_1076	2.18641	2.0459	0	88	Distal Intergenic	1	121397478	121398806	1329	2	100873165	uc057jxy.1	-2176903	ENSG00000230806	SRGAP2-AS1	SRGAP2 antisense RNA 1
chr1	123600377	123600461	85	OE_peak_1077	3.00492	4.33823	0	19	Distal Intergenic	1	121397478	121398806	1329	2	100873165	uc057jxy.1	-2201571	ENSG00000230806	SRGAP2-AS1	SRGAP2 antisense RNA 1
chr1	123603163	123603233	71	OE_peak_1078	2.07735	2.04604	0	34	Distal Intergenic	1	121397478	121398806	1329	2	100873165	uc057jxy.1	-2204357	ENSG00000230806	SRGAP2-AS1	SRGAP2 antisense RNA 1
chr1	123626467	123626537	71	OE_peak_1079	3.25841	4.40499	0	20	Distal Intergenic	1	121397478	121398806	1329	2	100873165	uc057jxy.1	-2227661	ENSG00000230806	SRGAP2-AS1	SRGAP2 antisense RNA 1
chr1	123631048	123631139	92	OE_peak_1080	2.75795	3.09945	0	31	Distal Intergenic	1	121397478	121398806	1329	2	100873165	uc057jxy.1	-2232242	ENSG00000230806	SRGAP2-AS1	SRGAP2 antisense RNA 1
chr1	123657152	123657222	71	OE_peak_1081	2.64175	2.79959	0	42	Distal Intergenic	1	121397478	121398806	1329	2	100873165	uc057jxy.1	-2258346	ENSG00000230806	SRGAP2-AS1	SRGAP2 antisense RNA 1
chr1	123670376	123670638	263	OE_peak_1082	2.59669	3.12156	0	120	Distal Intergenic	1	121397478	121398806	1329	2	100873165	uc057jxy.1	-2271570	ENSG00000230806	SRGAP2-AS1	SRGAP2 antisense RNA 1
chr1	123677241	123677343	103	OE_peak_1083	2.07735	2.04604	0	98	Distal Intergenic	1	121397478	121398806	1329	2	100873165	uc057jxy.1	-2278435	ENSG00000230806	SRGAP2-AS1	SRGAP2 antisense RNA 1
chr1	123692387	123692458	72	OE_peak_1084	2.70681	5.22372	0.30295	23	Distal Intergenic	1	121397478	121398806	1329	2	100873165	uc057jxy.1	-2293581	ENSG00000230806	SRGAP2-AS1	SRGAP2 antisense RNA 1
chr1	123697969	123698167	199	OE_peak_1085	3.12408	4.95275	0.08355	70	Distal Intergenic	1	121397478	121398806	1329	2	100873165	uc057jxy.1	-2299163	ENSG00000230806	SRGAP2-AS1	SRGAP2 antisense RNA 1
chr1	123706658	123706728	71	OE_peak_1086	3.16536	4.06166	0	57	Distal Intergenic	1	121397478	121398806	1329	2	100873165	uc057jxy.1	-2307852	ENSG00000230806	SRGAP2-AS1	SRGAP2 antisense RNA 1
chr1	123718362	123718432	71	OE_peak_1087	3.38206	4.41068	0	36	Distal Intergenic	1	121397478	121398806	1329	2	100873165	uc057jxy.1	-2319556	ENSG00000230806	SRGAP2-AS1	SRGAP2 antisense RNA 1
chr1	123719069	123719157	89	OE_peak_1088	2.65323	3.82048	0	17	Distal Intergenic	1	121397478	121398806	1329	2	100873165	uc057jxy.1	-2320263	ENSG00000230806	SRGAP2-AS1	SRGAP2 antisense RNA 1
chr1	123725058	123725163	106	OE_peak_1089	2.08468	2.33361	0	0	Distal Intergenic	1	121397478	121398806	1329	2	100873165	uc057jxy.1	-2326252	ENSG00000230806	SRGAP2-AS1	SRGAP2 antisense RNA 1
chr1	123734385	123734455	71	OE_peak_1090	3.40908	4.65644	0	57	Distal Intergenic	1	121397478	121398806	1329	2	100873165	uc057jxy.1	-2335579	ENSG00000230806	SRGAP2-AS1	SRGAP2 antisense RNA 1
chr1	123739062	123739158	97	OE_peak_1091	2.6079	3.87841	0	44	Distal Intergenic	1	121397478	121398806	1329	2	100873165	uc057jxy.1	-2340256	ENSG00000230806	SRGAP2-AS1	SRGAP2 antisense RNA 1
chr1	123796387	123796470	84	OE_peak_1092	2.31148	2.6343	0	46	Distal Intergenic	1	121397478	121398806	1329	2	100873165	uc057jxy.1	-2397581	ENSG00000230806	SRGAP2-AS1	SRGAP2 antisense RNA 1
chr1	123815131	123815215	85	OE_peak_1093	4.50854	7.26355	2.07926	43	Distal Intergenic	1	121397478	121398806	1329	2	100873165	uc057jxy.1	-2416325	ENSG00000230806	SRGAP2-AS1	SRGAP2 antisense RNA 1
chr1	123874058	123874247	190	OE_peak_1094	3.49769	5.46399	0.51061	138	Distal Intergenic	1	121397478	121398806	1329	2	100873165	uc057jxy.1	-2475252	ENSG00000230806	SRGAP2-AS1	SRGAP2 antisense RNA 1
chr1	123879536	123879619	84	OE_peak_1095	3.05126	5.57928	0.60437	47	Distal Intergenic	1	121397478	121398806	1329	2	100873165	uc057jxy.1	-2480730	ENSG00000230806	SRGAP2-AS1	SRGAP2 antisense RNA 1
chr1	123883584	123883662	79	OE_peak_1096	2.38731	3.52843	0	32	Distal Intergenic	1	121397478	121398806	1329	2	100873165	uc057jxy.1	-2484778	ENSG00000230806	SRGAP2-AS1	SRGAP2 antisense RNA 1
chr1	123888781	123888851	71	OE_peak_1097	2.53651	4.01383	0	61	Distal Intergenic	1	121397478	121398806	1329	2	100873165	uc057jxy.1	-2489975	ENSG00000230806	SRGAP2-AS1	SRGAP2 antisense RNA 1
chr1	123906041	123906111	71	OE_peak_1098	2.66597	3.0948	0	14	Distal Intergenic	1	121397478	121398806	1329	2	100873165	uc057jxy.1	-2507235	ENSG00000230806	SRGAP2-AS1	SRGAP2 antisense RNA 1
chr1	123926177	123926334	158	OE_peak_1099	1.88419	2.49492	0	54	Distal Intergenic	1	121397478	121398806	1329	2	100873165	uc057jxy.1	-2527371	ENSG00000230806	SRGAP2-AS1	SRGAP2 antisense RNA 1
chr1	123926570	123926643	74	OE_peak_1100	3.54063	6.24146	1.16859	46	Distal Intergenic	1	121397478	121398806	1329	2	100873165	uc057jxy.1	-2527764	ENSG00000230806	SRGAP2-AS1	SRGAP2 antisense RNA 1
chr1	123955414	123955519	106	OE_peak_1101	2.66597	3.0948	0	68	Distal Intergenic	1	121397478	121398806	1329	2	100873165	uc057jxy.1	-2556608	ENSG00000230806	SRGAP2-AS1	SRGAP2 antisense RNA 1
chr1	123958258	123958378	121	OE_peak_1102	2.2483	2.97565	0	97	Distal Intergenic	1	121397478	121398806	1329	2	100873165	uc057jxy.1	-2559452	ENSG00000230806	SRGAP2-AS1	SRGAP2 antisense RNA 1
chr1	123972718	123972792	75	OE_peak_1103	3.73117	4.96514	0.09237	26	Distal Intergenic	1	121397478	121398806	1329	2	100873165	uc057jxy.1	-2573912	ENSG00000230806	SRGAP2-AS1	SRGAP2 antisense RNA 1
chr1	123973044	123973124	81	OE_peak_1104	3.99368	5.61007	0.62786	35	Distal Intergenic	1	121397478	121398806	1329	2	100873165	uc057jxy.1	-2574238	ENSG00000230806	SRGAP2-AS1	SRGAP2 antisense RNA 1
chr1	123977905	123977988	84	OE_peak_1105	4.43276	6.57411	1.46352	39	Distal Intergenic	1	121397478	121398806	1329	2	100873165	uc057jxy.1	-2579099	ENSG00000230806	SRGAP2-AS1	SRGAP2 antisense RNA 1
chr1	123991649	123991774	126	OE_peak_1106	2.70754	3.77198	0	55	Distal Intergenic	1	121397478	121398806	1329	2	100873165	uc057jxy.1	-2592843	ENSG00000230806	SRGAP2-AS1	SRGAP2 antisense RNA 1
chr1	123996666	123996779	114	OE_peak_1107	3.44744	4.51517	0	61	Distal Intergenic	1	121397478	121398806	1329	2	100873165	uc057jxy.1	-2597860	ENSG00000230806	SRGAP2-AS1	SRGAP2 antisense RNA 1
chr1	123999706	123999776	71	OE_peak_1108	4.71981	7.3251	2.13479	39	Distal Intergenic	1	121397478	121398806	1329	2	100873165	uc057jxy.1	-2600900	ENSG00000230806	SRGAP2-AS1	SRGAP2 antisense RNA 1
chr1	124002050	124002207	158	OE_peak_1109	3.55463	5.11608	0.20847	99	Distal Intergenic	1	121397478	121398806	1329	2	100873165	uc057jxy.1	-2603244	ENSG00000230806	SRGAP2-AS1	SRGAP2 antisense RNA 1
chr1	124005721	124005791	71	OE_peak_1110	2.74618	3.22289	0	47	Distal Intergenic	1	121397478	121398806	1329	2	100873165	uc057jxy.1	-2606915	ENSG00000230806	SRGAP2-AS1	SRGAP2 antisense RNA 1
chr1	124014086	124014162	77	OE_peak_1111	4.44329	7.4419	2.23704	41	Distal Intergenic	1	121397478	121398806	1329	2	100873165	uc057jxy.1	-2615280	ENSG00000230806	SRGAP2-AS1	SRGAP2 antisense RNA 1
chr1	124020132	124020213	82	OE_peak_1112	3.00492	4.33823	0	31	Distal Intergenic	1	121397478	121398806	1329	2	100873165	uc057jxy.1	-2621326	ENSG00000230806	SRGAP2-AS1	SRGAP2 antisense RNA 1
chr1	124020967	124021115	149	OE_peak_1113	2.33702	2.5626	0	141	Distal Intergenic	1	121397478	121398806	1329	2	100873165	uc057jxy.1	-2622161	ENSG00000230806	SRGAP2-AS1	SRGAP2 antisense RNA 1
chr1	124026280	124026377	98	OE_peak_1114	1.99435	2.96042	0	81	Distal Intergenic	1	121397478	121398806	1329	2	100873165	uc057jxy.1	-2627474	ENSG00000230806	SRGAP2-AS1	SRGAP2 antisense RNA 1
chr1	124028135	124028220	86	OE_peak_1115	3.96937	5.57099	0.60317	43	Distal Intergenic	1	121397478	121398806	1329	2	100873165	uc057jxy.1	-2629329	ENSG00000230806	SRGAP2-AS1	SRGAP2 antisense RNA 1
chr1	124030553	124030625	73	OE_peak_1116	3.72027	5.16791	0.25414	57	Distal Intergenic	1	121397478	121398806	1329	2	100873165	uc057jxy.1	-2631747	ENSG00000230806	SRGAP2-AS1	SRGAP2 antisense RNA 1
chr1	124034334	124034482	149	OE_peak_1117	3.46722	5.63221	0.64605	117	Distal Intergenic	1	121397478	121398806	1329	2	100873165	uc057jxy.1	-2635528	ENSG00000230806	SRGAP2-AS1	SRGAP2 antisense RNA 1
chr1	124050702	124050873	172	OE_peak_1118	2.2381	3.06779	0	120	Distal Intergenic	1	121397478	121398806	1329	2	100873165	uc057jxy.1	-2651896	ENSG00000230806	SRGAP2-AS1	SRGAP2 antisense RNA 1
chr1	124054886	124054956	71	OE_peak_1119	2.66998	8.30034	3.01607	36	Distal Intergenic	1	121397478	121398806	1329	2	100873165	uc057jxy.1	-2656080	ENSG00000230806	SRGAP2-AS1	SRGAP2 antisense RNA 1
chr1	124059902	124059978	77	OE_peak_1120	2.86407	6.3722	1.28406	41	Distal Intergenic	1	121397478	121398806	1329	2	100873165	uc057jxy.1	-2661096	ENSG00000230806	SRGAP2-AS1	SRGAP2 antisense RNA 1
chr1	124060963	124061075	113	OE_peak_1121	2.26018	2.88538	0	50	Distal Intergenic	1	121397478	121398806	1329	2	100873165	uc057jxy.1	-2662157	ENSG00000230806	SRGAP2-AS1	SRGAP2 antisense RNA 1
chr1	124067198	124067272	75	OE_peak_1122	2.78176	4.41555	0	16	Distal Intergenic	1	121397478	121398806	1329	2	100873165	uc057jxy.1	-2668392	ENSG00000230806	SRGAP2-AS1	SRGAP2 antisense RNA 1
chr1	124075128	124075241	114	OE_peak_1123	2.41321	2.4618	0	19	Distal Intergenic	1	121397478	121398806	1329	2	100873165	uc057jxy.1	-2676322	ENSG00000230806	SRGAP2-AS1	SRGAP2 antisense RNA 1
chr1	124088657	124088727	71	OE_peak_1124	3.66178	5.0725	0.17581	13	Distal Intergenic	1	121397478	121398806	1329	2	100873165	uc057jxy.1	-2689851	ENSG00000230806	SRGAP2-AS1	SRGAP2 antisense RNA 1
chr1	124105922	124106059	138	OE_peak_1125	3.2556	4.02391	0	27	Distal Intergenic	1	121397478	121398806	1329	2	100873165	uc057jxy.1	-2707116	ENSG00000230806	SRGAP2-AS1	SRGAP2 antisense RNA 1
chr1	124108153	124108257	105	OE_peak_1126	2.08993	2.734	0	38	Distal Intergenic	1	121397478	121398806	1329	2	100873165	uc057jxy.1	-2709347	ENSG00000230806	SRGAP2-AS1	SRGAP2 antisense RNA 1
chr1	124155020	124155254	235	OE_peak_1127	4.13693	6.09105	1.03854	209	Distal Intergenic	1	121397478	121398806	1329	2	100873165	uc057jxy.1	-2756214	ENSG00000230806	SRGAP2-AS1	SRGAP2 antisense RNA 1
chr1	124156085	124156263	179	OE_peak_1128	2.26018	2.88538	0	40	Distal Intergenic	1	121397478	121398806	1329	2	100873165	uc057jxy.1	-2757279	ENSG00000230806	SRGAP2-AS1	SRGAP2 antisense RNA 1
chr1	124163442	124163528	87	OE_peak_1129	2.66597	3.0948	0	53	Distal Intergenic	1	121397478	121398806	1329	2	100873165	uc057jxy.1	-2764636	ENSG00000230806	SRGAP2-AS1	SRGAP2 antisense RNA 1
chr1	124167351	124167511	161	OE_peak_1130	3.05126	5.57928	0.60437	49	Distal Intergenic	1	121397478	121398806	1329	2	100873165	uc057jxy.1	-2768545	ENSG00000230806	SRGAP2-AS1	SRGAP2 antisense RNA 1
chr1	124177528	124177620	93	OE_peak_1131	2.2742	2.79766	0	28	Distal Intergenic	1	121397478	121398806	1329	2	100873165	uc057jxy.1	-2778722	ENSG00000230806	SRGAP2-AS1	SRGAP2 antisense RNA 1
chr1	124179387	124179499	113	OE_peak_1132	2.54263	3.16763	0	93	Distal Intergenic	1	121397478	121398806	1329	2	100873165	uc057jxy.1	-2780581	ENSG00000230806	SRGAP2-AS1	SRGAP2 antisense RNA 1
chr1	124190787	124190892	106	OE_peak_1133	3.85085	5.86077	0.83278	52	Distal Intergenic	1	121397478	121398806	1329	2	100873165	uc057jxy.1	-2791981	ENSG00000230806	SRGAP2-AS1	SRGAP2 antisense RNA 1
chr1	124192738	124192844	107	OE_peak_1134	2.84275	4.37538	0	60	Distal Intergenic	1	121397478	121398806	1329	2	100873165	uc057jxy.1	-2793932	ENSG00000230806	SRGAP2-AS1	SRGAP2 antisense RNA 1
chr1	124202889	124202959	71	OE_peak_1135	3.55463	5.11608	0.20847	17	Distal Intergenic	1	121397478	121398806	1329	2	100873165	uc057jxy.1	-2804083	ENSG00000230806	SRGAP2-AS1	SRGAP2 antisense RNA 1
chr1	124211059	124211146	88	OE_peak_1136	1.9506	2.33251	0	1	Distal Intergenic	1	121397478	121398806	1329	2	100873165	uc057jxy.1	-2812253	ENSG00000230806	SRGAP2-AS1	SRGAP2 antisense RNA 1
chr1	124216484	124216554	71	OE_peak_1137	2.66597	3.0948	0	37	Distal Intergenic	1	121397478	121398806	1329	2	100873165	uc057jxy.1	-2817678	ENSG00000230806	SRGAP2-AS1	SRGAP2 antisense RNA 1
chr1	124226231	124226301	71	OE_peak_1138	2.43404	3.36783	0	44	Distal Intergenic	1	121397478	121398806	1329	2	100873165	uc057jxy.1	-2827425	ENSG00000230806	SRGAP2-AS1	SRGAP2 antisense RNA 1
chr1	124234426	124234522	97	OE_peak_1139	3.1027	3.78545	0	63	Distal Intergenic	1	121397478	121398806	1329	2	100873165	uc057jxy.1	-2835620	ENSG00000230806	SRGAP2-AS1	SRGAP2 antisense RNA 1
chr1	124235681	124235786	106	OE_peak_1140	2.36975	2.50251	0	15	Distal Intergenic	1	121397478	121398806	1329	2	100873165	uc057jxy.1	-2836875	ENSG00000230806	SRGAP2-AS1	SRGAP2 antisense RNA 1
chr1	124249783	124249882	100	OE_peak_1141	2.26018	2.88538	0	70	Distal Intergenic	1	121397478	121398806	1329	2	100873165	uc057jxy.1	-2850977	ENSG00000230806	SRGAP2-AS1	SRGAP2 antisense RNA 1
chr1	124253822	124253947	126	OE_peak_1142	2.20858	3.44755	0	64	Distal Intergenic	1	121397478	121398806	1329	2	100873165	uc057jxy.1	-2855016	ENSG00000230806	SRGAP2-AS1	SRGAP2 antisense RNA 1
chr1	124292384	124292526	143	OE_peak_1143	4.02822	5.66553	0.67517	45	Distal Intergenic	1	121397478	121398806	1329	2	100873165	uc057jxy.1	-2893578	ENSG00000230806	SRGAP2-AS1	SRGAP2 antisense RNA 1
chr1	124296561	124296677	117	OE_peak_1144	3.23585	3.99319	0	78	Distal Intergenic	1	121397478	121398806	1329	2	100873165	uc057jxy.1	-2897755	ENSG00000230806	SRGAP2-AS1	SRGAP2 antisense RNA 1
chr1	124302661	124302732	72	OE_peak_1145	2.66597	3.0948	0	43	Distal Intergenic	1	121397478	121398806	1329	2	100873165	uc057jxy.1	-2903855	ENSG00000230806	SRGAP2-AS1	SRGAP2 antisense RNA 1
chr1	124314926	124315093	168	OE_peak_1146	2.6079	3.87841	0	127	Distal Intergenic	1	121397478	121398806	1329	2	100873165	uc057jxy.1	-2916120	ENSG00000230806	SRGAP2-AS1	SRGAP2 antisense RNA 1
chr1	124320288	124320413	126	OE_peak_1147	2.80864	3.80021	0	87	Distal Intergenic	1	121397478	121398806	1329	2	100873165	uc057jxy.1	-2921482	ENSG00000230806	SRGAP2-AS1	SRGAP2 antisense RNA 1
chr1	124330337	124330407	71	OE_peak_1148	2.96219	3.73018	0	25	Distal Intergenic	1	121397478	121398806	1329	2	100873165	uc057jxy.1	-2931531	ENSG00000230806	SRGAP2-AS1	SRGAP2 antisense RNA 1
chr1	124331350	124331430	81	OE_peak_1149	2.50791	4.0885	0	27	Distal Intergenic	1	121397478	121398806	1329	2	100873165	uc057jxy.1	-2932544	ENSG00000230806	SRGAP2-AS1	SRGAP2 antisense RNA 1
chr1	124341388	124341693	306	OE_peak_1150	2.31148	2.6343	0	110	Distal Intergenic	1	121397478	121398806	1329	2	100873165	uc057jxy.1	-2942582	ENSG00000230806	SRGAP2-AS1	SRGAP2 antisense RNA 1
chr1	124344387	124344516	130	OE_peak_1151	2.70754	3.77198	0	27	Distal Intergenic	1	121397478	121398806	1329	2	100873165	uc057jxy.1	-2945581	ENSG00000230806	SRGAP2-AS1	SRGAP2 antisense RNA 1
chr1	124351632	124351742	111	OE_peak_1152	2.09083	2.83493	0	66	Distal Intergenic	1	121397478	121398806	1329	2	100873165	uc057jxy.1	-2952826	ENSG00000230806	SRGAP2-AS1	SRGAP2 antisense RNA 1
chr1	124359906	124360003	98	OE_peak_1153	3.08995	3.60403	0	34	Distal Intergenic	1	121397478	121398806	1329	2	100873165	uc057jxy.1	-2961100	ENSG00000230806	SRGAP2-AS1	SRGAP2 antisense RNA 1
chr1	124363834	124363975	142	OE_peak_1154	3.19402	4.68921	0	57	Distal Intergenic	1	121397478	121398806	1329	2	100873165	uc057jxy.1	-2965028	ENSG00000230806	SRGAP2-AS1	SRGAP2 antisense RNA 1
chr1	124376329	124376400	72	OE_peak_1155	3.63537	5.71838	0.70901	31	Distal Intergenic	1	121397478	121398806	1329	2	100873165	uc057jxy.1	-2977523	ENSG00000230806	SRGAP2-AS1	SRGAP2 antisense RNA 1
chr1	124377202	124377337	136	OE_peak_1156	2.14065	6.78326	1.64764	32	Distal Intergenic	1	121397478	121398806	1329	2	100873165	uc057jxy.1	-2978396	ENSG00000230806	SRGAP2-AS1	SRGAP2 antisense RNA 1
chr1	124383872	124383969	98	OE_peak_1157	3.11603	4.3532	0	49	Distal Intergenic	1	121397478	121398806	1329	2	100873165	uc057jxy.1	-2985066	ENSG00000230806	SRGAP2-AS1	SRGAP2 antisense RNA 1
chr1	124385259	124385340	82	OE_peak_1158	2.08272	2.23555	0	73	Distal Intergenic	1	121397478	121398806	1329	2	100873165	uc057jxy.1	-2986453	ENSG00000230806	SRGAP2-AS1	SRGAP2 antisense RNA 1
chr1	124391206	124391329	124	OE_peak_1159	2.2742	2.79766	0	59	Distal Intergenic	1	121397478	121398806	1329	2	100873165	uc057jxy.1	-2992400	ENSG00000230806	SRGAP2-AS1	SRGAP2 antisense RNA 1
chr1	124420114	124420184	71	OE_peak_1160	2.44105	2.61288	0	60	Distal Intergenic	1	121397478	121398806	1329	2	100873165	uc057jxy.1	-3021308	ENSG00000230806	SRGAP2-AS1	SRGAP2 antisense RNA 1
chr1	124421029	124421115	87	OE_peak_1161	2.84166	9.118	3.76611	37	Distal Intergenic	1	121397478	121398806	1329	2	100873165	uc057jxy.1	-3022223	ENSG00000230806	SRGAP2-AS1	SRGAP2 antisense RNA 1
chr1	124446292	124446508	217	OE_peak_1162	2.2483	2.97565	0	119	Distal Intergenic	1	121397478	121398806	1329	2	100873165	uc057jxy.1	-3047486	ENSG00000230806	SRGAP2-AS1	SRGAP2 antisense RNA 1
chr1	124460325	124460395	71	OE_peak_1163	2.54263	3.16763	0	9	Distal Intergenic	1	121397478	121398806	1329	2	100873165	uc057jxy.1	-3061519	ENSG00000230806	SRGAP2-AS1	SRGAP2 antisense RNA 1
chr1	124465645	124465746	102	OE_peak_1164	2.29099	2.71346	0	82	Distal Intergenic	1	121397478	121398806	1329	2	100873165	uc057jxy.1	-3066839	ENSG00000230806	SRGAP2-AS1	SRGAP2 antisense RNA 1
chr1	124486094	124486174	81	OE_peak_1165	2.08033	2.13932	0	1	Distal Intergenic	1	121397478	121398806	1329	2	100873165	uc057jxy.1	-3087288	ENSG00000230806	SRGAP2-AS1	SRGAP2 antisense RNA 1
chr1	124500456	124500534	79	OE_peak_1166	2.77378	3.73644	0	60	Distal Intergenic	1	121397478	121398806	1329	2	100873165	uc057jxy.1	-3101650	ENSG00000230806	SRGAP2-AS1	SRGAP2 antisense RNA 1
chr1	124501005	124501174	170	OE_peak_1167	3.3757	5.02028	0.13116	56	Distal Intergenic	1	121397478	121398806	1329	2	100873165	uc057jxy.1	-3102199	ENSG00000230806	SRGAP2-AS1	SRGAP2 antisense RNA 1
chr1	124504411	124504493	83	OE_peak_1168	2.70754	3.77198	0	55	Distal Intergenic	1	121397478	121398806	1329	2	100873165	uc057jxy.1	-3105605	ENSG00000230806	SRGAP2-AS1	SRGAP2 antisense RNA 1
chr1	124530271	124530514	244	OE_peak_1169	4.37372	9.09885	3.7482	192	Distal Intergenic	1	121397478	121398806	1329	2	100873165	uc057jxy.1	-3131465	ENSG00000230806	SRGAP2-AS1	SRGAP2 antisense RNA 1
chr1	124533372	124533444	73	OE_peak_1170	3.04943	4.23477	0	4	Distal Intergenic	1	121397478	121398806	1329	2	100873165	uc057jxy.1	-3134566	ENSG00000230806	SRGAP2-AS1	SRGAP2 antisense RNA 1
chr1	124536277	124536406	130	OE_peak_1171	2.08033	2.13932	0	27	Distal Intergenic	1	121397478	121398806	1329	2	100873165	uc057jxy.1	-3137471	ENSG00000230806	SRGAP2-AS1	SRGAP2 antisense RNA 1
chr1	124552888	124552979	92	OE_peak_1172	3.3757	5.02028	0.13116	50	Distal Intergenic	1	121397478	121398806	1329	2	100873165	uc057jxy.1	-3154082	ENSG00000230806	SRGAP2-AS1	SRGAP2 antisense RNA 1
chr1	124561248	124561377	130	OE_peak_1173	1.9506	2.33251	0	43	Distal Intergenic	1	121397478	121398806	1329	2	100873165	uc057jxy.1	-3162442	ENSG00000230806	SRGAP2-AS1	SRGAP2 antisense RNA 1
chr1	124569559	124569636	78	OE_peak_1174	4.16544	8.35236	3.06341	25	Distal Intergenic	1	121397478	121398806	1329	2	100873165	uc057jxy.1	-3170753	ENSG00000230806	SRGAP2-AS1	SRGAP2 antisense RNA 1
chr1	124571192	124571270	79	OE_peak_1175	3.03226	4.95704	0.08568	25	Distal Intergenic	1	121397478	121398806	1329	2	100873165	uc057jxy.1	-3172386	ENSG00000230806	SRGAP2-AS1	SRGAP2 antisense RNA 1
chr1	124572480	124572609	130	OE_peak_1176	2.64376	5.35967	0.41716	36	Distal Intergenic	1	121397478	121398806	1329	2	100873165	uc057jxy.1	-3173674	ENSG00000230806	SRGAP2-AS1	SRGAP2 antisense RNA 1
chr1	124590473	124590597	125	OE_peak_1177	2.80864	3.80021	0	63	Distal Intergenic	1	121397478	121398806	1329	2	100873165	uc057jxy.1	-3191667	ENSG00000230806	SRGAP2-AS1	SRGAP2 antisense RNA 1
chr1	124600128	124600283	156	OE_peak_1178	2.46372	3.29396	0	111	Distal Intergenic	1	121397478	121398806	1329	2	100873165	uc057jxy.1	-3201322	ENSG00000230806	SRGAP2-AS1	SRGAP2 antisense RNA 1
chr1	124626861	124626939	79	OE_peak_1179	2.8858	3.44445	0	33	Distal Intergenic	1	121397478	121398806	1329	2	100873165	uc057jxy.1	-3228055	ENSG00000230806	SRGAP2-AS1	SRGAP2 antisense RNA 1
chr1	124628535	124628672	138	OE_peak_1180	2.96219	3.73018	0	122	Distal Intergenic	1	121397478	121398806	1329	2	100873165	uc057jxy.1	-3229729	ENSG00000230806	SRGAP2-AS1	SRGAP2 antisense RNA 1
chr1	124633720	124633860	141	OE_peak_1181	2.49927	3.22641	0	108	Distal Intergenic	1	121397478	121398806	1329	2	100873165	uc057jxy.1	-3234914	ENSG00000230806	SRGAP2-AS1	SRGAP2 antisense RNA 1
chr1	124639281	124639417	137	OE_peak_1182	2.36858	3.61324	0	17	Distal Intergenic	1	121397478	121398806	1329	2	100873165	uc057jxy.1	-3240475	ENSG00000230806	SRGAP2-AS1	SRGAP2 antisense RNA 1
chr1	124662686	124662756	71	OE_peak_1183	3.67564	4.87748	0.01946	38	Distal Intergenic	1	121397478	121398806	1329	2	100873165	uc057jxy.1	-3263880	ENSG00000230806	SRGAP2-AS1	SRGAP2 antisense RNA 1
chr1	124670037	124670126	90	OE_peak_1184	2.70754	3.77198	0	59	Distal Intergenic	1	121397478	121398806	1329	2	100873165	uc057jxy.1	-3271231	ENSG00000230806	SRGAP2-AS1	SRGAP2 antisense RNA 1
chr1	124673214	124673335	122	OE_peak_1185	2.09406	3.34005	0	52	Distal Intergenic	1	121397478	121398806	1329	2	100873165	uc057jxy.1	-3274408	ENSG00000230806	SRGAP2-AS1	SRGAP2 antisense RNA 1
chr1	124678100	124678189	90	OE_peak_1186	2.36975	2.50251	0	25	Distal Intergenic	1	121397478	121398806	1329	2	100873165	uc057jxy.1	-3279294	ENSG00000230806	SRGAP2-AS1	SRGAP2 antisense RNA 1
chr1	124689480	124689550	71	OE_peak_1187	2.77378	3.73644	0	57	Distal Intergenic	1	121397478	121398806	1329	2	100873165	uc057jxy.1	-3290674	ENSG00000230806	SRGAP2-AS1	SRGAP2 antisense RNA 1
chr1	124701514	124701610	97	OE_peak_1188	2.85636	3.71943	0	52	Distal Intergenic	1	121397478	121398806	1329	2	100873165	uc057jxy.1	-3302708	ENSG00000230806	SRGAP2-AS1	SRGAP2 antisense RNA 1
chr1	124720059	124720151	93	OE_peak_1189	3.46722	5.63221	0.64605	26	Distal Intergenic	1	121397478	121398806	1329	2	100873165	uc057jxy.1	-3321253	ENSG00000230806	SRGAP2-AS1	SRGAP2 antisense RNA 1
chr1	124732370	124732458	89	OE_peak_1190	2.65643	7.60582	2.38441	37	Distal Intergenic	1	121397478	121398806	1329	2	100873165	uc057jxy.1	-3333564	ENSG00000230806	SRGAP2-AS1	SRGAP2 antisense RNA 1
chr1	124735894	124735969	76	OE_peak_1191	3.54063	6.24146	1.16859	23	Distal Intergenic	1	121397478	121398806	1329	2	100873165	uc057jxy.1	-3337088	ENSG00000230806	SRGAP2-AS1	SRGAP2 antisense RNA 1
chr1	124739316	124739392	77	OE_peak_1192	2.36858	3.61324	0	64	Distal Intergenic	1	121397478	121398806	1329	2	100873165	uc057jxy.1	-3340510	ENSG00000230806	SRGAP2-AS1	SRGAP2 antisense RNA 1
chr1	124740316	124740434	119	OE_peak_1193	2.09163	2.93595	0	13	Distal Intergenic	1	121397478	121398806	1329	2	100873165	uc057jxy.1	-3341510	ENSG00000230806	SRGAP2-AS1	SRGAP2 antisense RNA 1
chr1	124744400	124744500	101	OE_peak_1194	1.84555	2.17508	0	48	Distal Intergenic	1	121397478	121398806	1329	2	100873165	uc057jxy.1	-3345594	ENSG00000230806	SRGAP2-AS1	SRGAP2 antisense RNA 1
chr1	124750124	124750197	74	OE_peak_1195	3.00492	4.33823	0	53	Distal Intergenic	1	121397478	121398806	1329	2	100873165	uc057jxy.1	-3351318	ENSG00000230806	SRGAP2-AS1	SRGAP2 antisense RNA 1
chr1	124757700	124757770	71	OE_peak_1196	3.0719	13.7373	8.00687	25	Distal Intergenic	1	121397478	121398806	1329	2	100873165	uc057jxy.1	-3358894	ENSG00000230806	SRGAP2-AS1	SRGAP2 antisense RNA 1
chr1	124771107	124771178	72	OE_peak_1197	5.20269	10.8335	5.34169	45	Distal Intergenic	1	121397478	121398806	1329	2	100873165	uc057jxy.1	-3372301	ENSG00000230806	SRGAP2-AS1	SRGAP2 antisense RNA 1
chr1	124776117	124776209	93	OE_peak_1198	2.36975	2.50251	0	2	Distal Intergenic	1	121397478	121398806	1329	2	100873165	uc057jxy.1	-3377311	ENSG00000230806	SRGAP2-AS1	SRGAP2 antisense RNA 1
chr1	124829381	124829505	125	OE_peak_1199	2.94624	3.2498	0	101	Distal Intergenic	1	121397478	121398806	1329	2	100873165	uc057jxy.1	-3430575	ENSG00000230806	SRGAP2-AS1	SRGAP2 antisense RNA 1
chr1	124836968	124837138	171	OE_peak_1200	2.07735	2.04604	0	135	Distal Intergenic	1	121397478	121398806	1329	2	100873165	uc057jxy.1	-3438162	ENSG00000230806	SRGAP2-AS1	SRGAP2 antisense RNA 1
chr1	124838770	124838843	74	OE_peak_1201	3.29825	3.91936	0	37	Distal Intergenic	1	121397478	121398806	1329	2	100873165	uc057jxy.1	-3439964	ENSG00000230806	SRGAP2-AS1	SRGAP2 antisense RNA 1
chr1	124857022	124857123	102	OE_peak_1202	4.08045	5.51336	0.55347	37	Distal Intergenic	1	121397478	121398806	1329	2	100873165	uc057jxy.1	-3458216	ENSG00000230806	SRGAP2-AS1	SRGAP2 antisense RNA 1
chr1	124876613	124876683	71	OE_peak_1203	2.68621	2.86526	0	9	Distal Intergenic	1	121397478	121398806	1329	2	100873165	uc057jxy.1	-3477807	ENSG00000230806	SRGAP2-AS1	SRGAP2 antisense RNA 1
chr1	124885342	124885431	90	OE_peak_1204	2.07735	2.04604	0	0	Distal Intergenic	1	121397478	121398806	1329	2	100873165	uc057jxy.1	-3486536	ENSG00000230806	SRGAP2-AS1	SRGAP2 antisense RNA 1
chr1	124902809	124902975	167	OE_peak_1205	3.79033	7.52382	2.31061	120	Distal Intergenic	1	121397478	121398806	1329	2	100873165	uc057jxy.1	-3504003	ENSG00000230806	SRGAP2-AS1	SRGAP2 antisense RNA 1
chr1	124903552	124903684	133	OE_peak_1206	2.0877	2.5328	0	9	Distal Intergenic	1	121397478	121398806	1329	2	100873165	uc057jxy.1	-3504746	ENSG00000230806	SRGAP2-AS1	SRGAP2 antisense RNA 1
chr1	124919859	124919937	79	OE_peak_1207	1.91246	2.01212	0	4	Distal Intergenic	1	121397478	121398806	1329	2	100873165	uc057jxy.1	-3521053	ENSG00000230806	SRGAP2-AS1	SRGAP2 antisense RNA 1
chr1	124935011	124935127	117	OE_peak_1208	2.09454	3.44094	0	32	Distal Intergenic	1	121397478	121398806	1329	2	100873165	uc057jxy.1	-3536205	ENSG00000230806	SRGAP2-AS1	SRGAP2 antisense RNA 1
chr1	124937009	124937106	98	OE_peak_1209	3.34773	7.16262	1.98772	59	Distal Intergenic	1	121397478	121398806	1329	2	100873165	uc057jxy.1	-3538203	ENSG00000230806	SRGAP2-AS1	SRGAP2 antisense RNA 1
chr1	124938412	124938575	164	OE_peak_1210	3.19896	7.39329	2.19587	42	Distal Intergenic	1	121397478	121398806	1329	2	100873165	uc057jxy.1	-3539606	ENSG00000230806	SRGAP2-AS1	SRGAP2 antisense RNA 1
chr1	124939399	124939505	107	OE_peak_1211	2.08889	2.63325	0	11	Distal Intergenic	1	121397478	121398806	1329	2	100873165	uc057jxy.1	-3540593	ENSG00000230806	SRGAP2-AS1	SRGAP2 antisense RNA 1
chr1	124950018	124950163	146	OE_peak_1212	2.47369	2.45684	0	123	Distal Intergenic	1	121397478	121398806	1329	2	100873165	uc057jxy.1	-3551212	ENSG00000230806	SRGAP2-AS1	SRGAP2 antisense RNA 1
chr1	124994035	124994129	95	OE_peak_1213	4.16936	8.93549	3.59603	66	Distal Intergenic	1	121397478	121398806	1329	2	100873165	uc057jxy.1	-3595229	ENSG00000230806	SRGAP2-AS1	SRGAP2 antisense RNA 1
chr1	125024511	125024650	140	OE_peak_1214	2.94624	3.2498	0	5	Distal Intergenic	1	121397478	121398806	1329	2	100873165	uc057jxy.1	-3625705	ENSG00000230806	SRGAP2-AS1	SRGAP2 antisense RNA 1
chr1	125026939	125027019	81	OE_peak_1215	3.6473	4.62988	0	54	Distal Intergenic	1	121397478	121398806	1329	2	100873165	uc057jxy.1	-3628133	ENSG00000230806	SRGAP2-AS1	SRGAP2 antisense RNA 1
chr1	125030970	125031040	71	OE_peak_1216	3.48189	4.77702	0	20	Distal Intergenic	1	121397478	121398806	1329	2	100873165	uc057jxy.1	-3632164	ENSG00000230806	SRGAP2-AS1	SRGAP2 antisense RNA 1
chr1	125036239	125036309	71	OE_peak_1217	2.92962	3.36083	0	56	Distal Intergenic	1	121397478	121398806	1329	2	100873165	uc057jxy.1	-3637433	ENSG00000230806	SRGAP2-AS1	SRGAP2 antisense RNA 1
chr1	125038248	125038360	113	OE_peak_1218	2.48066	2.56158	0	40	Distal Intergenic	1	121397478	121398806	1329	2	100873165	uc057jxy.1	-3639442	ENSG00000230806	SRGAP2-AS1	SRGAP2 antisense RNA 1
chr1	125068817	125068888	72	OE_peak_1219	4.41437	7.98006	2.72522	56	Distal Intergenic	1	121397478	121398806	1329	2	100873165	uc057jxy.1	-3670011	ENSG00000230806	SRGAP2-AS1	SRGAP2 antisense RNA 1
chr1	125069454	125069540	87	OE_peak_1220	3.37519	24.1308	16.9536	40	Distal Intergenic	1	121397478	121398806	1329	2	100873165	uc057jxy.1	-3670648	ENSG00000230806	SRGAP2-AS1	SRGAP2 antisense RNA 1
chr1	125071091	125071206	116	OE_peak_1221	3.4113	6.19487	1.12928	52	Distal Intergenic	1	121397478	121398806	1329	2	100873165	uc057jxy.1	-3672285	ENSG00000230806	SRGAP2-AS1	SRGAP2 antisense RNA 1
chr1	125073697	125073786	90	OE_peak_1222	3.68848	13.3535	7.65779	40	Distal Intergenic	1	121397478	121398806	1329	2	100873165	uc057jxy.1	-3674891	ENSG00000230806	SRGAP2-AS1	SRGAP2 antisense RNA 1
chr1	125075097	125075226	130	OE_peak_1223	2.19822	3.64119	0	99	Distal Intergenic	1	121397478	121398806	1329	2	100873165	uc057jxy.1	-3676291	ENSG00000230806	SRGAP2-AS1	SRGAP2 antisense RNA 1
chr1	125075489	125075626	138	OE_peak_1224	2.27714	4.34282	0	15	Distal Intergenic	1	121397478	121398806	1329	2	100873165	uc057jxy.1	-3676683	ENSG00000230806	SRGAP2-AS1	SRGAP2 antisense RNA 1
chr1	125080239	125080359	121	OE_peak_1225	1.67658	2.06004	0	59	Distal Intergenic	1	121397478	121398806	1329	2	100873165	uc057jxy.1	-3681433	ENSG00000230806	SRGAP2-AS1	SRGAP2 antisense RNA 1
chr1	125085313	125085454	142	OE_peak_1226	1.93969	2.22628	0	3	Distal Intergenic	1	121397478	121398806	1329	2	100873165	uc057jxy.1	-3686507	ENSG00000230806	SRGAP2-AS1	SRGAP2 antisense RNA 1
chr1	125091574	125091694	121	OE_peak_1227	6.12067	10.2818	4.83362	83	Distal Intergenic	1	121397478	121398806	1329	2	100873165	uc057jxy.1	-3692768	ENSG00000230806	SRGAP2-AS1	SRGAP2 antisense RNA 1
chr1	125091768	125091943	176	OE_peak_1228	3.55463	5.11608	0.20847	58	Distal Intergenic	1	121397478	121398806	1329	2	100873165	uc057jxy.1	-3692962	ENSG00000230806	SRGAP2-AS1	SRGAP2 antisense RNA 1
chr1	125094446	125094516	71	OE_peak_1229	2.65323	3.82048	0	44	Distal Intergenic	1	121397478	121398806	1329	2	100873165	uc057jxy.1	-3695640	ENSG00000230806	SRGAP2-AS1	SRGAP2 antisense RNA 1
chr1	125124386	125124487	102	OE_peak_1230	2.85636	3.71943	0	40	Distal Intergenic	1	121397478	121398806	1329	2	100873165	uc057jxy.1	-3725580	ENSG00000230806	SRGAP2-AS1	SRGAP2 antisense RNA 1
chr1	125142974	125143060	87	OE_peak_1231	2.94624	3.2498	0	75	Distal Intergenic	1	121397478	121398806	1329	2	100873165	uc057jxy.1	-3744168	ENSG00000230806	SRGAP2-AS1	SRGAP2 antisense RNA 1
chr1	125149156	125149248	93	OE_peak_1232	3.60081	6.84852	1.70459	39	Distal Intergenic	1	121397478	121398806	1329	2	100873165	uc057jxy.1	-3750350	ENSG00000230806	SRGAP2-AS1	SRGAP2 antisense RNA 1
chr1	125152116	125152248	133	OE_peak_1233	2.2742	2.79766	0	123	Distal Intergenic	1	121397478	121398806	1329	2	100873165	uc057jxy.1	-3753310	ENSG00000230806	SRGAP2-AS1	SRGAP2 antisense RNA 1
chr1	125154077	125154205	129	OE_peak_1234	3.74753	6.16901	1.10918	93	Distal Intergenic	1	121397478	121398806	1329	2	100873165	uc057jxy.1	-3755271	ENSG00000230806	SRGAP2-AS1	SRGAP2 antisense RNA 1
chr1	125163474	125163557	84	OE_peak_1235	3.0466	8.10966	2.84198	43	Distal Intergenic	1	121397478	121398806	1329	2	100873165	uc057jxy.1	-3764668	ENSG00000230806	SRGAP2-AS1	SRGAP2 antisense RNA 1
chr1	125166268	125166351	84	OE_peak_1236	2.954	19.8559	13.2864	38	Distal Intergenic	1	121397478	121398806	1329	2	100873165	uc057jxy.1	-3767462	ENSG00000230806	SRGAP2-AS1	SRGAP2 antisense RNA 1
chr1	125166912	125167017	106	OE_peak_1237	3.10635	28.5329	20.7648	53	Distal Intergenic	1	121397478	121398806	1329	2	100873165	uc057jxy.1	-3768106	ENSG00000230806	SRGAP2-AS1	SRGAP2 antisense RNA 1
chr1	125167145	125167250	106	OE_peak_1238	3.28582	31.5001	23.3427	53	Distal Intergenic	1	121397478	121398806	1329	2	100873165	uc057jxy.1	-3768339	ENSG00000230806	SRGAP2-AS1	SRGAP2 antisense RNA 1
chr1	125167804	125168016	213	OE_peak_1239	2.24619	17.3572	11.1204	69	Distal Intergenic	1	121397478	121398806	1329	2	100873165	uc057jxy.1	-3768998	ENSG00000230806	SRGAP2-AS1	SRGAP2 antisense RNA 1
chr1	125168169	125168448	280	OE_peak_1240	2.71528	15.3339	9.35841	41	Distal Intergenic	1	121397478	121398806	1329	2	100873165	uc057jxy.1	-3769363	ENSG00000230806	SRGAP2-AS1	SRGAP2 antisense RNA 1
chr1	125168648	125168719	72	OE_peak_1241	2.64359	7.23669	2.0541	34	Distal Intergenic	1	121397478	121398806	1329	2	100873165	uc057jxy.1	-3769842	ENSG00000230806	SRGAP2-AS1	SRGAP2 antisense RNA 1
chr1	125169935	125170167	233	OE_peak_1242	4.15918	31.902	23.6593	50	Distal Intergenic	1	121397478	121398806	1329	2	100873165	uc057jxy.1	-3771129	ENSG00000230806	SRGAP2-AS1	SRGAP2 antisense RNA 1
chr1	125171135	125171290	156	OE_peak_1243	2.2344	8.94592	3.60525	55	Distal Intergenic	1	121397478	121398806	1329	2	100873165	uc057jxy.1	-3772329	ENSG00000230806	SRGAP2-AS1	SRGAP2 antisense RNA 1
chr1	125173714	125174321	608	OE_peak_1244	3.10153	14.9217	9.0693	110	Distal Intergenic	1	121397478	121398806	1329	2	100873165	uc057jxy.1	-3774908	ENSG00000230806	SRGAP2-AS1	SRGAP2 antisense RNA 1
chr1	125175416	125175584	169	OE_peak_1245	2.50469	17.3182	11.0879	43	Distal Intergenic	1	121397478	121398806	1329	2	100873165	uc057jxy.1	-3776610	ENSG00000230806	SRGAP2-AS1	SRGAP2 antisense RNA 1
chr1	125176017	125176186	170	OE_peak_1246	3.08228	23.6842	16.5727	45	Distal Intergenic	1	121397478	121398806	1329	2	100873165	uc057jxy.1	-3777211	ENSG00000230806	SRGAP2-AS1	SRGAP2 antisense RNA 1
chr1	125177005	125177145	141	OE_peak_1247	2.31998	11.7844	6.2178	104	Distal Intergenic	1	121397478	121398806	1329	2	100873165	uc057jxy.1	-3778199	ENSG00000230806	SRGAP2-AS1	SRGAP2 antisense RNA 1
chr1	125177411	125177485	75	OE_peak_1248	2.42435	11.4659	5.92403	47	Distal Intergenic	1	121397478	121398806	1329	2	100873165	uc057jxy.1	-3778605	ENSG00000230806	SRGAP2-AS1	SRGAP2 antisense RNA 1
chr1	125177672	125177764	93	OE_peak_1249	3.61084	32.1838	23.9169	48	Distal Intergenic	1	121397478	121398806	1329	2	100873165	uc057jxy.1	-3778866	ENSG00000230806	SRGAP2-AS1	SRGAP2 antisense RNA 1
chr1	125178216	125178364	149	OE_peak_1250	2.70307	23.3844	16.3159	56	Distal Intergenic	1	121397478	121398806	1329	2	100873165	uc057jxy.1	-3779410	ENSG00000230806	SRGAP2-AS1	SRGAP2 antisense RNA 1
chr1	125178812	125179471	660	OE_peak_1251	2.08835	15.0502	9.11488	392	Distal Intergenic	1	121397478	121398806	1329	2	100873165	uc057jxy.1	-3780006	ENSG00000230806	SRGAP2-AS1	SRGAP2 antisense RNA 1
chr1	125179566	125180892	1327	OE_peak_1252	2.08835	15.0502	9.11488	702	Distal Intergenic	1	121397478	121398806	1329	2	100873165	uc057jxy.1	-3780760	ENSG00000230806	SRGAP2-AS1	SRGAP2 antisense RNA 1
chr1	125181347	125181913	567	OE_peak_1253	2.46462	21.019	14.2955	503	Distal Intergenic	1	121397478	121398806	1329	2	100873165	uc057jxy.1	-3782541	ENSG00000230806	SRGAP2-AS1	SRGAP2 antisense RNA 1
chr1	125182098	125182725	628	OE_peak_1254	2.08835	15.0502	9.11488	308	Distal Intergenic	1	121397478	121398806	1329	2	100873165	uc057jxy.1	-3783292	ENSG00000230806	SRGAP2-AS1	SRGAP2 antisense RNA 1
chr1	125182822	125183229	408	OE_peak_1255	2.08835	15.0502	9.11488	211	Distal Intergenic	1	121397478	121398806	1329	2	100873165	uc057jxy.1	-3784016	ENSG00000230806	SRGAP2-AS1	SRGAP2 antisense RNA 1
chr1	125183462	125183864	403	OE_peak_1256	2.54137	21.6327	14.8262	142	Distal Intergenic	1	121397478	121398806	1329	2	100873165	uc057jxy.1	-3784656	ENSG00000230806	SRGAP2-AS1	SRGAP2 antisense RNA 1
chr1	125184411	125184538	128	OE_peak_1257	2.252	11.6936	6.13372	60	Distal Intergenic	1	121397478	121398806	1329	2	100873165	uc057jxy.1	-3785605	ENSG00000230806	SRGAP2-AS1	SRGAP2 antisense RNA 1
chr1	143184621	143184986	366	OE_peak_1258	2.47682	20.6629	13.986	310	Distal Intergenic	1	143699456	143699619	164	2	101954269	uc031uqk.1	514633	ENSG00000207349	RNVU1-17	RNA, variant U1 small nuclear 17
chr1	143185071	143185461	391	OE_peak_1259	2.13316	15.5721	9.56484	89	Distal Intergenic	1	143699456	143699619	164	2	101954269	uc031uqk.1	514158	ENSG00000207349	RNVU1-17	RNA, variant U1 small nuclear 17
chr1	143185700	143186070	371	OE_peak_1260	2.48282	18.6974	12.281	207	Distal Intergenic	1	143699456	143699619	164	2	101954269	uc031uqk.1	513549	ENSG00000207349	RNVU1-17	RNA, variant U1 small nuclear 17
chr1	143186149	143186258	110	OE_peak_1261	2.53942	19.173	12.6995	47	Distal Intergenic	1	143699456	143699619	164	2	101954269	uc031uqk.1	513361	ENSG00000207349	RNVU1-17	RNA, variant U1 small nuclear 17
chr1	143186708	143186837	130	OE_peak_1262	2.82425	24.7454	17.478	65	Distal Intergenic	1	143699456	143699619	164	2	101954269	uc031uqk.1	512782	ENSG00000207349	RNVU1-17	RNA, variant U1 small nuclear 17
chr1	143186912	143187463	552	OE_peak_1263	2.16562	15.7765	9.74172	347	Distal Intergenic	1	143699456	143699619	164	2	101954269	uc031uqk.1	512156	ENSG00000207349	RNVU1-17	RNA, variant U1 small nuclear 17
chr1	143187704	143188022	319	OE_peak_1264	2.07218	14.0441	8.28183	118	Distal Intergenic	1	143699456	143699619	164	2	101954269	uc031uqk.1	511597	ENSG00000207349	RNVU1-17	RNA, variant U1 small nuclear 17
chr1	143188321	143188397	77	OE_peak_1265	2.86803	17.05	10.8539	30	Distal Intergenic	1	143699456	143699619	164	2	101954269	uc031uqk.1	511222	ENSG00000207349	RNVU1-17	RNA, variant U1 small nuclear 17
chr1	143189900	143189998	99	OE_peak_1266	2.48449	17.7584	11.4701	42	Distal Intergenic	1	143699456	143699619	164	2	101954269	uc031uqk.1	509621	ENSG00000207349	RNVU1-17	RNA, variant U1 small nuclear 17
chr1	143190331	143190480	150	OE_peak_1267	2.21688	16.352	10.2448	87	Distal Intergenic	1	143699456	143699619	164	2	101954269	uc031uqk.1	509139	ENSG00000207349	RNVU1-17	RNA, variant U1 small nuclear 17
chr1	143190560	143190848	289	OE_peak_1268	2.2322	16.8058	10.6408	74	Distal Intergenic	1	143699456	143699619	164	2	101954269	uc031uqk.1	508771	ENSG00000207349	RNVU1-17	RNA, variant U1 small nuclear 17
chr1	143191075	143191256	182	OE_peak_1269	2.18554	15.4525	9.4632	58	Distal Intergenic	1	143699456	143699619	164	2	101954269	uc031uqk.1	508363	ENSG00000207349	RNVU1-17	RNA, variant U1 small nuclear 17
chr1	143191539	143191685	147	OE_peak_1270	2.38919	17.552	11.2876	51	Distal Intergenic	1	143699456	143699619	164	2	101954269	uc031uqk.1	507934	ENSG00000207349	RNVU1-17	RNA, variant U1 small nuclear 17
chr1	143191862	143192001	140	OE_peak_1271	2.37008	17.163	10.9528	91	Distal Intergenic	1	143699456	143699619	164	2	101954269	uc031uqk.1	507618	ENSG00000207349	RNVU1-17	RNA, variant U1 small nuclear 17
chr1	143192148	143193232	1085	OE_peak_1272	2.08835	15.0502	9.11488	966	Distal Intergenic	1	143699456	143699619	164	2	101954269	uc031uqk.1	506387	ENSG00000207349	RNVU1-17	RNA, variant U1 small nuclear 17
chr1	143193401	143193876	476	OE_peak_1273	2.27805	18.0877	11.7518	62	Distal Intergenic	1	143699456	143699619	164	2	101954269	uc031uqk.1	505743	ENSG00000207349	RNVU1-17	RNA, variant U1 small nuclear 17
chr1	143194031	143194510	480	OE_peak_1274	2.30029	16.674	10.528	78	Distal Intergenic	1	143699456	143699619	164	2	101954269	uc031uqk.1	505109	ENSG00000207349	RNVU1-17	RNA, variant U1 small nuclear 17
chr1	143194715	143194786	72	OE_peak_1275	1.98108	8.72208	3.4015	45	Distal Intergenic	1	143699456	143699619	164	2	101954269	uc031uqk.1	504833	ENSG00000207349	RNVU1-17	RNA, variant U1 small nuclear 17
chr1	143194866	143195283	418	OE_peak_1276	2.31469	18.5491	12.1558	360	Distal Intergenic	1	143699456	143699619	164	2	101954269	uc031uqk.1	504336	ENSG00000207349	RNVU1-17	RNA, variant U1 small nuclear 17
chr1	143195394	143195746	353	OE_peak_1277	2.27805	18.0877	11.7518	284	Distal Intergenic	1	143699456	143699619	164	2	101954269	uc031uqk.1	503873	ENSG00000207349	RNVU1-17	RNA, variant U1 small nuclear 17
chr1	143196932	143197006	75	OE_peak_1278	1.90564	5.66654	0.67601	56	Distal Intergenic	1	143699456	143699619	164	2	101954269	uc031uqk.1	502613	ENSG00000207349	RNVU1-17	RNA, variant U1 small nuclear 17
chr1	143197447	143197529	83	OE_peak_1279	2.41482	11.6469	6.09047	38	Distal Intergenic	1	143699456	143699619	164	2	101954269	uc031uqk.1	502090	ENSG00000207349	RNVU1-17	RNA, variant U1 small nuclear 17
chr1	143198700	143198783	84	OE_peak_1280	2.99458	17.8	11.5071	44	Distal Intergenic	1	143699456	143699619	164	2	101954269	uc031uqk.1	500836	ENSG00000207349	RNVU1-17	RNA, variant U1 small nuclear 17
chr1	143199597	143199683	87	OE_peak_1281	2.9166	18.7567	12.3343	41	Distal Intergenic	1	143699456	143699619	164	2	101954269	uc031uqk.1	499936	ENSG00000207349	RNVU1-17	RNA, variant U1 small nuclear 17
chr1	143199840	143200104	265	OE_peak_1282	3.12503	20.1242	13.5167	31	Distal Intergenic	1	143699456	143699619	164	2	101954269	uc031uqk.1	499515	ENSG00000207349	RNVU1-17	RNA, variant U1 small nuclear 17
chr1	143200206	143200416	211	OE_peak_1283	2.07265	14.2377	8.45679	93	Distal Intergenic	1	143699456	143699619	164	2	101954269	uc031uqk.1	499203	ENSG00000207349	RNVU1-17	RNA, variant U1 small nuclear 17
chr1	143200510	143200926	417	OE_peak_1284	2.05718	13.815	8.07531	211	Distal Intergenic	1	143699456	143699619	164	2	101954269	uc031uqk.1	498693	ENSG00000207349	RNVU1-17	RNA, variant U1 small nuclear 17
chr1	143201143	143201286	144	OE_peak_1285	2.13798	13.6414	7.92009	59	Distal Intergenic	1	143699456	143699619	164	2	101954269	uc031uqk.1	498333	ENSG00000207349	RNVU1-17	RNA, variant U1 small nuclear 17
chr1	143201439	143201811	373	OE_peak_1286	2.44738	20.6178	13.9456	178	Distal Intergenic	1	143699456	143699619	164	2	101954269	uc031uqk.1	497808	ENSG00000207349	RNVU1-17	RNA, variant U1 small nuclear 17
chr1	143201886	143201974	89	OE_peak_1287	2.39287	15.3021	9.32933	35	Distal Intergenic	1	143699456	143699619	164	2	101954269	uc031uqk.1	497645	ENSG00000207349	RNVU1-17	RNA, variant U1 small nuclear 17
chr1	143202436	143202881	446	OE_peak_1288	2.11775	15.5236	9.5228	233	Distal Intergenic	1	143699456	143699619	164	2	101954269	uc031uqk.1	496738	ENSG00000207349	RNVU1-17	RNA, variant U1 small nuclear 17
chr1	143203159	143203617	459	OE_peak_1289	2.42608	19.3706	12.8693	203	Distal Intergenic	1	143699456	143699619	164	2	101954269	uc031uqk.1	496002	ENSG00000207349	RNVU1-17	RNA, variant U1 small nuclear 17
chr1	143203799	143203887	89	OE_peak_1290	2.46675	12.6411	7.00495	39	Distal Intergenic	1	143699456	143699619	164	2	101954269	uc031uqk.1	495732	ENSG00000207349	RNVU1-17	RNA, variant U1 small nuclear 17
chr1	143205555	143205662	108	OE_peak_1291	2.89615	24.1163	16.9404	54	Distal Intergenic	1	143699456	143699619	164	2	101954269	uc031uqk.1	493957	ENSG00000207349	RNVU1-17	RNA, variant U1 small nuclear 17
chr1	143206058	143206812	755	OE_peak_1292	2.27805	18.0877	11.7518	393	Distal Intergenic	1	143699456	143699619	164	2	101954269	uc031uqk.1	492807	ENSG00000207349	RNVU1-17	RNA, variant U1 small nuclear 17
chr1	143206904	143207233	330	OE_peak_1293	2.01146	12.8562	7.20227	210	Distal Intergenic	1	143699456	143699619	164	2	101954269	uc031uqk.1	492386	ENSG00000207349	RNVU1-17	RNA, variant U1 small nuclear 17
chr1	143208438	143208530	93	OE_peak_1294	3.02652	18.2674	11.911	33	Distal Intergenic	1	143699456	143699619	164	2	101954269	uc031uqk.1	491089	ENSG00000207349	RNVU1-17	RNA, variant U1 small nuclear 17
chr1	143209445	143209523	79	OE_peak_1295	2.5453	11.0343	5.5246	50	Distal Intergenic	1	143699456	143699619	164	2	101954269	uc031uqk.1	490096	ENSG00000207349	RNVU1-17	RNA, variant U1 small nuclear 17
chr1	143209614	143209727	114	OE_peak_1296	1.52376	3.05622	0	34	Distal Intergenic	1	143699456	143699619	164	2	101954269	uc031uqk.1	489892	ENSG00000207349	RNVU1-17	RNA, variant U1 small nuclear 17
chr1	143210825	143211175	351	OE_peak_1297	2.32059	15.6422	9.62801	56	Distal Intergenic	1	143699456	143699619	164	2	101954269	uc031uqk.1	488444	ENSG00000207349	RNVU1-17	RNA, variant U1 small nuclear 17
chr1	143211513	143211592	80	OE_peak_1298	2.38768	11.1549	5.63642	51	Distal Intergenic	1	143699456	143699619	164	2	101954269	uc031uqk.1	488027	ENSG00000207349	RNVU1-17	RNA, variant U1 small nuclear 17
chr1	143211757	143212026	270	OE_peak_1299	2.18367	15.7405	9.71432	90	Distal Intergenic	1	143699456	143699619	164	2	101954269	uc031uqk.1	487593	ENSG00000207349	RNVU1-17	RNA, variant U1 small nuclear 17
chr1	143212212	143212320	109	OE_peak_1300	1.78249	5.63255	0.64637	61	Distal Intergenic	1	143699456	143699619	164	2	101954269	uc031uqk.1	487299	ENSG00000207349	RNVU1-17	RNA, variant U1 small nuclear 17
chr1	143212442	143213374	933	OE_peak_1301	2.13275	15.765	9.73131	501	Distal Intergenic	1	143699456	143699619	164	2	101954269	uc031uqk.1	486245	ENSG00000207349	RNVU1-17	RNA, variant U1 small nuclear 17
chr1	143213564	143213674	111	OE_peak_1302	2.02674	10.8741	5.37878	43	Distal Intergenic	1	143699456	143699619	164	2	101954269	uc031uqk.1	485945	ENSG00000207349	RNVU1-17	RNA, variant U1 small nuclear 17
chr1	143213783	143214006	224	OE_peak_1303	2.52298	20.3688	13.7339	166	Distal Intergenic	1	143699456	143699619	164	2	101954269	uc031uqk.1	485613	ENSG00000207349	RNVU1-17	RNA, variant U1 small nuclear 17
chr1	143214200	143215433	1234	OE_peak_1304	2.08835	15.0502	9.11488	596	Distal Intergenic	1	143699456	143699619	164	2	101954269	uc031uqk.1	484186	ENSG00000207349	RNVU1-17	RNA, variant U1 small nuclear 17
chr1	143215595	143215970	376	OE_peak_1305	2.11775	15.5236	9.5228	180	Distal Intergenic	1	143699456	143699619	164	2	101954269	uc031uqk.1	483649	ENSG00000207349	RNVU1-17	RNA, variant U1 small nuclear 17
chr1	143216256	143216431	176	OE_peak_1306	2.19912	16.1883	10.1036	124	Distal Intergenic	1	143699456	143699619	164	2	101954269	uc031uqk.1	483188	ENSG00000207349	RNVU1-17	RNA, variant U1 small nuclear 17
chr1	143216540	143217011	472	OE_peak_1307	2.26094	17.8157	11.5161	293	Distal Intergenic	1	143699456	143699619	164	2	101954269	uc031uqk.1	482608	ENSG00000207349	RNVU1-17	RNA, variant U1 small nuclear 17
chr1	143217087	143218157	1071	OE_peak_1308	2.3887	19.7069	13.1583	678	Distal Intergenic	1	143699456	143699619	164	2	101954269	uc031uqk.1	481462	ENSG00000207349	RNVU1-17	RNA, variant U1 small nuclear 17
chr1	143218317	143218512	196	OE_peak_1309	2.26832	17.2474	11.0276	61	Distal Intergenic	1	143699456	143699619	164	2	101954269	uc031uqk.1	481107	ENSG00000207349	RNVU1-17	RNA, variant U1 small nuclear 17
chr1	143218768	143219051	284	OE_peak_1310	1.98446	12.6192	6.98548	121	Distal Intergenic	1	143699456	143699619	164	2	101954269	uc031uqk.1	480568	ENSG00000207349	RNVU1-17	RNA, variant U1 small nuclear 17
chr1	143219127	143219284	158	OE_peak_1311	1.98008	12.1365	6.54294	88	Distal Intergenic	1	143699456	143699619	164	2	101954269	uc031uqk.1	480335	ENSG00000207349	RNVU1-17	RNA, variant U1 small nuclear 17
chr1	143219475	143219990	516	OE_peak_1312	2.10294	15.1887	9.23523	308	Distal Intergenic	1	143699456	143699619	164	2	101954269	uc031uqk.1	479629	ENSG00000207349	RNVU1-17	RNA, variant U1 small nuclear 17
chr1	143220103	143220694	592	OE_peak_1313	2.05883	14.2988	8.51267	272	Distal Intergenic	1	143699456	143699619	164	2	101954269	uc031uqk.1	478925	ENSG00000207349	RNVU1-17	RNA, variant U1 small nuclear 17
chr1	143220777	143221210	434	OE_peak_1314	2.19564	16.6674	10.522	192	Distal Intergenic	1	143699456	143699619	164	2	101954269	uc031uqk.1	478409	ENSG00000207349	RNVU1-17	RNA, variant U1 small nuclear 17
chr1	143221419	143221855	437	OE_peak_1315	2.02835	13.4628	7.75594	146	Distal Intergenic	1	143699456	143699619	164	2	101954269	uc031uqk.1	477764	ENSG00000207349	RNVU1-17	RNA, variant U1 small nuclear 17
chr1	143221984	143222562	579	OE_peak_1316	2.18018	16.3167	10.2131	504	Distal Intergenic	1	143699456	143699619	164	2	101954269	uc031uqk.1	477057	ENSG00000207349	RNVU1-17	RNA, variant U1 small nuclear 17
chr1	143222658	143222795	138	OE_peak_1317	2.27644	16.6798	10.532	53	Distal Intergenic	1	143699456	143699619	164	2	101954269	uc031uqk.1	476824	ENSG00000207349	RNVU1-17	RNA, variant U1 small nuclear 17
chr1	143222922	143223078	157	OE_peak_1318	2.40053	19.2494	12.7624	51	Distal Intergenic	1	143699456	143699619	164	2	101954269	uc031uqk.1	476541	ENSG00000207349	RNVU1-17	RNA, variant U1 small nuclear 17
chr1	143223192	143223471	280	OE_peak_1319	2.51861	18.757	12.3343	230	Distal Intergenic	1	143699456	143699619	164	2	101954269	uc031uqk.1	476148	ENSG00000207349	RNVU1-17	RNA, variant U1 small nuclear 17
chr1	143223710	143223781	72	OE_peak_1320	2.49096	12.7209	7.07924	26	Distal Intergenic	1	143699456	143699619	164	2	101954269	uc031uqk.1	475838	ENSG00000207349	RNVU1-17	RNA, variant U1 small nuclear 17
chr1	143224609	143224690	82	OE_peak_1321	2.89847	17.863	11.5586	42	Distal Intergenic	1	143699456	143699619	164	2	101954269	uc031uqk.1	474929	ENSG00000207349	RNVU1-17	RNA, variant U1 small nuclear 17
chr1	143225083	143225167	85	OE_peak_1322	3.02828	20.783	14.0903	41	Distal Intergenic	1	143699456	143699619	164	2	101954269	uc031uqk.1	474452	ENSG00000207349	RNVU1-17	RNA, variant U1 small nuclear 17
chr1	143225770	143225910	141	OE_peak_1323	2.0781	9.61593	4.22095	50	Distal Intergenic	1	143699456	143699619	164	2	101954269	uc031uqk.1	473709	ENSG00000207349	RNVU1-17	RNA, variant U1 small nuclear 17
chr1	143227356	143227654	299	OE_peak_1324	2.71727	23.9079	16.7715	203	Distal Intergenic	1	143699456	143699619	164	2	101954269	uc031uqk.1	471965	ENSG00000207349	RNVU1-17	RNA, variant U1 small nuclear 17
chr1	143227738	143228051	314	OE_peak_1325	2.50903	21.567	14.7714	250	Distal Intergenic	1	143699456	143699619	164	2	101954269	uc031uqk.1	471568	ENSG00000207349	RNVU1-17	RNA, variant U1 small nuclear 17
chr1	143228658	143229033	376	OE_peak_1326	2.53685	16.7096	10.5592	165	Distal Intergenic	1	143699456	143699619	164	2	101954269	uc031uqk.1	470586	ENSG00000207349	RNVU1-17	RNA, variant U1 small nuclear 17
chr1	143229266	143229400	135	OE_peak_1327	2.57843	20.8629	14.1598	52	Distal Intergenic	1	143699456	143699619	164	2	101954269	uc031uqk.1	470219	ENSG00000207349	RNVU1-17	RNA, variant U1 small nuclear 17
chr1	143229572	143229734	163	OE_peak_1328	2.50119	12.1126	6.52039	44	Distal Intergenic	1	143699456	143699619	164	2	101954269	uc031uqk.1	469885	ENSG00000207349	RNVU1-17	RNA, variant U1 small nuclear 17
chr1	143230136	143230626	491	OE_peak_1329	2.31469	18.5491	12.1558	177	Distal Intergenic	1	143699456	143699619	164	2	101954269	uc031uqk.1	468993	ENSG00000207349	RNVU1-17	RNA, variant U1 small nuclear 17
chr1	143230896	143231045	150	OE_peak_1330	3.03255	21.018	14.2955	106	Distal Intergenic	1	143699456	143699619	164	2	101954269	uc031uqk.1	468574	ENSG00000207349	RNVU1-17	RNA, variant U1 small nuclear 17
chr1	143231149	143231576	428	OE_peak_1331	2.10288	14.7054	8.8795	257	Distal Intergenic	1	143699456	143699619	164	2	101954269	uc031uqk.1	468043	ENSG00000207349	RNVU1-17	RNA, variant U1 small nuclear 17
chr1	143231654	143231952	299	OE_peak_1332	2.46504	14.5277	8.71756	169	Distal Intergenic	1	143699456	143699619	164	2	101954269	uc031uqk.1	467667	ENSG00000207349	RNVU1-17	RNA, variant U1 small nuclear 17
chr1	143232309	143232625	317	OE_peak_1333	2.21269	16.8299	10.6629	147	Distal Intergenic	1	143699456	143699619	164	2	101954269	uc031uqk.1	466994	ENSG00000207349	RNVU1-17	RNA, variant U1 small nuclear 17
chr1	143232753	143233333	581	OE_peak_1334	2.08835	15.0502	9.11488	197	Distal Intergenic	1	143699456	143699619	164	2	101954269	uc031uqk.1	466286	ENSG00000207349	RNVU1-17	RNA, variant U1 small nuclear 17
chr1	143233481	143233675	195	OE_peak_1335	2.64213	23.5892	16.4919	141	Distal Intergenic	1	143699456	143699619	164	2	101954269	uc031uqk.1	465944	ENSG00000207349	RNVU1-17	RNA, variant U1 small nuclear 17
chr1	143234163	143234350	188	OE_peak_1336	2.07717	9.32318	3.95103	60	Distal Intergenic	1	143699456	143699619	164	2	101954269	uc031uqk.1	465269	ENSG00000207349	RNVU1-17	RNA, variant U1 small nuclear 17
chr1	143234985	143235070	86	OE_peak_1337	2.3449	12.0241	6.43827	33	Distal Intergenic	1	143699456	143699619	164	2	101954269	uc031uqk.1	464549	ENSG00000207349	RNVU1-17	RNA, variant U1 small nuclear 17
chr1	143235698	143236226	529	OE_peak_1338	2.48	20.5742	13.9077	443	Distal Intergenic	1	143699456	143699619	164	2	101954269	uc031uqk.1	463393	ENSG00000207349	RNVU1-17	RNA, variant U1 small nuclear 17
chr1	143236307	143236407	101	OE_peak_1339	2.95227	25.01	17.7113	55	Distal Intergenic	1	143699456	143699619	164	2	101954269	uc031uqk.1	463212	ENSG00000207349	RNVU1-17	RNA, variant U1 small nuclear 17
chr1	143236490	143236617	128	OE_peak_1340	2.65181	23.4258	16.3524	67	Distal Intergenic	1	143699456	143699619	164	2	101954269	uc031uqk.1	463002	ENSG00000207349	RNVU1-17	RNA, variant U1 small nuclear 17
chr1	143236946	143237261	316	OE_peak_1341	2.00228	9.97228	4.54796	77	Distal Intergenic	1	143699456	143699619	164	2	101954269	uc031uqk.1	462358	ENSG00000207349	RNVU1-17	RNA, variant U1 small nuclear 17
chr1	143237357	143237567	211	OE_peak_1342	2.3095	17.5179	11.2633	163	Distal Intergenic	1	143699456	143699619	164	2	101954269	uc031uqk.1	462052	ENSG00000207349	RNVU1-17	RNA, variant U1 small nuclear 17
chr1	143237646	143237887	242	OE_peak_1343	2.90248	26.1723	18.7043	194	Distal Intergenic	1	143699456	143699619	164	2	101954269	uc031uqk.1	461732	ENSG00000207349	RNVU1-17	RNA, variant U1 small nuclear 17
chr1	143237964	143238263	300	OE_peak_1344	2.18247	15.9326	9.8801	227	Distal Intergenic	1	143699456	143699619	164	2	101954269	uc031uqk.1	461356	ENSG00000207349	RNVU1-17	RNA, variant U1 small nuclear 17
chr1	143238420	143238540	121	OE_peak_1345	1.52103	3.36279	0	55	Distal Intergenic	1	143699456	143699619	164	2	101954269	uc031uqk.1	461079	ENSG00000207349	RNVU1-17	RNA, variant U1 small nuclear 17
chr1	143238698	143239097	400	OE_peak_1346	2.36121	18.6571	12.2475	221	Distal Intergenic	1	143699456	143699619	164	2	101954269	uc031uqk.1	460522	ENSG00000207349	RNVU1-17	RNA, variant U1 small nuclear 17
chr1	143239265	143239868	604	OE_peak_1347	2.08835	15.0502	9.11488	293	Distal Intergenic	1	143699456	143699619	164	2	101954269	uc031uqk.1	459751	ENSG00000207349	RNVU1-17	RNA, variant U1 small nuclear 17
chr1	143239968	143240630	663	OE_peak_1348	2.05752	13.9118	8.16352	356	Distal Intergenic	1	143699456	143699619	164	2	101954269	uc031uqk.1	458989	ENSG00000207349	RNVU1-17	RNA, variant U1 small nuclear 17
chr1	143240744	143241349	606	OE_peak_1349	3.05147	28.1977	20.4713	195	Distal Intergenic	1	143699456	143699619	164	2	101954269	uc031uqk.1	458270	ENSG00000207349	RNVU1-17	RNA, variant U1 small nuclear 17
chr1	143241424	143241502	79	OE_peak_1350	2.47574	16.1441	10.0641	36	Distal Intergenic	1	143699456	143699619	164	2	101954269	uc031uqk.1	458117	ENSG00000207349	RNVU1-17	RNA, variant U1 small nuclear 17
chr1	143241791	143241990	200	OE_peak_1351	3.25931	31.5815	23.4092	145	Distal Intergenic	1	143699456	143699619	164	2	101954269	uc031uqk.1	457629	ENSG00000207349	RNVU1-17	RNA, variant U1 small nuclear 17
chr1	143243064	143243334	271	OE_peak_1352	2.15248	10.157	4.71753	50	Distal Intergenic	1	143699456	143699619	164	2	101954269	uc031uqk.1	456285	ENSG00000207349	RNVU1-17	RNA, variant U1 small nuclear 17
chr1	143243823	143243931	109	OE_peak_1353	2.16924	11.5727	6.02217	60	Distal Intergenic	1	143699456	143699619	164	2	101954269	uc031uqk.1	455688	ENSG00000207349	RNVU1-17	RNA, variant U1 small nuclear 17
chr1	143244479	143244596	118	OE_peak_1354	2.62748	18.5015	12.1129	55	Distal Intergenic	1	143699456	143699619	164	2	101954269	uc031uqk.1	455023	ENSG00000207349	RNVU1-17	RNA, variant U1 small nuclear 17
chr1	143244960	143245052	93	OE_peak_1355	3.0388	25.1348	17.8173	44	Distal Intergenic	1	143699456	143699619	164	2	101954269	uc031uqk.1	454567	ENSG00000207349	RNVU1-17	RNA, variant U1 small nuclear 17
chr1	143245449	143245616	168	OE_peak_1356	2.53027	21.8924	15.0436	57	Distal Intergenic	1	143699456	143699619	164	2	101954269	uc031uqk.1	454003	ENSG00000207349	RNVU1-17	RNA, variant U1 small nuclear 17
chr1	143245786	143245992	207	OE_peak_1357	2.49394	18.4325	12.0511	47	Distal Intergenic	1	143699456	143699619	164	2	101954269	uc031uqk.1	453627	ENSG00000207349	RNVU1-17	RNA, variant U1 small nuclear 17
chr1	143246166	143246305	140	OE_peak_1358	2.30308	7.68546	2.45658	94	Distal Intergenic	1	143699456	143699619	164	2	101954269	uc031uqk.1	453314	ENSG00000207349	RNVU1-17	RNA, variant U1 small nuclear 17
chr1	143246845	143247454	610	OE_peak_1359	2.33099	18.9259	12.4808	62	Distal Intergenic	1	143699456	143699619	164	2	101954269	uc031uqk.1	452165	ENSG00000207349	RNVU1-17	RNA, variant U1 small nuclear 17
chr1	143248169	143248273	105	OE_peak_1360	2.60231	17.3053	11.0762	68	Distal Intergenic	1	143699456	143699619	164	2	101954269	uc031uqk.1	451346	ENSG00000207349	RNVU1-17	RNA, variant U1 small nuclear 17
chr1	143248539	143248625	87	OE_peak_1361	2.56563	15.4311	9.4438	37	Distal Intergenic	1	143699456	143699619	164	2	101954269	uc031uqk.1	450994	ENSG00000207349	RNVU1-17	RNA, variant U1 small nuclear 17
chr1	143248702	143248795	94	OE_peak_1362	2.6036	18.0692	11.741	50	Distal Intergenic	1	143699456	143699619	164	2	101954269	uc031uqk.1	450824	ENSG00000207349	RNVU1-17	RNA, variant U1 small nuclear 17
chr1	143248941	143249072	132	OE_peak_1363	2.83159	24.6735	17.417	77	Distal Intergenic	1	143699456	143699619	164	2	101954269	uc031uqk.1	450547	ENSG00000207349	RNVU1-17	RNA, variant U1 small nuclear 17
chr1	143249593	143250365	773	OE_peak_1364	2.08835	15.0502	9.11488	255	Distal Intergenic	1	143699456	143699619	164	2	101954269	uc031uqk.1	449254	ENSG00000207349	RNVU1-17	RNA, variant U1 small nuclear 17
chr1	143250440	143250539	100	OE_peak_1365	3.07036	27.472	19.8462	48	Distal Intergenic	1	143699456	143699619	164	2	101954269	uc031uqk.1	449080	ENSG00000207349	RNVU1-17	RNA, variant U1 small nuclear 17
chr1	143251333	143251476	144	OE_peak_1366	1.88875	6.29568	1.2173	107	Distal Intergenic	1	143699456	143699619	164	2	101954269	uc031uqk.1	448143	ENSG00000207349	RNVU1-17	RNA, variant U1 small nuclear 17
chr1	143251582	143251803	222	OE_peak_1367	2.11775	15.5236	9.5228	91	Distal Intergenic	1	143699456	143699619	164	2	101954269	uc031uqk.1	447816	ENSG00000207349	RNVU1-17	RNA, variant U1 small nuclear 17
chr1	143251879	143252339	461	OE_peak_1368	2.08835	15.0502	9.11488	107	Distal Intergenic	1	143699456	143699619	164	2	101954269	uc031uqk.1	447280	ENSG00000207349	RNVU1-17	RNA, variant U1 small nuclear 17
chr1	143252661	143253350	690	OE_peak_1369	2.08835	15.0502	9.11488	392	Distal Intergenic	1	143699456	143699619	164	2	101954269	uc031uqk.1	446269	ENSG00000207349	RNVU1-17	RNA, variant U1 small nuclear 17
chr1	143253466	143253594	129	OE_peak_1370	1.93115	7.97664	2.72379	28	Distal Intergenic	1	143699456	143699619	164	2	101954269	uc031uqk.1	446025	ENSG00000207349	RNVU1-17	RNA, variant U1 small nuclear 17
chr1	143253714	143253899	186	OE_peak_1371	2.10294	15.1887	9.23523	83	Distal Intergenic	1	143699456	143699619	164	2	101954269	uc031uqk.1	445720	ENSG00000207349	RNVU1-17	RNA, variant U1 small nuclear 17
chr1	143253993	143254339	347	OE_peak_1372	2.30721	16.2983	10.199	305	Distal Intergenic	1	143699456	143699619	164	2	101954269	uc031uqk.1	445280	ENSG00000207349	RNVU1-17	RNA, variant U1 small nuclear 17
chr1	143254427	143255195	769	OE_peak_1373	2.13275	15.765	9.73131	396	Distal Intergenic	1	143699456	143699619	164	2	101954269	uc031uqk.1	444424	ENSG00000207349	RNVU1-17	RNA, variant U1 small nuclear 17
chr1	143255282	143256132	851	OE_peak_1374	2.08835	15.0502	9.11488	648	Distal Intergenic	1	143699456	143699619	164	2	101954269	uc031uqk.1	443487	ENSG00000207349	RNVU1-17	RNA, variant U1 small nuclear 17
chr1	143256256	143256559	304	OE_peak_1375	2.11775	15.5236	9.5228	212	Distal Intergenic	1	143699456	143699619	164	2	101954269	uc031uqk.1	443060	ENSG00000207349	RNVU1-17	RNA, variant U1 small nuclear 17
chr1	143256740	143256961	222	OE_peak_1376	2.08835	15.0502	9.11488	122	Distal Intergenic	1	143699456	143699619	164	2	101954269	uc031uqk.1	442658	ENSG00000207349	RNVU1-17	RNA, variant U1 small nuclear 17
chr1	143257576	143257667	92	OE_peak_1377	3.09378	23.0171	16.0015	44	Distal Intergenic	1	143699456	143699619	164	2	101954269	uc031uqk.1	441952	ENSG00000207349	RNVU1-17	RNA, variant U1 small nuclear 17
chr1	143258810	143258937	128	OE_peak_1378	2.83715	25.961	18.5186	53	Distal Intergenic	1	143699456	143699619	164	2	101954269	uc031uqk.1	440682	ENSG00000207349	RNVU1-17	RNA, variant U1 small nuclear 17
chr1	143259546	143259616	71	OE_peak_1379	2.07035	7.65915	2.43337	32	Distal Intergenic	1	143699456	143699619	164	2	101954269	uc031uqk.1	440003	ENSG00000207349	RNVU1-17	RNA, variant U1 small nuclear 17
chr1	143260829	143260980	152	OE_peak_1380	2.01975	7.87963	2.63413	25	Distal Intergenic	1	143699456	143699619	164	2	101954269	uc031uqk.1	438639	ENSG00000207349	RNVU1-17	RNA, variant U1 small nuclear 17
chr1	143262087	143263127	1041	OE_peak_1381	2.08835	15.0502	9.11488	663	Distal Intergenic	1	143699456	143699619	164	2	101954269	uc031uqk.1	436492	ENSG00000207349	RNVU1-17	RNA, variant U1 small nuclear 17
chr1	143263344	143263507	164	OE_peak_1382	2.26455	17.5314	11.2739	95	Distal Intergenic	1	143699456	143699619	164	2	101954269	uc031uqk.1	436112	ENSG00000207349	RNVU1-17	RNA, variant U1 small nuclear 17
chr1	143263609	143263797	189	OE_peak_1383	2.14798	16.0096	9.94582	118	Distal Intergenic	1	143699456	143699619	164	2	101954269	uc031uqk.1	435822	ENSG00000207349	RNVU1-17	RNA, variant U1 small nuclear 17
chr1	143263897	143264284	388	OE_peak_1384	2.02994	13.753	8.01935	190	Distal Intergenic	1	143699456	143699619	164	2	101954269	uc031uqk.1	435335	ENSG00000207349	RNVU1-17	RNA, variant U1 small nuclear 17
chr1	143264458	143264803	346	OE_peak_1385	2.08835	15.0502	9.11488	211	Distal Intergenic	1	143699456	143699619	164	2	101954269	uc031uqk.1	434816	ENSG00000207349	RNVU1-17	RNA, variant U1 small nuclear 17
chr1	143264877	143265064	188	OE_peak_1386	2.03453	8.72793	3.4063	36	Distal Intergenic	1	143699456	143699619	164	2	101954269	uc031uqk.1	434555	ENSG00000207349	RNVU1-17	RNA, variant U1 small nuclear 17
chr1	143265366	143265621	256	OE_peak_1387	2.31645	17.1431	10.9369	201	Distal Intergenic	1	143699456	143699619	164	2	101954269	uc031uqk.1	433998	ENSG00000207349	RNVU1-17	RNA, variant U1 small nuclear 17
chr1	143265708	143266064	357	OE_peak_1388	2.47062	20.8407	14.1394	177	Distal Intergenic	1	143699456	143699619	164	2	101954269	uc031uqk.1	433555	ENSG00000207349	RNVU1-17	RNA, variant U1 small nuclear 17
chr1	143266420	143267616	1197	OE_peak_1389	2.36767	19.5038	12.9823	146	Distal Intergenic	1	143699456	143699619	164	2	101954269	uc031uqk.1	432003	ENSG00000207349	RNVU1-17	RNA, variant U1 small nuclear 17
chr1	143267900	143267973	74	OE_peak_1390	2.42667	10.4275	4.96677	36	Distal Intergenic	1	143699456	143699619	164	2	101954269	uc031uqk.1	431646	ENSG00000207349	RNVU1-17	RNA, variant U1 small nuclear 17
chr1	143268487	143268672	186	OE_peak_1391	2.56101	17.131	10.9258	140	Distal Intergenic	1	143699456	143699619	164	2	101954269	uc031uqk.1	430947	ENSG00000207349	RNVU1-17	RNA, variant U1 small nuclear 17
chr1	143269578	143269657	80	OE_peak_1392	3.08592	20.5616	13.898	31	Distal Intergenic	1	143699456	143699619	164	2	101954269	uc031uqk.1	429962	ENSG00000207349	RNVU1-17	RNA, variant U1 small nuclear 17
chr1	143270662	143270759	98	OE_peak_1393	2.7096	18.9828	12.5294	54	Distal Intergenic	1	143699456	143699619	164	2	101954269	uc031uqk.1	428860	ENSG00000207349	RNVU1-17	RNA, variant U1 small nuclear 17
chr1	143271161	143271240	80	OE_peak_1394	3.35364	22.3699	15.4568	38	Distal Intergenic	1	143699456	143699619	164	2	101954269	uc031uqk.1	428379	ENSG00000207349	RNVU1-17	RNA, variant U1 small nuclear 17
chr1	143271548	143271748	201	OE_peak_1395	2.4991	13.9093	8.16164	68	Distal Intergenic	1	143699456	143699619	164	2	101954269	uc031uqk.1	427871	ENSG00000207349	RNVU1-17	RNA, variant U1 small nuclear 17
chr1	143273098	143273171	74	OE_peak_1396	2.53626	10.8245	5.33341	28	Distal Intergenic	1	143699456	143699619	164	2	101954269	uc031uqk.1	426448	ENSG00000207349	RNVU1-17	RNA, variant U1 small nuclear 17
chr1	143273791	143273970	180	OE_peak_1397	2.2026	8.48081	3.18211	64	Distal Intergenic	1	143699456	143699619	164	2	101954269	uc031uqk.1	425649	ENSG00000207349	RNVU1-17	RNA, variant U1 small nuclear 17
chr1	143274773	143274938	166	OE_peak_1398	2.73957	9.46141	4.07845	110	Distal Intergenic	1	143699456	143699619	164	2	101954269	uc031uqk.1	424681	ENSG00000207349	RNVU1-17	RNA, variant U1 small nuclear 17
chr1	143275465	143275591	127	OE_peak_1399	2.22372	7.41936	2.21757	31	Distal Intergenic	1	143699456	143699619	164	2	101954269	uc031uqk.1	424028	ENSG00000207349	RNVU1-17	RNA, variant U1 small nuclear 17
chr1	143275731	143275931	201	OE_peak_1400	2.35711	11.8921	6.31619	169	Distal Intergenic	1	143699456	143699619	164	2	101954269	uc031uqk.1	423688	ENSG00000207349	RNVU1-17	RNA, variant U1 small nuclear 17
chr1	143280860	143281008	149	OE_peak_1401	3.11603	4.3532	0	90	Distal Intergenic	1	143699456	143699619	164	2	101954269	uc031uqk.1	418611	ENSG00000207349	RNVU1-17	RNA, variant U1 small nuclear 17
chr1	143306191	143306264	74	OE_peak_1402	2.88597	3.16055	0	7	Distal Intergenic	1	143699456	143699619	164	2	101954269	uc031uqk.1	393355	ENSG00000207349	RNVU1-17	RNA, variant U1 small nuclear 17
chr1	143313333	143313493	161	OE_peak_1403	2.08272	2.23555	0	143	Distal Intergenic	1	143699456	143699619	164	2	101954269	uc031uqk.1	386126	ENSG00000207349	RNVU1-17	RNA, variant U1 small nuclear 17
chr1	143346074	143346194	121	OE_peak_1404	2.36975	2.50251	0	58	Distal Intergenic	1	143699456	143699619	164	2	101954269	uc031uqk.1	353425	ENSG00000207349	RNVU1-17	RNA, variant U1 small nuclear 17
chr1	143426171	143426241	71	OE_peak_1405	2.6655	2.83468	0	13	Distal Intergenic	1	143699456	143699619	164	2	101954269	uc031uqk.1	273378	ENSG00000207349	RNVU1-17	RNA, variant U1 small nuclear 17
chr1	143519304	143519411	108	OE_peak_1406	2.52535	2.5312	0	85	Distal Intergenic	1	143699456	143699619	164	2	101954269	uc031uqk.1	180208	ENSG00000207349	RNVU1-17	RNA, variant U1 small nuclear 17
chr1	143537994	143538066	73	OE_peak_1407	3.76912	5.02496	0.13476	38	Distal Intergenic	1	143699456	143699619	164	2	101954269	uc031uqk.1	161553	ENSG00000207349	RNVU1-17	RNA, variant U1 small nuclear 17
chr1	143538777	143538932	156	OE_peak_1408	2.97378	3.92201	0	114	Distal Intergenic	1	143699456	143699619	164	2	101954269	uc031uqk.1	160687	ENSG00000207349	RNVU1-17	RNA, variant U1 small nuclear 17
chr1	143821738	143821808	71	OE_peak_1409	3.30992	3.93702	0	38	Distal Intergenic	1	143729407	143729570	164	2	26863	uc031uqm.1	-92168	ENSG00000206737	RNVU1-18	RNA, variant U1 small nuclear 18
chr1	143841158	143841248	91	OE_peak_1410	3.36713	4.02361	0	59	Distal Intergenic	1	143729407	143729570	164	2	26863	uc031uqm.1	-111588	ENSG00000206737	RNVU1-18	RNA, variant U1 small nuclear 18
chr1	144032351	144032421	71	OE_peak_1411	3.1027	3.78545	0	42	Distal Intergenic	1	143955878	143971965	16088	2	554282	uc031uqt.2	-60386	ENSG00000263513	FAM72C	family with sequence similarity 72 member C
chr1	144068858	144068928	71	OE_peak_1412	2.94624	3.2498	0	55	Distal Intergenic	1	143955878	143971965	16088	2	554282	uc031uqt.2	-96893	ENSG00000263513	FAM72C	family with sequence similarity 72 member C
chr1	144072908	144072989	82	OE_peak_1413	2.88597	3.16055	0	49	Distal Intergenic	1	143955878	143971965	16088	2	554282	uc031uqt.2	-100943	ENSG00000263513	FAM72C	family with sequence similarity 72 member C
chr1	144081070	144081224	155	OE_peak_1414	3.36713	4.02361	0	114	Distal Intergenic	1	143955878	143971965	16088	2	554282	uc031uqt.2	-109105	ENSG00000263513	FAM72C	family with sequence similarity 72 member C
chr1	144083705	144083787	83	OE_peak_1415	3.0153	3.49088	0	64	Distal Intergenic	1	143955878	143971965	16088	2	554282	uc031uqt.2	-111740	ENSG00000263513	FAM72C	family with sequence similarity 72 member C
chr1	144173387	144173459	73	OE_peak_1416	3.36713	4.02361	0	12	Distal Intergenic	1	144245027	144245821	795	2	645166	uc057jyr.1	72362	ENSG00000232527	LOC645166	lymphocyte-specific protein 1 pseudogene
chr1	144187242	144187324	83	OE_peak_1417	3.71053	4.72732	0	33	Distal Intergenic	1	144245027	144245821	795	2	645166	uc057jyr.1	58497	ENSG00000232527	LOC645166	lymphocyte-specific protein 1 pseudogene
chr1	144459625	144459695	71	OE_peak_1418	2.66597	3.0948	0	34	Promoter (1-2kb)	1	144439993	144461558	21566	2	284565	uc057jyy.1	1863	ENSG00000266338	NBPF15	neuroblastoma breakpoint family member 15
chr1	144635180	144635321	142	OE_peak_1419	2.94311	3.5349	0	95	Intron (uc057jzg.1/uc057jzg.1, intron 2 of 5)	1	144641371	144919902	278532	1	100873165	uc031urk.2	-6050	ENSG00000230806	SRGAP2-AS1	SRGAP2 antisense RNA 1
chr1	144647150	144647255	106	OE_peak_1420	3.48073	4.37285	0	62	Intron (uc031urk.2/100873165, intron 2 of 3)	1	144641371	144919902	278532	1	100873165	uc031urk.2	5779	ENSG00000230806	SRGAP2-AS1	SRGAP2 antisense RNA 1
chr1	144738039	144738158	120	OE_peak_1421	2.70019	2.88592	0	24	Intron (uc031urk.2/100873165, intron 2 of 3)	1	144641371	144919902	278532	1	100873165	uc031urk.2	96668	ENSG00000230806	SRGAP2-AS1	SRGAP2 antisense RNA 1
chr1	144784478	144784551	74	OE_peak_1422	2.75795	3.09945	0	64	Intron (uc031urk.2/100873165, intron 2 of 3)	1	144641371	144919902	278532	1	100873165	uc031urk.2	143107	ENSG00000230806	SRGAP2-AS1	SRGAP2 antisense RNA 1
chr1	144793780	144793860	81	OE_peak_1423	3.13489	3.67209	0	37	Intron (uc031urk.2/100873165, intron 2 of 3)	1	144641371	144919902	278532	1	100873165	uc031urk.2	152409	ENSG00000230806	SRGAP2-AS1	SRGAP2 antisense RNA 1
chr1	145301869	145302005	137	OE_peak_1424	2.70724	2.89632	0	26	Exon (uc031usp.2/100288142, exon 125 of 138)	1	145281116	145281462	347	1	101954266	uc057jzu.1	20753	ENSG00000207501	RNVU1-14	RNA, variant U1 small nuclear 14
chr1	145360888	145360958	71	OE_peak_1425	3.4359	4.30353	0	34	Intron (uc031usp.2/100288142, intron 50 of 137)	1	145290620	145403303	112684	2	100288142	uc057jzw.1	42345	ENSG00000162825	NBPF20	neuroblastoma breakpoint family member 20
chr1	145440041	145440111	71	OE_peak_1426	2.94624	3.2498	0	42	Distal Intergenic	1	145289900	145405778	115879	2	100288142	uc031usr.1	-34263	ENSG00000162825	NBPF20	neuroblastoma breakpoint family member 20
chr1	145484765	145484835	71	OE_peak_1427	2.41321	2.4618	0	19	Distal Intergenic	1	145289900	145405778	115879	2	100288142	uc031usr.1	-78987	ENSG00000162825	NBPF20	neuroblastoma breakpoint family member 20
chr1	145692442	145692527	86	OE_peak_1428	3.4359	4.30353	0	63	Promoter (<=1kb)	1	145670985	145691802	20818	2	5174	uc057kal.1	-640	ENSG00000174827	PDZK1	PDZ domain containing 1
chr1	145794840	145794993	154	OE_peak_1429	3.32384	3.95809	0	127	Intron (uc031utf.2/27246, intron 1 of 8)	1	145746389	145773843	27455	2	27246	uc057kar.1	-20997	ENSG00000265491	RNF115	ring finger protein 115
chr1	145958923	145959002	80	OE_peak_1430	2.63169	2.78474	0	67	Promoter (<=1kb)	1	145933423	145958001	24579	2	128077	uc001enr.5	-922	ENSG00000271601	LIX1L	limb and CNS expressed 1 like
chr1	146120169	146120239	71	OE_peak_1431	2.79852	3.03121	0	5	Intron (uc057kcv.1/100132406, intron 21 of 89)	1	146065431	146136440	71010	2	100132406	uc057kcw.1	16201	ENSG00000271425	NBPF10	neuroblastoma breakpoint family member 10
chr1	146126978	146127060	83	OE_peak_1432	3.77638	4.82873	0	19	5' UTR	1	146065431	146136440	71010	2	100132406	uc057kcw.1	9380	ENSG00000271425	NBPF10	neuroblastoma breakpoint family member 10
chr1	146133999	146134069	71	OE_peak_1433	3.2332	3.82091	0	34	Promoter (2-3kb)	1	146065431	146136440	71010	2	100132406	uc057kcw.1	2371	ENSG00000271425	NBPF10	neuroblastoma breakpoint family member 10
chr1	146179594	146179675	82	OE_peak_1434	3.2288	3.81425	0	52	Intron (uc057kdc.1/100132406, intron 2 of 20)	1	146152266	146213571	61306	2	388677	uc057kde.1	33896	ENSG00000264343	NOTCH2NL	notch 2 N-terminal like
chr1	146233897	146234000	104	OE_peak_1435	3.29825	3.91936	0	55	Distal Intergenic	1	146155352	146229026	73675	2	388677	uc031uty.2	-4871	ENSG00000264343	NOTCH2NL	notch 2 N-terminal like
chr1	146279226	146279340	115	OE_peak_1436	2.94624	3.2498	0	78	Distal Intergenic	1	146155352	146229026	73675	2	388677	uc031uty.2	-50200	ENSG00000264343	NOTCH2NL	notch 2 N-terminal like
chr1	146301320	146301390	71	OE_peak_1437	4.20891	5.71408	0.70814	28	Distal Intergenic	1	146155352	146229026	73675	2	388677	uc031uty.2	-72294	ENSG00000264343	NOTCH2NL	notch 2 N-terminal like
chr1	146594110	146594197	88	OE_peak_1438	2.88597	3.16055	0	54	Distal Intergenic	1	146514471	146525289	10819	1	102724558	uc010yil.2	79639	NA	CH17-408M7.1	uncharacterized LOC102724558
chr1	146751102	146751172	71	OE_peak_1439	2.94624	3.2498	0	62	Distal Intergenic	1	146938744	146996202	57459	1	149013	uc057kdn.1	-187572	ENSG00000268043	NBPF12	neuroblastoma breakpoint family member 12
chr1	146811125	146811195	71	OE_peak_1440	2.97744	3.43344	0	52	Distal Intergenic	1	146938744	146996202	57459	1	149013	uc057kdn.1	-127549	ENSG00000268043	NBPF12	neuroblastoma breakpoint family member 12
chr1	146817106	146817225	120	OE_peak_1441	2.52535	2.5312	0	83	Distal Intergenic	1	146938744	146996202	57459	1	149013	uc057kdn.1	-121519	ENSG00000268043	NBPF12	neuroblastoma breakpoint family member 12
chr1	146906892	146907010	119	OE_peak_1442	2.36975	2.50251	0	104	Distal Intergenic	1	146938744	146996202	57459	1	149013	uc057kdn.1	-31734	ENSG00000268043	NBPF12	neuroblastoma breakpoint family member 12
chr1	147138653	147138723	71	OE_peak_1443	2.94624	3.2498	0	39	Distal Intergenic	1	147159219	147162510	3292	2	5565	uc057kdy.1	23787	ENSG00000131791	PRKAB2	protein kinase AMP-activated non-catalytic subunit beta 2
chr1	147163040	147163110	71	OE_peak_1444	3.19831	3.76811	0	11	Promoter (<=1kb)	1	147159219	147162510	3292	2	5565	uc057kdy.1	-530	ENSG00000131791	PRKAB2	protein kinase AMP-activated non-catalytic subunit beta 2
chr1	147199515	147199585	71	OE_peak_1445	2.85631	3.11666	0	13	Intron (uc057keb.1/9557, intron 2 of 2)	1	147186261	147225309	39049	2	2330	uc001epj.4	25724	ENSG00000131781	FMO5	flavin containing monooxygenase 5
chr1	147275340	147275410	71	OE_peak_1446	3.78802	4.84666	0	52	3' UTR	1	147270995	147276247	5253	1	9557	uc057ker.1	4345	ENSG00000131778	CHD1L	chromodomain helicase DNA binding protein 1 like
chr1	147309074	147309158	85	OE_peak_1447	3.71053	4.72732	0	54	Intron (uc057kep.1/100289211, intron 5 of 5)	1	147270995	147276247	5253	1	9557	uc057ker.1	38079	ENSG00000131778	CHD1L	chromodomain helicase DNA binding protein 1 like
chr1	147334111	147334210	100	OE_peak_1448	3.36713	4.02361	0	36	Intron (uc057kep.1/100289211, intron 5 of 5)	1	147270995	147276247	5253	1	9557	uc057ker.1	63116	ENSG00000131778	CHD1L	chromodomain helicase DNA binding protein 1 like
chr1	147415461	147415531	71	OE_peak_1449	3.29825	3.91936	0	42	Intron (uc057kep.1/100289211, intron 3 of 5)	1	147258885	147517875	258991	2	100289211	uc057kep.1	102344	ENSG00000278811	LINC00624	long intergenic non-protein coding RNA 624
chr1	147452282	147452361	80	OE_peak_1450	3.36713	4.02361	0	51	Intron (uc057kep.1/100289211, intron 3 of 5)	1	147258885	147517875	258991	2	100289211	uc057kep.1	65514	ENSG00000278811	LINC00624	long intergenic non-protein coding RNA 624
chr1	147816185	147816255	71	OE_peak_1451	3.78802	4.84666	0	28	Distal Intergenic	1	147756200	147773362	17163	2	2702	uc031uum.2	-42823	ENSG00000265107	GJA5	gap junction protein alpha 5
chr1	147850175	147850265	91	OE_peak_1452	2.47369	2.45684	0	62	Distal Intergenic	1	147756200	147773362	17163	2	2702	uc031uum.2	-76813	ENSG00000265107	GJA5	gap junction protein alpha 5
chr1	148043018	148043124	107	OE_peak_1453	2.85631	3.11666	0	2	Distal Intergenic	1	148038753	148038916	164	2	26864	uc031uup.1	-4102	ENSG00000206585	RNVU1-7	RNA, variant U1 small nuclear 7
chr1	148071288	148071384	97	OE_peak_1454	2.88597	3.16055	0	45	Distal Intergenic	1	148038753	148038916	164	2	26864	uc031uup.1	-32372	ENSG00000206585	RNVU1-7	RNA, variant U1 small nuclear 7
chr1	148170757	148170854	98	OE_peak_1455	2.75795	3.09945	0	70	Intron (uc057kgh.1/uc057kgh.1, intron 2 of 2)	1	148102151	148152322	50172	2	200030	uc057kga.1	-18435	ENSG00000263956	NBPF11	neuroblastoma breakpoint family member 11
chr1	148244470	148244596	127	OE_peak_1456	3.36713	4.02361	0	81	Promoter (1-2kb)	1	148208088	148246463	38376	2	101927468	uc057kgw.2	1867	NA	LOC101927468	uncharacterized LOC101927468
chr1	148273785	148273916	132	OE_peak_1457	2.52535	2.5312	0	33	Intron (uc057khe.1/uc057khe.1, intron 1 of 2)	1	148208088	148255012	46925	2	101927468	uc057khc.2	-18773	NA	LOC101927468	uncharacterized LOC101927468
chr1	148311499	148311569	71	OE_peak_1458	3.09399	3.61014	0	18	Distal Intergenic	1	148362370	148362533	164	2	101954273	uc031uuw.1	50964	ENSG00000207340	RNVU1-1	RNA, variant U1 small nuclear 1
chr1	148312689	148312759	71	OE_peak_1459	3.36713	4.02361	0	44	Distal Intergenic	1	148362370	148362533	164	2	101954273	uc031uuw.1	49774	ENSG00000207340	RNVU1-1	RNA, variant U1 small nuclear 1
chr1	148326155	148326252	98	OE_peak_1460	2.52535	2.5312	0	6	Distal Intergenic	1	148362370	148362533	164	2	101954273	uc031uuw.1	36281	ENSG00000207340	RNVU1-1	RNA, variant U1 small nuclear 1
chr1	148371167	148371288	122	OE_peak_1461	2.77978	3.0035	0	51	Intron (uc031uux.2/388685, intron 2 of 3)	1	148362370	148362533	164	2	101954273	uc031uuw.1	-8634	ENSG00000207340	RNVU1-1	RNA, variant U1 small nuclear 1
chr1	148564850	148564936	87	OE_peak_1462	3.38206	4.41068	0	14	Intron (uc057khr.1/25832, intron 25 of 65)	1	148532118	148593685	61568	2	25832	uc057kht.1	28749	ENSG00000270629	NBPF14	neuroblastoma breakpoint family member 14
chr1	148768403	148768490	88	OE_peak_1463	3.1027	3.78545	0	23	Distal Intergenic	1	148808181	148932725	124545	1	9659	uc001emh.4	-39691	ENSG00000178104	PDE4DIP	phosphodiesterase 4D interacting protein
chr1	149040116	149040186	71	OE_peak_1464	4.1374	5.60239	0.6221	13	Intron (uc057kjr.1/9659, intron 5 of 6)	1	149031149	149032144	996	1	9659	uc057kju.1	8967	ENSG00000178104	PDE4DIP	phosphodiesterase 4D interacting protein
chr1	149054323	149054445	123	OE_peak_1465	2.52535	2.5312	0	38	3' UTR	1	149059763	149066634	6872	2	400818	uc057kkd.1	12189	ENSG00000269713	NBPF9	neuroblastoma breakpoint family member 9
chr1	149056043	149056119	77	OE_peak_1466	2.54143	2.6514	0	8	Intron (uc057kjy.1/400818, intron 28 of 28)	1	149059763	149066634	6872	2	400818	uc057kkd.1	10515	ENSG00000269713	NBPF9	neuroblastoma breakpoint family member 9
chr1	149199160	149199230	71	OE_peak_1467	3.48073	4.37285	0	47	Intron (uc057kkf.1/uc057kkf.1, intron 2 of 2)	1	149054138	149103561	49424	2	400818	uc031uvu.2	-95599	ENSG00000269713	NBPF9	neuroblastoma breakpoint family member 9
chr1	149238151	149238221	71	OE_peak_1468	2.88597	3.16055	0	23	Intron (uc057kkf.1/uc057kkf.1, intron 2 of 2)	1	149054138	149103561	49424	2	400818	uc031uvu.2	-134590	ENSG00000269713	NBPF9	neuroblastoma breakpoint family member 9
chr1	149298928	149299007	80	OE_peak_1469	3.78802	4.84666	0	27	Distal Intergenic	1	149054138	149103561	49424	2	400818	uc031uvu.2	-195367	ENSG00000269713	NBPF9	neuroblastoma breakpoint family member 9
chr1	149313165	149313235	71	OE_peak_1470	3.34962	4.1699	0	31	Distal Intergenic	1	149054138	149103561	49424	2	400818	uc031uvu.2	-209604	ENSG00000269713	NBPF9	neuroblastoma breakpoint family member 9
chr1	149415215	149415348	134	OE_peak_1471	3.3473	3.9936	0	22	Intron (uc031uxc.2/uc031uxc.2, intron 1 of 96)	1	149583865	149584464	600	1	653598	uc031uxg.1	-168517	ENSG00000263464	PPIAL4C	peptidylprolyl isomerase A like 4C
chr1	149504534	149504714	181	OE_peak_1472	2.58578	2.71691	0	45	Intron (uc031uxc.2/uc031uxc.2, intron 33 of 96)	1	149583865	149584464	600	1	653598	uc031uxg.1	-79151	ENSG00000263464	PPIAL4C	peptidylprolyl isomerase A like 4C
chr1	149542700	149542799	100	OE_peak_1473	4.06843	5.73	0.72003	59	Exon (uc031uxc.2/uc031uxc.2, exon 82 of 97)	1	149583865	149584464	600	1	653598	uc031uxg.1	-41066	ENSG00000263464	PPIAL4C	peptidylprolyl isomerase A like 4C
chr1	149565188	149565258	71	OE_peak_1474	2.94624	3.2498	0	56	Distal Intergenic	1	149583865	149584464	600	1	653598	uc031uxg.1	-18607	ENSG00000263464	PPIAL4C	peptidylprolyl isomerase A like 4C
chr1	149755056	149755166	111	OE_peak_1475	2.94624	3.2498	0	8	Distal Intergenic	1	149782671	149791390	8720	1	2209	uc057klg.1	-27505	ENSG00000150337	FCGR1A	Fc fragment of IgG receptor Ia
chr1	150042004	150042074	71	OE_peak_1476	2.94624	3.2498	0	56	Distal Intergenic	1	150067293	150145326	78034	1	11311	uc057kmk.1	-25219	ENSG00000136631	VPS45	vacuolar protein sorting 45 homolog
chr1	150064351	150064421	71	OE_peak_1477	2.48244	2.46943	0	45	Promoter (2-3kb)	1	150067293	150145326	78034	1	11311	uc057kmk.1	-2872	ENSG00000136631	VPS45	vacuolar protein sorting 45 homolog
chr1	150203254	150203324	71	OE_peak_1478	3.78802	4.84666	0	36	Distal Intergenic	1	150220378	150226730	6353	2	81611	uc057knc.1	23406	ENSG00000143401	ANP32E	acidic nuclear phosphoprotein 32 family member E
chr1	150345371	150345441	71	OE_peak_1479	2.88597	3.16055	0	30	Promoter (<=1kb)	1	150345540	150349209	3670	1	9129	uc057kod.1	-99	ENSG00000117360	PRPF3	pre-mRNA processing factor 3
chr1	150383536	150383612	77	OE_peak_1480	3.11603	4.3532	0	49	Intron (uc057kof.1/23248, intron 1 of 10)	1	150364711	150473556	108846	1	23248	uc009wlr.4	18825	ENSG00000163125	RPRD2	regulation of nuclear pre-mRNA domain containing 2
chr1	150394620	150394690	71	OE_peak_1481	2.36975	2.50251	0	62	Intron (uc057kof.1/23248, intron 1 of 10)	1	150364711	150473556	108846	1	23248	uc009wlr.4	29909	ENSG00000163125	RPRD2	regulation of nuclear pre-mRNA domain containing 2
chr1	150461804	150461886	83	OE_peak_1482	3.36713	4.02361	0	61	Intron (uc057kof.1/23248, intron 9 of 10)	1	150487364	150507609	20246	1	80222	uc057koh.1	-25478	ENSG00000143374	TARS2	threonyl-tRNA synthetase 2, mitochondrial (putative)
chr1	150490914	150490984	71	OE_peak_1483	2.4449	2.41548	0	6	Promoter (<=1kb)	1	150491458	150504436	12979	1	80222	uc057kon.1	-474	ENSG00000143374	TARS2	threonyl-tRNA synthetase 2, mitochondrial (putative)
chr1	150572064	150572182	119	OE_peak_1484	2.95517	3.39964	0	36	Promoter (2-3kb)	1	150560895	150574552	13658	2	574406	uc031uyh.1	2370	ENSG00000203804	ADAMTSL4-AS1	ADAMTSL4 antisense RNA 1
chr1	150636443	150636513	71	OE_peak_1485	2.88597	3.16055	0	25	Distal Intergenic	1	150621251	150629596	8346	2	2029	uc001eve.4	-6847	ENSG00000143420	ENSA	endosulfine alpha
chr1	150639940	150640072	133	OE_peak_1486	2.94624	3.2498	0	95	Distal Intergenic	1	150621251	150629596	8346	2	2029	uc001eve.4	-10344	ENSG00000143420	ENSA	endosulfine alpha
chr1	150716824	150716971	148	OE_peak_1487	2.88597	3.16055	0	23	Intron (uc001evm.3/84072, intron 3 of 12)	1	150706572	150720840	14269	2	84072	uc057kpr.1	3869	ENSG00000143452	HORMAD1	HORMA domain containing 1
chr1	150768826	150768932	107	OE_peak_1488	3.78802	4.84666	0	38	Promoter (2-3kb)	1	150730196	150765957	35762	2	1520	uc001evn.3	-2869	ENSG00000163131	CTSS	cathepsin S
chr1	150811022	150811092	71	OE_peak_1489	3.78802	4.84666	0	28	Promoter (2-3kb)	1	150796208	150808323	12116	2	1513	uc001evp.3	-2699	ENSG00000143387	CTSK	cathepsin K
chr1	150848043	150848113	71	OE_peak_1490	3.67564	4.87748	0.01946	28	Intron (uc001evr.2/405, intron 3 of 21)	1	150831486	150836499	5014	2	405	uc057kqe.1	-11544	ENSG00000143437	ARNT	aryl hydrocarbon receptor nuclear translocator
chr1	150858151	150858221	71	OE_peak_1491	2.52535	2.5312	0	39	Intron (uc001evr.2/405, intron 2 of 21)	1	150836424	150876568	40145	2	405	uc057kqf.1	18347	ENSG00000143437	ARNT	aryl hydrocarbon receptor nuclear translocator
chr1	150873154	150873268	115	OE_peak_1492	2.7286	2.92788	0	89	Intron (uc001evr.2/405, intron 1 of 21)	1	150836424	150876568	40145	2	405	uc057kqf.1	3300	ENSG00000143437	ARNT	aryl hydrocarbon receptor nuclear translocator
chr1	151196194	151196355	162	OE_peak_1493	2.92239	3.34985	0	139	Promoter (<=1kb)	1	151185540	151195321	9782	2	6944	uc057kte.1	-873	ENSG00000163159	VPS72	vacuolar protein sorting 72 homolog
chr1	151237653	151237723	71	OE_peak_1494	2.94624	3.2498	0	29	Promoter (1-2kb)	1	151236634	151240291	3658	1	8394	uc057ktq.1	1019	ENSG00000143398	PIP5K1A	phosphatidylinositol-4-phosphate 5-kinase type 1 alpha
chr1	151359540	151359644	105	OE_peak_1495	2.47369	2.45684	0	84	Distal Intergenic	1	151366681	151368316	1636	2	8991	uc057kvz.1	8672	ENSG00000143416	SELENBP1	selenium binding protein 1
chr1	151362003	151362125	123	OE_peak_1496	2.07735	2.04604	0	0	Downstream (2-3kb)	1	151366681	151368316	1636	2	8991	uc057kvz.1	6191	ENSG00000143416	SELENBP1	selenium binding protein 1
chr1	151362326	151362403	78	OE_peak_1497	2.41321	2.4618	0	12	Downstream (1-2kb)	1	151366681	151368316	1636	2	8991	uc057kvz.1	5913	ENSG00000143416	SELENBP1	selenium binding protein 1
chr1	151431971	151432041	71	OE_peak_1498	3.78802	4.84666	0	49	Intron (uc021oyq.2/23126, intron 1 of 16)	1	151423522	151427980	4459	2	23126	uc057kwp.1	-3991	ENSG00000143442	POGZ	pogo transposable element with ZNF domain
chr1	151483751	151483821	71	OE_peak_1499	2.70724	2.89632	0	13	Distal Intergenic	1	151402724	151459465	56742	2	23126	uc001eyd.2	-24286	ENSG00000143442	POGZ	pogo transposable element with ZNF domain
chr1	151515321	151515436	116	OE_peak_1500	2.70019	2.88592	0	65	Intron (uc057kxa.1/57530, intron 1 of 1)	1	151511397	151538692	27296	1	57530	uc009wmw.4	3924	ENSG00000143375	CGN	cingulin
chr1	151696650	151696720	71	OE_peak_1501	2.75795	3.09945	0	53	3' UTR	1	151707507	151709537	2031	2	11189	uc057kxu.1	12817	ENSG00000159409	CELF3	CUGBP, Elav-like family member 3
chr1	151745064	151745134	71	OE_peak_1502	2.75795	3.09945	0	26	Distal Intergenic	1	151759884	151760920	1037	2	65005	uc057kyf.1	15786	ENSG00000143436	MRPL9	mitochondrial ribosomal protein L9
chr1	151916260	151916330	71	OE_peak_1503	2.94624	3.2498	0	38	Distal Intergenic	1	151873584	151909808	36225	2	117145	uc001ezj.3	-6452	ENSG00000159445	THEM4	thioesterase superfamily member 4
chr1	152516021	152516091	71	OE_peak_1504	2.88597	3.16055	0	61	Promoter (1-2kb)	1	152514502	152516010	1509	1	54544	uc001ezz.4	1519	ENSG00000169509	CRCT1	cysteine rich C-terminal 1
chr1	152650984	152651059	76	OE_peak_1505	2.47369	2.45684	0	0	Distal Intergenic	1	152663396	152664659	1264	1	353141	uc001fag.5	-12337	ENSG00000187223	LCE2D	late cornified envelope 2D
chr1	152756672	152756748	77	OE_peak_1506	3.36713	4.02361	0	44	Distal Intergenic	1	152776372	152776728	357	1	353137	uc010pdv.3	-19624	ENSG00000240386	LCE1F	late cornified envelope 1F
chr1	152820547	152820649	103	OE_peak_1507	2.94624	3.2498	0	16	Distal Intergenic	1	152827473	152827894	422	1	353131	uc010pdw.3	-6824	ENSG00000186844	LCE1A	late cornified envelope 1A
chr1	152922893	152922963	71	OE_peak_1508	2.94624	3.2498	0	26	Distal Intergenic	1	152908545	152911886	3342	1	3713	uc001fau.4	14348	ENSG00000163207	IVL	involucrin
chr1	153054173	153054252	80	OE_peak_1509	3.36713	4.02361	0	65	Downstream (1-2kb)	1	153056113	153057537	1425	2	6700	uc001fbd.4	3285	ENSG00000241794	SPRR2A	small proline rich protein 2A
chr1	153107139	153107236	98	OE_peak_1510	2.52535	2.5312	0	32	Promoter (<=1kb)	1	153093135	153106184	13050	2	6704	uc057lav.1	-955	ENSG00000203785	SPRR2E	small proline rich protein 2E
chr1	153173197	153173267	71	OE_peak_1511	3.78802	4.84666	0	40	Promoter (1-2kb)	1	153174518	153191676	17159	1	101928009	uc057law.1	-1251	ENSG00000229699	LOC101928009	uncharacterized LOC101928009
chr1	153266485	153266555	71	OE_peak_1512	3.29825	3.91936	0	56	Distal Intergenic	1	153259700	153262122	2423	1	4014	uc001fbm.4	6785	ENSG00000203782	LOR	loricrin
chr1	153333638	153333708	71	OE_peak_1513	3.71053	4.72732	0	25	Intron (uc001fbo.4/57115, intron 8 of 8)	1	153345025	153347978	2954	2	57115	uc057lay.1	14270	ENSG00000163218	PGLYRP4	peptidoglycan recognition protein 4
chr1	153363757	153363864	108	OE_peak_1514	2.41321	2.4618	0	8	Distal Intergenic	1	153357854	153361027	3174	1	6280	uc001fbq.3	5903	ENSG00000163220	S100A9	S100 calcium binding protein A9
chr1	153388951	153389057	107	OE_peak_1515	2.94624	3.2498	0	95	Promoter (1-2kb)	1	153390032	153390976	945	2	6279	uc057laz.1	1919	ENSG00000143546	S100A8	S100 calcium binding protein A8
chr1	153584233	153584319	87	OE_peak_1516	2.94624	3.2498	0	29	Distal Intergenic	1	153561340	153567890	6551	2	6273	uc057lbs.1	-16343	ENSG00000196754	S100A2	S100 calcium binding protein A2
chr1	153622225	153622295	71	OE_peak_1517	2.36975	2.50251	0	0	Intron (uc001fci.4/6284, intron 3 of 3)	1	153618804	153627048	8245	2	6284	uc001fcf.5	4753	ENSG00000189171	S100A13	S100 calcium binding protein A13
chr1	153924510	153924580	71	OE_peak_1518	2.81753	3.0593	0	68	Promoter (1-2kb)	1	153804725	153922975	118251	2	57459	uc001fdb.5	-1535	ENSG00000143614	GATAD2B	GATA zinc finger domain containing 2B
chr1	154017647	154017723	77	OE_peak_1519	3.36713	4.02361	0	48	Intron (uc001fdw.4/91181, intron 33 of 39)	1	153990763	153992150	1388	1	6232	uc057lfu.1	26884	ENSG00000177954	RPS27	ribosomal protein S27
chr1	154158217	154158430	214	OE_peak_1520	2.75795	3.09945	0	186	Intron (uc031ppo.1/7170, intron 6 of 6)	1	153992694	154155116	162423	2	91181	uc010peh.3	-3101	ENSG00000143552	NUP210L	nucleoporin 210 like
chr1	154165084	154165176	93	OE_peak_1521	2.51068	2.60595	0	63	Intron (uc031ppo.1/7170, intron 6 of 6)	1	154169652	154170700	1049	2	7170	uc057lgg.1	5524	ENSG00000143549	TPM3	tropomyosin 3
chr1	154277760	154277830	71	OE_peak_1522	2.9045	3.32265	0	43	Distal Intergenic	1	154273898	154275875	1978	1	10456	uc057lho.1	3862	ENSG00000143575	HAX1	HCLS1 associated protein X-1
chr1	154653559	154653654	96	OE_peak_1523	2.85631	3.11666	0	55	Distal Intergenic	1	154602096	154627999	25904	2	103	uc057lix.1	-25560	ENSG00000160710	ADAR	adenosine deaminase, RNA specific
chr1	154748522	154748634	113	OE_peak_1524	2.66597	3.0948	0	66	Intron (uc001ffp.4/3782, intron 3 of 7)	1	154707426	154859843	152418	2	3782	uc001ffo.4	111209	ENSG00000143603	KCNN3	potassium calcium-activated channel subfamily N member 3
chr1	154761691	154761799	109	OE_peak_1525	4.12281	5.57959	0.60437	42	Intron (uc001ffp.4/3782, intron 3 of 7)	1	154707426	154859843	152418	2	3782	uc001ffo.4	98044	ENSG00000143603	KCNN3	potassium calcium-activated channel subfamily N member 3
chr1	154840209	154840279	71	OE_peak_1526	2.94624	3.2498	0	8	Intron (uc001ffp.4/3782, intron 1 of 7)	1	154707426	154859843	152418	2	3782	uc001ffo.4	19564	ENSG00000143603	KCNN3	potassium calcium-activated channel subfamily N member 3
chr1	155081838	155081912	75	OE_peak_1527	3.0153	3.49088	0	66	Promoter (2-3kb)	1	155078872	155087538	8667	1	1944	uc001fhf.3	2966	ENSG00000143590	EFNA3	ephrin A3
chr1	155451137	155451228	92	OE_peak_1528	3.1143	3.64092	0	34	Intron (uc009wqq.4/55870, intron 4 of 27)	1	155370147	155370868	722	2	55870	uc057lqn.1	-80269	ENSG00000116539	ASH1L	ASH1 like histone lysine methyltransferase
chr1	155496254	155496324	71	OE_peak_1529	3.71053	4.72732	0	35	Intron (uc009wqq.4/55870, intron 2 of 27)	1	155336055	155562532	226478	2	55870	uc001fkt.4	66208	ENSG00000116539	ASH1L	ASH1 like histone lysine methyltransferase
chr1	155628087	155628157	71	OE_peak_1530	2.88597	3.16055	0	66	Distal Intergenic	1	155613221	155614052	832	1	100129405	uc057lrj.1	14866	NA	MSTO2P	misato family member 2, pseudogene
chr1	155713722	155713792	71	OE_peak_1531	2.94624	3.2498	0	59	Intron (uc057lry.1/7818, intron 3 of 12)	1	155709801	155721876	12076	1	7818	uc057lsi.1	3921	ENSG00000132676	DAP3	death associated protein 3
chr1	155725971	155726050	80	OE_peak_1532	3.36713	4.02361	0	48	Promoter (1-2kb)	1	155727501	155729261	1761	1	7818	uc057lsl.1	-1451	ENSG00000132676	DAP3	death associated protein 3
chr1	155729925	155729998	74	OE_peak_1533	3.36713	4.02361	0	56	Promoter (<=1kb)	1	155729341	155738529	9189	1	7818	uc057lsr.1	584	ENSG00000132676	DAP3	death associated protein 3
chr1	155963875	155963945	71	OE_peak_1534	2.88597	3.16055	0	62	Promoter (<=1kb)	1	155961939	155962972	1034	2	9181	uc057lub.1	-903	ENSG00000116584	ARHGEF2	Rho/Rac guanine nucleotide exchange factor 2
chr1	156039572	156039673	102	OE_peak_1535	2.60526	2.74569	0	90	Promoter (2-3kb)	1	156041872	156042538	667	2	56893	uc057lve.1	2865	ENSG00000160803	UBQLN4	ubiquilin 4
chr1	156145149	156145219	71	OE_peak_1536	2.87213	3.14006	0	6	Promoter (2-3kb)	1	156147366	156161498	14133	1	64218	uc057lwi.1	-2147	ENSG00000196189	SEMA4A	semaphorin 4A
chr1	156822184	156822254	71	OE_peak_1537	3.36713	4.02361	0	53	Intron (uc057mdi.1/4914, intron 1 of 2)	1	156806243	156816862	10620	2	9047	uc001fqd.3	-5322	ENSG00000027869	SH2D2A	SH2 domain containing 2A
chr1	156934430	156934500	71	OE_peak_1538	3.36713	4.02361	0	53	Promoter (1-2kb)	1	156936131	156936244	114	2	768220	uc021pbj.1	1744	ENSG00000211581	MIR765	microRNA 765
chr1	157956299	157956369	71	OE_peak_1539	3.29825	3.91936	0	18	Distal Intergenic	1	157993273	158096051	102779	1	55243	uc057mfe.1	-36904	ENSG00000183853	KIRREL	kin of IRRE like (Drosophila)
chr1	158152460	158152530	71	OE_peak_1540	3.36713	4.02361	0	43	Distal Intergenic	1	158132040	158146929	14890	2	646268	uc284mti.1	-5531	ENSG00000231666	LOC646268	hCG1654703
chr1	158584157	158584227	71	OE_peak_1541	3.78802	4.84666	0	61	Distal Intergenic	1	158578919	158579899	981	2	128367	uc057mfn.1	-4258	ENSG00000279111	OR10X1	olfactory receptor family 10 subfamily X member 1 (gene/pseudogene)
chr1	158867725	158867877	153	OE_peak_1542	3.71053	4.72732	0	127	Distal Intergenic	1	158845901	158849506	3606	1	4332	uc057mfz.1	21824	ENSG00000163563	MNDA	myeloid cell nuclear differentiation antigen
chr1	158925877	158925963	87	OE_peak_1543	3.36713	4.02361	0	29	Distal Intergenic	1	158930796	158939120	8325	1	149628	uc057mga.1	-4833	ENSG00000163564	PYHIN1	pyrin and HIN domain family member 1
chr1	158969642	158969712	71	OE_peak_1544	2.94624	3.2498	0	39	Intron (uc001ftb.4/149628, intron 7 of 8)	1	158941977	158945391	3415	1	149628	uc057mgb.1	27665	ENSG00000163564	PYHIN1	pyrin and HIN domain family member 1
chr1	159109790	159109885	96	OE_peak_1545	2.88597	3.16055	0	29	Intron (uc057mgr.1/9447, intron 1 of 2)	1	159063579	159140508	76930	2	9447	uc057mgr.1	30623	ENSG00000163568	AIM2	absent in melanoma 2
chr1	159259610	159259686	77	OE_peak_1546	3.36713	4.02361	0	66	Distal Intergenic	1	159289714	159308224	18511	1	2205	uc001ftq.4	-30028	ENSG00000179639	FCER1A	Fc fragment of IgE receptor Ia
chr1	159328073	159328158	86	OE_peak_1547	3.36713	4.02361	0	54	Distal Intergenic	1	159313670	159314659	990	2	441911	uc010piu.2	-13414	ENSG00000196266	OR10J3	olfactory receptor family 10 subfamily J member 3
chr1	159357613	159357724	112	OE_peak_1548	2.41321	2.4618	0	101	Intron (uc001fts.6/uc001fts.6, intron 3 of 3)	1	159313670	159314659	990	2	441911	uc010piu.2	-42954	ENSG00000196266	OR10J3	olfactory receptor family 10 subfamily J member 3
chr1	159401449	159401519	71	OE_peak_1549	2.94624	3.2498	0	18	Intron (uc001fts.6/uc001fts.6, intron 1 of 3)	1	159439722	159440811	1090	1	26476	uc010piv.3	-38203	ENSG00000196184	OR10J1	olfactory receptor family 10 subfamily J member 1
chr1	159425745	159425815	71	OE_peak_1550	3.77638	4.82873	0	44	Intron (uc001fts.6/uc001fts.6, intron 1 of 3)	1	159439722	159440811	1090	1	26476	uc010piv.3	-13907	ENSG00000196184	OR10J1	olfactory receptor family 10 subfamily J member 1
chr1	159500024	159500094	71	OE_peak_1551	2.94624	3.2498	0	6	Distal Intergenic	1	159535078	159536007	930	2	127385	uc010piw.2	35913	ENSG00000184155	OR10J5	olfactory receptor family 10 subfamily J member 5
chr1	159674542	159674615	74	OE_peak_1552	3.36713	4.02361	0	42	Distal Intergenic	1	159712289	159714589	2301	2	1401	uc001ftw.3	39974	ENSG00000132693	CRP	C-reactive protein
chr1	159731868	159731994	127	OE_peak_1553	2.52535	2.5312	0	103	Distal Intergenic	1	159712563	159714589	2027	2	1401	uc057mhf.1	-17279	ENSG00000132693	CRP	C-reactive protein
chr1	159794102	159794207	106	OE_peak_1554	2.52535	2.5312	0	54	Distal Intergenic	1	159800511	159809279	8769	1	343413	uc057mhg.1	-6304	ENSG00000181036	FCRL6	Fc receptor like 6
chr1	160050185	160050285	101	OE_peak_1555	3.1027	3.78545	0	56	Intron (uc001fuw.3/3766, intron 1 of 1)	1	160027673	160031991	4319	2	93183	uc001fuv.2	-18194	ENSG00000143315	PIGM	phosphatidylinositol glycan anchor biosynthesis class M
chr1	160357949	160358019	71	OE_peak_1556	2.88597	3.16055	0	61	Promoter (1-2kb)	1	160356898	160358648	1751	1	23385	uc057mkt.1	1051	ENSG00000162736	NCSTN	nicastrin
chr1	160396575	160396645	71	OE_peak_1557	2.74303	2.9492	0	14	Distal Intergenic	1	160400586	160428678	28093	1	57216	uc001fwc.3	-3941	ENSG00000162738	VANGL2	VANGL planar cell polarity protein 2
chr1	160416878	160416948	71	OE_peak_1558	3.62253	4.5917	0	45	Promoter (2-3kb)	1	160419493	160424147	4655	1	57216	uc057mkv.1	-2545	ENSG00000162738	VANGL2	VANGL planar cell polarity protein 2
chr1	160447607	160447677	71	OE_peak_1559	2.94624	3.2498	0	20	Distal Intergenic	1	160419493	160424147	4655	1	57216	uc057mkv.1	28114	ENSG00000162738	VANGL2	VANGL planar cell polarity protein 2
chr1	160480589	160480670	82	OE_peak_1560	3.26436	3.86806	0	42	Distal Intergenic	1	160486693	160523242	36550	2	114836	uc010pji.3	42572	ENSG00000162739	SLAMF6	SLAM family member 6
chr1	160526982	160527057	76	OE_peak_1561	4.20891	5.71408	0.70814	39	Distal Intergenic	1	160485030	160523262	38233	2	114836	uc001fwd.2	-3720	ENSG00000162739	SLAMF6	SLAM family member 6
chr1	160535111	160535181	71	OE_peak_1562	2.88597	3.16055	0	47	Distal Intergenic	1	160485030	160523262	38233	2	114836	uc001fwd.2	-11849	ENSG00000162739	SLAMF6	SLAM family member 6
chr1	160680011	160680091	81	OE_peak_1563	3.1027	3.78545	0	53	Intron (uc057mlc.1/uc057mlc.1, intron 3 of 5)	1	160683519	160711803	28285	2	962	uc001fwp.5	31712	ENSG00000117091	CD48	CD48 molecule
chr1	160694864	160694937	74	OE_peak_1564	4.48849	6.39845	1.30775	28	Intron (uc057mlf.1/uc057mlf.1, intron 4 of 4)	1	160683519	160711803	28285	2	962	uc001fwp.5	16866	ENSG00000117091	CD48	CD48 molecule
chr1	160993184	160993254	71	OE_peak_1565	2.82905	3.07634	0	31	Downstream (1-2kb)	1	160999910	161001177	1268	2	50848	uc057mmg.1	7923	ENSG00000158769	F11R	F11 receptor
chr1	161069909	161069979	71	OE_peak_1566	3.36713	4.02361	0	26	Promoter (<=1kb)	1	161046948	161069945	22998	2	257106	uc001fxl.4	0	ENSG00000186517	ARHGAP30	Rho GTPase activating protein 30
chr1	161187595	161187665	71	OE_peak_1567	2.94624	3.2498	0	59	3' UTR	1	161194162	161195751	1590	2	9507	uc057mpw.1	8086	ENSG00000158859	ADAMTS4	ADAM metallopeptidase with thrombospondin type 1 motif 4
chr1	161435974	161436104	131	OE_peak_1568	2.88597	3.16055	0	7	Distal Intergenic	1	161364731	161367874	3144	2	257177	uc001gal.5	-68100	ENSG00000188931	CFAP126	cilia and flagella associated protein 126
chr1	161909470	161909540	71	OE_peak_1569	3.30071	3.92308	0	32	Intron (uc001gbs.4/22926, intron 14 of 15)	1	161840075	161860244	20170	1	22926	uc057muc.1	69395	ENSG00000118217	ATF6	activating transcription factor 6
chr1	162076147	162076236	90	OE_peak_1570	2.85239	3.11085	0	21	Intron (uc001gbw.3/9722, intron 1 of 9)	1	162070090	162367492	297403	1	9722	uc057mug.1	6057	ENSG00000198929	NOS1AP	nitric oxide synthase 1 adaptor protein
chr1	162173016	162173107	92	OE_peak_1571	3.19401	3.76159	0	65	Intron (uc001gbw.3/9722, intron 2 of 9)	1	162157107	162157182	76	1	100616386	uc021pdp.1	15909	ENSG00000266144	MIR4654	microRNA 4654
chr1	162334502	162334610	109	OE_peak_1572	3.36713	4.02361	0	72	Intron (uc001gbw.3/9722, intron 5 of 9)	1	162342530	162342638	109	1	693141	uc021pdr.2	-7920	ENSG00000207729	MIR556	microRNA 556
chr1	162564119	162564208	90	OE_peak_1573	2.26724	2.16116	0	4	Promoter (1-2kb)	1	162566037	162599831	33795	1	6675	uc057muu.1	-1829	ENSG00000117143	UAP1	UDP-N-acetylglucosamine pyrophosphorylase 1
chr1	162794480	162794551	72	OE_peak_1574	3.78802	4.84666	0	29	Promoter (2-3kb)	1	162797186	162799937	2752	1	51478	uc057mvh.1	-2635	ENSG00000132196	HSD17B7	hydroxysteroid 17-beta dehydrogenase 7
chr1	162854146	162854216	71	OE_peak_1575	4.12281	5.57959	0.60437	40	Promoter (1-2kb)	1	162824458	162855783	31326	2	339512	uc009wuw.1	1567	ENSG00000185860	CCDC190	coiled-coil domain containing 190
chr1	162865609	162865706	98	OE_peak_1576	2.88597	3.16055	0	64	Intron (uc057mvl.1/339512, intron 1 of 4)	1	162854297	162868761	14465	2	339512	uc001gck.3	3055	ENSG00000185860	CCDC190	coiled-coil domain containing 190
chr1	162920607	162920716	110	OE_peak_1577	2.88597	3.16055	0	65	Distal Intergenic	1	162851316	162868815	17500	2	339512	uc057mvl.1	-51792	ENSG00000185860	CCDC190	coiled-coil domain containing 190
chr1	163077916	163077986	71	OE_peak_1578	3.78802	4.84666	0	19	Distal Intergenic	1	163072146	163074427	2282	1	5999	uc057mvt.1	5770	ENSG00000117152	RGS4	regulator of G-protein signaling 4
chr1	163223602	163223688	87	OE_peak_1579	3.78802	4.84666	0	61	Intron (uc021pdu.1/8490, intron 2 of 5)	1	163147056	163217636	70581	2	8490	uc057mvv.1	-5966	ENSG00000143248	RGS5	regulator of G-protein signaling 5
chr1	163992227	163992297	71	OE_peak_1580	3.36713	4.02361	0	17	Distal Intergenic	1	164555584	164564015	8432	1	5087	uc057mwy.1	-563287	ENSG00000185630	PBX1	PBX homeobox 1
chr1	164037634	164037704	71	OE_peak_1581	3.29825	3.91936	0	33	Distal Intergenic	1	164555584	164564015	8432	1	5087	uc057mwy.1	-517880	ENSG00000185630	PBX1	PBX homeobox 1
chr1	164154432	164154502	71	OE_peak_1582	2.52535	2.5312	0	33	Distal Intergenic	1	164555584	164564015	8432	1	5087	uc057mwy.1	-401082	ENSG00000185630	PBX1	PBX homeobox 1
chr1	164581135	164581205	71	OE_peak_1583	3.78802	4.84666	0	42	Intron (uc057mxa.1/5087, intron 3 of 3)	1	164576784	164847101	270318	1	5087	uc057mxf.1	4351	ENSG00000185630	PBX1	PBX homeobox 1
chr1	165272992	165273062	71	OE_peak_1584	4.20891	5.71408	0.70814	19	Intron (uc021pdz.1/4009, intron 3 of 8)	1	165203408	165213280	9873	2	4009	uc057mxy.1	-59712	ENSG00000162761	LMX1A	LIM homeobox transcription factor 1 alpha
chr1	165388685	165388755	71	OE_peak_1585	2.88597	3.16055	0	19	Distal Intergenic	1	165201867	165356715	154849	2	4009	uc021pdz.1	-31970	ENSG00000162761	LMX1A	LIM homeobox transcription factor 1 alpha
chr1	165752732	165752823	92	OE_peak_1586	3.36713	4.02361	0	35	Intron (uc001gdj.6/54499, intron 4 of 6)	1	165743169	165768837	25669	2	54499	uc057mzg.1	16014	ENSG00000143183	TMCO1	transmembrane and coiled-coil domains 1
chr1	165753261	165753355	95	OE_peak_1587	2.94624	3.2498	0	56	Intron (uc001gdj.6/54499, intron 4 of 6)	1	165743169	165768837	25669	2	54499	uc057mzg.1	15482	ENSG00000143183	TMCO1	transmembrane and coiled-coil domains 1
chr1	165799213	165799283	71	OE_peak_1588	2.94624	3.2498	0	67	Intron (uc057mzd.1/54499, intron 2 of 8)	1	165827531	165908109	80579	1	7371	uc021pec.2	-28248	ENSG00000143179	UCK2	uridine-cytidine kinase 2
chr1	165805660	165805731	72	OE_peak_1589	3.36713	4.02361	0	45	Intron (uc057mzd.1/54499, intron 1 of 8)	1	165827531	165908109	80579	1	7371	uc021pec.2	-21800	ENSG00000143179	UCK2	uridine-cytidine kinase 2
chr1	165886268	165886366	99	OE_peak_1590	3.35678	4.00794	0	46	Intron (uc021pec.2/7371, intron 1 of 6)	1	165892652	165908100	15449	1	7371	uc057mzl.1	-6286	ENSG00000143179	UCK2	uridine-cytidine kinase 2
chr1	166225037	166225107	71	OE_peak_1591	3.36713	4.02361	0	23	Distal Intergenic	1	166070020	166166969	96950	2	149297	uc057mzx.1	-58068	ENSG00000188859	FAM78B	family with sequence similarity 78 member B
chr1	166634700	166634770	71	OE_peak_1592	2.94624	3.2498	0	47	Distal Intergenic	1	166839447	166849208	9762	1	57645	uc057nad.1	-204677	ENSG00000143157	POGK	pogo transposable element with KRAB domain
chr1	166772450	166772609	160	OE_peak_1593	3.29825	3.91936	0	148	Distal Intergenic	1	166839447	166849208	9762	1	57645	uc057nad.1	-66838	ENSG00000143157	POGK	pogo transposable element with KRAB domain
chr1	166802418	166802520	103	OE_peak_1594	2.52535	2.5312	0	23	Distal Intergenic	1	166839447	166849208	9762	1	57645	uc057nad.1	-36927	ENSG00000143157	POGK	pogo transposable element with KRAB domain
chr1	166832065	166832137	73	OE_peak_1595	3.44744	4.51517	0	35	Distal Intergenic	1	166839447	166849208	9762	1	57645	uc057nad.1	-7310	ENSG00000143157	POGK	pogo transposable element with KRAB domain
chr1	166911816	166911886	71	OE_peak_1596	3.36713	4.02361	0	37	3' UTR	1	166856510	166876327	19818	2	117143	uc001gdw.4	-35489	ENSG00000152382	TADA1	transcriptional adaptor 1
chr1	166971031	166971146	116	OE_peak_1597	2.41321	2.4618	0	63	Intron (uc001gdx.3/387597, intron 1 of 9)	1	166908191	166975324	67134	2	387597	uc001gdx.3	4178	ENSG00000143195	ILDR2	immunoglobulin like domain containing receptor 2
chr1	166972547	166972617	71	OE_peak_1598	2.52535	2.5312	0	57	Promoter (2-3kb)	1	166908191	166975324	67134	2	387597	uc001gdx.3	2707	ENSG00000143195	ILDR2	immunoglobulin like domain containing receptor 2
chr1	167146898	167147047	150	OE_peak_1599	3.574	4.51685	0	118	Intron (uc284mtk.1/10223, intron 1 of 3)	1	167063630	167166479	102850	2	10223	uc284mtk.1	19432	ENSG00000143167	GPA33	glycoprotein A33
chr1	167213395	167213480	86	OE_peak_1600	3.36713	4.02361	0	40	Distal Intergenic	1	167220829	167427345	206517	1	5451	uc001gee.3	-7349	ENSG00000143190	POU2F1	POU class 2 homeobox 1
chr1	167238155	167238225	71	OE_peak_1601	2.94624	3.2498	0	14	Intron (uc001gee.3/5451, intron 1 of 15)	1	167220898	167427345	206448	1	5451	uc001gec.4	17257	ENSG00000143190	POU2F1	POU class 2 homeobox 1
chr1	167240218	167240288	71	OE_peak_1602	2.94624	3.2498	0	27	Intron (uc001gee.3/5451, intron 1 of 15)	1	167220898	167427345	206448	1	5451	uc001gec.4	19320	ENSG00000143190	POU2F1	POU class 2 homeobox 1
chr1	167250364	167250434	71	OE_peak_1603	2.41502	2.3726	0	39	Intron (uc001gee.3/5451, intron 1 of 15)	1	167220898	167427345	206448	1	5451	uc001gec.4	29466	ENSG00000143190	POU2F1	POU class 2 homeobox 1
chr1	167508248	167508318	71	OE_peak_1604	3.36713	4.02361	0	25	Intron (uc057nbo.1/919, intron 1 of 6)	1	167430640	167518529	87890	2	919	uc057nbo.1	10211	ENSG00000198821	CD247	CD247 molecule
chr1	167775152	167775222	71	OE_peak_1605	2.47369	2.45684	0	7	Promoter (<=1kb)	1	167774556	167788385	13830	1	9019	uc057ncg.1	596	ENSG00000197965	MPZL1	myelin protein zero like 1
chr1	167947750	167947838	89	OE_peak_1606	2.41321	2.4618	0	26	Intron (uc057ncm.1/55827, intron 1 of 4)	1	167937153	167993330	56178	1	55827	uc057ncp.1	10597	ENSG00000143164	DCAF6	DDB1 and CUL4 associated factor 6
chr1	168038890	168038962	73	OE_peak_1607	3.36713	4.02361	0	56	Intron (uc010plk.4/55827, intron 12 of 20)	1	168042730	168075786	33057	1	55827	uc057ncs.1	-3768	ENSG00000143164	DCAF6	DDB1 and CUL4 associated factor 6
chr1	168040210	168040354	145	OE_peak_1608	3.29825	3.91936	0	21	Promoter (2-3kb)	1	168042730	168075786	33057	1	55827	uc057ncs.1	-2376	ENSG00000143164	DCAF6	DDB1 and CUL4 associated factor 6
chr1	168260403	168260523	121	OE_peak_1609	3.71053	4.72732	0	69	Distal Intergenic	1	168281040	168314426	33387	1	9095	uc001gfl.5	-20517	ENSG00000143178	TBX19	T-box 19
chr1	168335908	168335995	88	OE_peak_1610	3.36713	4.02361	0	28	Distal Intergenic	1	168308017	168314424	6408	1	9095	uc057ndc.1	27891	ENSG00000143178	TBX19	T-box 19
chr1	168355850	168355920	71	OE_peak_1611	3.78802	4.84666	0	47	Distal Intergenic	1	168375524	168375621	98	1	693142	uc021pel.1	-19604	ENSG00000207974	MIR557	microRNA 557
chr1	168420585	168420655	71	OE_peak_1612	3.2332	3.82091	0	11	Promoter (2-3kb)	1	168400829	168422656	21828	2	100505918	uc021pem.3	2001	NA	LOC100505918	uncharacterized LOC100505918
chr1	168515177	168515247	71	OE_peak_1613	2.94624	3.2498	0	24	Distal Intergenic	1	168464214	168495644	31431	2	101928565	uc031vdr.2	-19533	ENSG00000228697	LOC101928565	uncharacterized LOC101928565
chr1	168523892	168523962	71	OE_peak_1614	2.94624	3.2498	0	10	Distal Intergenic	1	168540765	168543997	3233	2	6846	uc001gfn.4	20035	ENSG00000143185	XCL2	X-C motif chemokine ligand 2
chr1	168648831	168648901	71	OE_peak_1615	3.36713	4.02361	0	46	Distal Intergenic	1	168576473	168582077	5605	1	6375	uc001gfo.2	72358	ENSG00000143184	XCL1	X-C motif chemokine ligand 1
chr1	168820834	168820904	71	OE_peak_1616	2.40522	2.35855	0	0	Distal Intergenic	1	168786939	168792886	5948	1	79100	uc001gfq.4	33895	ENSG00000225826	LINC00626	long intergenic non-protein coding RNA 626
chr1	168863256	168863375	120	OE_peak_1617	2.47369	2.45684	0	18	Distal Intergenic	1	168786939	168792886	5948	1	79100	uc001gfq.4	76317	ENSG00000225826	LINC00626	long intergenic non-protein coding RNA 626
chr1	168881695	168881789	95	OE_peak_1618	2.52535	2.5312	0	52	Distal Intergenic	1	168786939	168792886	5948	1	79100	uc001gfq.4	94756	ENSG00000225826	LINC00626	long intergenic non-protein coding RNA 626
chr1	169138124	169138194	71	OE_peak_1619	3.36713	4.02361	0	35	Intron (uc057ndj.1/29922, intron 1 of 1)	1	169107907	169127399	19493	1	481	uc057ndi.1	30217	ENSG00000143153	ATP1B1	ATPase Na+/K+ transporting subunit beta 1
chr1	169178474	169178544	71	OE_peak_1620	2.88597	3.16055	0	52	Intron (uc057ndj.1/29922, intron 1 of 1)	1	169132531	169190710	58180	2	29922	uc057ndj.1	12166	ENSG00000143156	NME7	NME/NM23 family member 7
chr1	169253784	169253854	71	OE_peak_1621	3.78802	4.84666	0	25	Intron (uc001gft.5/29922, intron 7 of 11)	1	169132531	169230732	98202	2	29922	uc057ndk.1	-23052	ENSG00000143156	NME7	NME/NM23 family member 7
chr1	169669703	169669773	71	OE_peak_1622	2.85631	3.11666	0	52	Intron (uc001ggj.4/55732, intron 1 of 28)	1	169662007	169853085	191079	1	55732	uc001ggj.4	7696	ENSG00000000460	C1orf112	chromosome 1 open reading frame 112
chr1	169798198	169798273	76	OE_peak_1623	3.1027	3.78545	0	53	Promoter (2-3kb)	1	169795921	169853037	57117	1	55732	uc009wvt.4	2277	ENSG00000000460	C1orf112	chromosome 1 open reading frame 112
chr1	169799629	169799717	89	OE_peak_1624	2.87213	3.14006	0	56	Intron (uc001ggj.4/55732, intron 6 of 28)	1	169795921	169853037	57117	1	55732	uc009wvt.4	3708	ENSG00000000460	C1orf112	chromosome 1 open reading frame 112
chr1	169823827	169823920	94	OE_peak_1625	3.13489	3.67209	0	30	Intron (uc001ggj.4/55732, intron 14 of 28)	1	169795921	169853037	57117	1	55732	uc009wvt.4	27906	ENSG00000000460	C1orf112	chromosome 1 open reading frame 112
chr1	170007220	170007329	110	OE_peak_1626	2.88597	3.16055	0	95	Intron (uc021pep.2/22920, intron 10 of 19)	1	170024468	170032210	7743	2	22920	uc057nfd.1	24881	ENSG00000075945	KIFAP3	kinesin associated protein 3
chr1	170017308	170017378	71	OE_peak_1627	3.29825	3.91936	0	14	Intron (uc021pep.2/22920, intron 9 of 19)	1	170024468	170032210	7743	2	22920	uc057nfd.1	14832	ENSG00000075945	KIFAP3	kinesin associated protein 3
chr1	170105848	170105945	98	OE_peak_1628	3.29825	3.91936	0	42	Distal Intergenic	1	170035509	170085208	49700	2	22920	uc057nfe.1	-20640	ENSG00000075945	KIFAP3	kinesin associated protein 3
chr1	170456748	170456868	121	OE_peak_1629	2.52535	2.5312	0	33	Distal Intergenic	1	170461317	170494540	33224	2	101928650	uc057nfl.1	37672	NA	LOC101928650	uncharacterized LOC101928650
chr1	170467264	170467351	88	OE_peak_1630	2.52535	2.5312	0	65	Intron (uc057nfk.1/101928650, intron 1 of 1)	1	170461317	170494540	33224	2	101928650	uc057nfl.1	27189	NA	LOC101928650	uncharacterized LOC101928650
chr1	170870209	170870280	72	OE_peak_1631	3.36713	4.02361	0	12	Distal Intergenic	1	170935471	171064765	129295	1	80133	uc010plz.2	-65191	ENSG00000117501	MROH9	maestro heat like repeat family member 9
chr1	171015764	171015863	100	OE_peak_1632	2.36975	2.50251	0	40	Intron (uc010plz.2/80133, intron 16 of 21)	1	170992317	171015143	22827	1	80133	uc057ngb.1	23447	ENSG00000117501	MROH9	maestro heat like repeat family member 9
chr1	171050725	171050795	71	OE_peak_1633	3.78802	4.84666	0	46	Intron (uc010plz.2/80133, intron 20 of 21)	1	171090877	171117819	26943	1	2328	uc001ghi.3	-40082	ENSG00000007933	FMO3	flavin containing monooxygenase 3
chr1	171437923	171437993	71	OE_peak_1634	2.94624	3.2498	0	52	Distal Intergenic	1	171485551	171532775	47225	1	23215	uc057nhe.1	-47558	ENSG00000117523	PRRC2C	proline rich coiled-coil 2C
chr1	171561877	171561962	86	OE_peak_1635	3.52675	4.44393	0	50	Intron (uc057nhg.1/23215, intron 20 of 33)	1	171541830	171593511	51682	1	23215	uc057nho.1	20047	ENSG00000117523	PRRC2C	proline rich coiled-coil 2C
chr1	171689491	171689569	79	OE_peak_1636	2.94624	3.2498	0	14	Distal Intergenic	1	171635417	171652683	17267	2	4653	uc001ghu.4	-36808	ENSG00000034971	MYOC	myocilin
chr1	171695663	171695832	170	OE_peak_1637	3.36713	4.02361	0	132	Distal Intergenic	1	171635417	171652683	17267	2	4653	uc001ghu.4	-42980	ENSG00000034971	MYOC	myocilin
chr1	171791679	171791749	71	OE_peak_1638	3.71053	4.72732	0	48	Promoter (2-3kb)	1	171794394	171814023	19630	1	51603	uc057nhz.1	-2645	ENSG00000010165	METTL13	methyltransferase like 13
chr1	171994515	171994620	106	OE_peak_1639	2.94624	3.2498	0	52	Intron (uc001gid.6/26052, intron 4 of 14)	1	171970122	172253578	283457	1	26052	uc057nic.1	24393	ENSG00000197959	DNM3	dynamin 3
chr1	172023234	172023304	71	OE_peak_1640	3.36713	4.02361	0	37	Intron (uc001gid.6/26052, intron 4 of 14)	1	171970122	172253578	283457	1	26052	uc057nic.1	53112	ENSG00000197959	DNM3	dynamin 3
chr1	172125734	172125804	71	OE_peak_1641	3.36713	4.02361	0	48	Intron (uc001gid.6/26052, intron 13 of 14)	1	172138798	172138907	110	2	406996	uc021pev.3	13103	ENSG00000230630	MIR214	microRNA 214
chr1	172307409	172307537	129	OE_peak_1642	2.94624	3.2498	0	63	Intron (uc057nia.1/26052, intron 16 of 20)	1	172379018	172418466	39449	1	26052	uc001gih.2	-71481	ENSG00000197959	DNM3	dynamin 3
chr1	172330108	172330178	71	OE_peak_1643	2.88597	3.16055	0	55	Intron (uc057nia.1/26052, intron 17 of 20)	1	172379018	172418466	39449	1	26052	uc001gih.2	-48840	ENSG00000197959	DNM3	dynamin 3
chr1	172502064	172502171	108	OE_peak_1644	2.77978	3.0035	0	11	Distal Intergenic	1	172532349	172611833	79485	1	51430	uc009wwd.4	-30178	ENSG00000094975	SUCO	SUN domain containing ossification factor
chr1	172592563	172592669	107	OE_peak_1645	2.36975	2.50251	0	54	Intron (uc009wwd.4/51430, intron 18 of 22)	1	172602149	172603205	1057	1	51430	uc057nis.1	-9480	ENSG00000094975	SUCO	SUN domain containing ossification factor
chr1	172604599	172604696	98	OE_peak_1646	2.51758	2.52002	0	39	Promoter (2-3kb)	1	172602149	172603205	1057	1	51430	uc057nis.1	2450	ENSG00000094975	SUCO	SUN domain containing ossification factor
chr1	172679213	172679283	71	OE_peak_1647	3.36713	4.02361	0	55	Distal Intergenic	1	172659144	172666075	6932	1	356	uc001git.4	20069	ENSG00000117560	FASLG	Fas ligand
chr1	172737223	172737328	106	OE_peak_1648	2.94624	3.2498	0	8	Distal Intergenic	1	172659144	172666075	6932	1	356	uc001git.4	78079	ENSG00000117560	FASLG	Fas ligand
chr1	172757788	172757858	71	OE_peak_1649	2.75795	3.09945	0	23	Distal Intergenic	1	172659144	172666075	6932	1	356	uc001git.4	98644	ENSG00000117560	FASLG	Fas ligand
chr1	173008631	173008705	75	OE_peak_1650	3.71053	4.72732	0	12	Intron (uc057niw.1/uc057niw.1, intron 2 of 4)	1	173039960	173050963	11004	2	8995	uc001giu.3	42258	ENSG00000120337	TNFSF18	tumor necrosis factor superfamily member 18
chr1	173020562	173020632	71	OE_peak_1651	2.47369	2.45684	0	52	Intron (uc057niw.1/uc057niw.1, intron 3 of 4)	1	173039960	173050963	11004	2	8995	uc001giu.3	30331	ENSG00000120337	TNFSF18	tumor necrosis factor superfamily member 18
chr1	173053624	173053712	89	OE_peak_1652	3.78802	4.84666	0	65	Promoter (2-3kb)	1	173039960	173050963	11004	2	8995	uc001giu.3	-2661	ENSG00000120337	TNFSF18	tumor necrosis factor superfamily member 18
chr1	173107402	173107549	148	OE_peak_1653	2.94624	3.2498	0	30	Distal Intergenic	1	173039960	173050963	11004	2	8995	uc001giu.3	-56439	ENSG00000120337	TNFSF18	tumor necrosis factor superfamily member 18
chr1	173286485	173286555	71	OE_peak_1654	4.20891	5.71408	0.70814	35	Distal Intergenic	1	173183735	173207313	23579	2	7292	uc001giw.4	-79172	ENSG00000117586	TNFSF4	tumor necrosis factor superfamily member 4
chr1	173397728	173397831	104	OE_peak_1655	3.36713	4.02361	0	43	Distal Intergenic	1	173418074	173442097	24024	2	101928673	uc057nja.1	44266	ENSG00000203739	LOC101928673	uncharacterized LOC101928673
chr1	173404709	173404779	71	OE_peak_1656	3.78802	4.84666	0	49	Distal Intergenic	1	173418074	173442097	24024	2	101928673	uc057nja.1	37318	ENSG00000203739	LOC101928673	uncharacterized LOC101928673
chr1	173513298	173513398	101	OE_peak_1657	2.94624	3.2498	0	58	Intron (uc001giz.3/284525, intron 23 of 27)	1	173481199	173488015	6817	1	9588	uc057njc.1	32099	ENSG00000117592	PRDX6	peroxiredoxin 6
chr1	173531860	173531930	71	OE_peak_1658	2.36975	2.50251	0	41	Intron (uc001giz.3/284525, intron 17 of 27)	1	173500470	173576751	76282	2	284525	uc057njd.1	44821	ENSG00000162753	SLC9C2	solute carrier family 9 member C2 (putative)
chr1	173658836	173658926	91	OE_peak_1659	2.52535	2.5312	0	66	Exon (uc057nji.1/339416, exon 2 of 2)	1	173657626	173669832	12207	2	339416	uc057nji.1	10906	ENSG00000183831	ANKRD45	ankyrin repeat domain 45
chr1	173842251	173842351	101	OE_peak_1660	4.19597	5.69388	0.69917	46	Promoter (1-2kb)	1	173840913	173857838	16926	1	55157	uc057nju.1	1338	ENSG00000117593	DARS2	aspartyl-tRNA synthetase 2, mitochondrial
chr1	174086758	174086863	106	OE_peak_1661	2.52535	2.5312	0	92	Distal Intergenic	1	173931214	174022297	91084	2	149041	uc057nkw.1	-64461	ENSG00000135870	RC3H1	ring finger and CCCH-type domains 1
chr1	174187338	174187408	71	OE_peak_1662	2.52535	2.5312	0	1	Intron (uc001gjw.4/9910, intron 1 of 13)	1	174115383	174160004	44622	2	102724601	uc057nlf.1	-27334	ENSG00000227373	LOC102724601	uncharacterized LOC102724601
chr1	174203814	174203884	71	OE_peak_1663	2.94051	3.37738	0	27	Intron (uc001gjw.4/9910, intron 1 of 13)	1	174220712	174231245	10534	1	9910	uc057nli.1	-16828	ENSG00000152061	RABGAP1L	RAB GTPase activating protein 1 like
chr1	174277101	174277171	71	OE_peak_1664	2.94624	3.2498	0	33	Promoter (2-3kb)	1	174275100	174545911	270812	1	9910	uc001gjz.6	2001	ENSG00000152061	RABGAP1L	RAB GTPase activating protein 1 like
chr1	174331074	174331158	85	OE_peak_1665	2.52535	2.5312	0	8	Intron (uc001gjw.4/9910, intron 11 of 13)	1	174365230	174637488	272259	1	9910	uc057nll.1	-34072	ENSG00000152061	RABGAP1L	RAB GTPase activating protein 1 like
chr1	174360998	174361180	183	OE_peak_1666	2.88597	3.16055	0	150	Intron (uc001gjw.4/9910, intron 11 of 13)	1	174365230	174637488	272259	1	9910	uc057nll.1	-4050	ENSG00000152061	RABGAP1L	RAB GTPase activating protein 1 like
chr1	174379136	174379225	90	OE_peak_1667	6.89488	13.5923	7.87411	50	Intron (uc001gjw.4/9910, intron 12 of 13)	1	174365230	174637488	272259	1	9910	uc057nll.1	13906	ENSG00000152061	RABGAP1L	RAB GTPase activating protein 1 like
chr1	174414266	174414397	132	OE_peak_1668	2.52535	2.5312	0	35	Intron (uc001gjw.4/9910, intron 13 of 13)	1	174448111	174449198	1088	1	9293	uc001gka.2	-33714	ENSG00000203737	GPR52	G protein-coupled receptor 52
chr1	174638758	174638879	122	OE_peak_1669	2.52535	2.5312	0	30	Promoter (1-2kb)	1	174637378	174705750	68373	1	9910	uc057nlm.2	1380	ENSG00000152061	RABGAP1L	RAB GTPase activating protein 1 like
chr1	174709834	174709904	71	OE_peak_1670	2.94624	3.2498	0	55	Intron (uc001gjx.4/9910, intron 17 of 20)	1	174701022	174990513	289492	1	9910	uc057nlq.1	8812	ENSG00000152061	RABGAP1L	RAB GTPase activating protein 1 like
chr1	174736338	174736449	112	OE_peak_1671	3.36713	4.02361	0	51	Intron (uc001gjx.4/9910, intron 17 of 20)	1	174701022	174990513	289492	1	9910	uc057nlq.1	35316	ENSG00000152061	RABGAP1L	RAB GTPase activating protein 1 like
chr1	174798761	174798840	80	OE_peak_1672	3.36713	4.02361	0	52	Promoter (1-2kb)	1	174799932	174995308	195377	1	9910	uc001gke.5	-1092	ENSG00000152061	RABGAP1L	RAB GTPase activating protein 1 like
chr1	174844170	174844258	89	OE_peak_1673	3.36713	4.02361	0	54	Intron (uc001gjx.4/9910, intron 19 of 20)	1	174874458	174958182	83725	1	9910	uc001gkf.4	-30200	ENSG00000152061	RABGAP1L	RAB GTPase activating protein 1 like
chr1	175264777	175264847	71	OE_peak_1674	3.71053	4.72732	0	37	Distal Intergenic	1	175161044	175192999	31956	2	9674	uc057nmm.1	-71778	ENSG00000235750	KIAA0040	KIAA0040
chr1	175864954	175865067	114	OE_peak_1675	2.47369	2.45684	0	25	Distal Intergenic	1	175877343	175880468	3126	1	101928751	uc057nms.1	-12276	ENSG00000224718	LOC101928751	uncharacterized LOC101928751
chr1	176079066	176079175	110	OE_peak_1676	2.75795	3.09945	0	61	Promoter (2-3kb)	1	175944831	176081256	136426	2	64326	uc057nmu.1	2081	ENSG00000143207	RFWD2	ring finger and WD repeat domain 2
chr1	176264367	176264437	71	OE_peak_1677	3.36713	4.02361	0	10	Distal Intergenic	1	175944831	176207493	262663	2	64326	uc001gku.3	-56874	ENSG00000143207	RFWD2	ring finger and WD repeat domain 2
chr1	176504663	176504733	71	OE_peak_1678	2.47369	2.45684	0	53	Intron (uc001gky.2/60676, intron 1 of 4)	1	176537303	176555711	18409	1	60676	uc057nnh.1	-32570	ENSG00000116183	PAPPA2	pappalysin 2
chr1	176569000	176569089	90	OE_peak_1679	2.94624	3.2498	0	29	Intron (uc001gky.2/60676, intron 2 of 4)	1	176553488	176555736	2249	1	60676	uc057nni.1	15512	ENSG00000116183	PAPPA2	pappalysin 2
chr1	176750773	176750843	71	OE_peak_1680	2.41321	2.4618	0	0	Intron (uc001gkz.4/60676, intron 14 of 22)	1	176791445	176836802	45358	1	60676	uc057nnj.1	-40602	ENSG00000116183	PAPPA2	pappalysin 2
chr1	177297684	177297754	71	OE_peak_1681	3.36713	4.02361	0	46	Distal Intergenic	1	177256860	177281814	24955	1	57795	uc057nnn.1	40824	ENSG00000198797	BRINP2	BMP/retinoic acid inducible neural specific 2
chr1	177380938	177381008	71	OE_peak_1682	2.47369	2.45684	0	1	Distal Intergenic	1	177351586	177366272	14687	1	102724661	uc057nno.1	29352	NA	LOC102724661	uncharacterized LOC102724661
chr1	177490145	177490217	73	OE_peak_1683	2.94624	3.2498	0	37	Intron (uc057nnp.1/uc057nnp.1, intron 2 of 2)	1	177351586	177366272	14687	1	102724661	uc057nno.1	138559	NA	LOC102724661	uncharacterized LOC102724661
chr1	177605060	177605130	71	OE_peak_1684	2.94624	3.2498	0	27	Distal Intergenic	1	177700524	177710330	9807	1	101928778	uc057nns.1	-95394	ENSG00000236720	LOC101928778	uncharacterized LOC101928778
chr1	177639465	177639576	112	OE_peak_1685	2.94624	3.2498	0	49	Distal Intergenic	1	177700524	177710330	9807	1	101928778	uc057nns.1	-60948	ENSG00000236720	LOC101928778	uncharacterized LOC101928778
chr1	177640722	177640792	71	OE_peak_1686	2.52535	2.5312	0	54	Distal Intergenic	1	177700524	177710330	9807	1	101928778	uc057nns.1	-59732	ENSG00000236720	LOC101928778	uncharacterized LOC101928778
chr1	177691364	177691538	175	OE_peak_1687	2.08272	2.23555	0	174	Distal Intergenic	1	177700524	177710330	9807	1	101928778	uc057nns.1	-8986	ENSG00000236720	LOC101928778	uncharacterized LOC101928778
chr1	177696330	177696422	93	OE_peak_1688	4.6298	6.62186	1.50334	43	Distal Intergenic	1	177700524	177710330	9807	1	101928778	uc057nns.1	-4102	ENSG00000236720	LOC101928778	uncharacterized LOC101928778
chr1	177699653	177699723	71	OE_peak_1689	2.94624	3.2498	0	58	Promoter (<=1kb)	1	177700524	177710330	9807	1	101928778	uc057nns.1	-801	ENSG00000236720	LOC101928778	uncharacterized LOC101928778
chr1	177966009	177966123	115	OE_peak_1690	2.88597	3.16055	0	62	Intron (uc057nnv.1/89866, intron 7 of 30)	1	177929146	177969915	40770	2	89866	uc001gli.2	3792	ENSG00000120341	SEC16B	SEC16 homolog B, endoplasmic reticulum export factor
chr1	178210174	178210265	92	OE_peak_1691	2.94624	3.2498	0	21	Intron (uc001glq.4/9462, intron 1 of 17)	1	178120961	178300055	179095	1	9462	uc057nof.1	89213	ENSG00000075391	RASAL2	RAS protein activator like 2
chr1	178246189	178246259	71	OE_peak_1692	2.88597	3.16055	0	14	Intron (uc001glq.4/9462, intron 1 of 17)	1	178341471	178484147	142677	1	9462	uc001glr.4	-95212	ENSG00000075391	RASAL2	RAS protein activator like 2
chr1	178252884	178252954	71	OE_peak_1693	2.89618	3.17566	0	36	Intron (uc001glq.4/9462, intron 1 of 17)	1	178341471	178484147	142677	1	9462	uc001glr.4	-88517	ENSG00000075391	RASAL2	RAS protein activator like 2
chr1	178282750	178282820	71	OE_peak_1694	3.78802	4.84666	0	26	Intron (uc001glq.4/9462, intron 1 of 17)	1	178341471	178484147	142677	1	9462	uc001glr.4	-58651	ENSG00000075391	RASAL2	RAS protein activator like 2
chr1	178306285	178306355	71	OE_peak_1695	3.71053	4.72732	0	39	Intron (uc001glq.4/9462, intron 3 of 17)	1	178341471	178484147	142677	1	9462	uc001glr.4	-35116	ENSG00000075391	RASAL2	RAS protein activator like 2
chr1	178312200	178312375	176	OE_peak_1696	2.88597	3.16055	0	116	Intron (uc001glq.4/9462, intron 3 of 17)	1	178341471	178484147	142677	1	9462	uc001glr.4	-29096	ENSG00000075391	RASAL2	RAS protein activator like 2
chr1	178333061	178333131	71	OE_peak_1697	2.88597	3.16055	0	32	Intron (uc001glq.4/9462, intron 3 of 17)	1	178341471	178484147	142677	1	9462	uc001glr.4	-8340	ENSG00000075391	RASAL2	RAS protein activator like 2
chr1	178500384	178500472	89	OE_peak_1698	2.93718	3.23638	0	64	Distal Intergenic	1	178513077	178522649	9573	1	84066	uc001glt.3	-12605	ENSG00000240021	TEX35	testis expressed 35
chr1	178763041	178763116	76	OE_peak_1699	3.30992	3.93702	0	33	Intron (uc010pnb.4/55103, intron 1 of 18)	1	178725396	178883533	158138	1	55103	uc057not.1	37645	ENSG00000116191	RALGPS2	Ral GEF with PH domain and SH3 binding motif 2
chr1	178910788	178910858	71	OE_peak_1700	2.48244	2.46943	0	66	Intron (uc010pnb.4/55103, intron 18 of 18)	1	178893838	178916375	22538	1	55103	uc057npa.1	16950	ENSG00000116191	RALGPS2	Ral GEF with PH domain and SH3 binding motif 2
chr1	178939985	178940055	71	OE_peak_1701	2.41321	2.4618	0	23	Distal Intergenic	1	178893838	178916375	22538	1	55103	uc057npa.1	46147	ENSG00000116191	RALGPS2	Ral GEF with PH domain and SH3 binding motif 2
chr1	179063651	179063745	95	OE_peak_1702	2.47369	2.45684	0	16	Intron (uc001gmc.4/9917, intron 4 of 7)	1	179081377	179095996	14620	1	64222	uc001gmd.4	-17632	ENSG00000186283	TOR3A	torsin family 3 member A
chr1	179100932	179101002	71	OE_peak_1703	2.63839	2.79462	0	44	3' UTR	1	179085798	179088496	2699	1	64222	uc057nph.1	15134	ENSG00000186283	TOR3A	torsin family 3 member A
chr1	179129883	179129971	89	OE_peak_1704	3.52675	4.44393	0	41	Intron (uc001gmj.5/27, intron 3 of 11)	1	179107718	179143044	35327	2	27	uc010pne.3	13073	ENSG00000143322	ABL2	ABL proto-oncogene 2, non-receptor tyrosine kinase
chr1	179166513	179166595	83	OE_peak_1705	4.16936	8.93549	3.59603	52	Intron (uc001gmj.5/27, intron 1 of 11)	1	179104048	179143089	39042	2	27	uc001gmg.5	-23424	ENSG00000143322	ABL2	ABL proto-oncogene 2, non-receptor tyrosine kinase
chr1	179222569	179222665	97	OE_peak_1706	2.51403	2.51489	0	28	Intron (uc001gmj.5/27, intron 1 of 11)	1	179107718	179229397	121680	2	27	uc010pnf.3	6732	ENSG00000143322	ABL2	ABL proto-oncogene 2, non-receptor tyrosine kinase
chr1	179407002	179407072	71	OE_peak_1707	3.78802	4.84666	0	32	Intron (uc057npp.1/126859, intron 11 of 26)	1	179368901	179554735	185835	1	126859	uc057npx.1	38101	ENSG00000162779	AXDND1	axonemal dynein light chain domain containing 1
chr1	179429042	179429112	71	OE_peak_1708	3.36713	4.02361	0	45	Intron (uc057npp.1/126859, intron 12 of 26)	1	179368901	179554735	185835	1	126859	uc057npx.1	60141	ENSG00000162779	AXDND1	axonemal dynein light chain domain containing 1
chr1	179459661	179459769	109	OE_peak_1709	2.41321	2.4618	0	103	Intron (uc057npp.1/126859, intron 16 of 26)	1	179491703	179554735	63033	1	126859	uc009wxh.4	-31934	ENSG00000162779	AXDND1	axonemal dynein light chain domain containing 1
chr1	179557554	179557624	71	OE_peak_1710	2.52535	2.5312	0	43	Intron (uc001gmq.5/7827, intron 4 of 7)	1	179551067	179554733	3667	1	126859	uc001gmr.4	6487	ENSG00000162779	AXDND1	axonemal dynein light chain domain containing 1
chr1	179884623	179884745	123	OE_peak_1711	2.77978	3.0035	0	60	Promoter (<=1kb)	1	179883985	179908625	24641	1	26092	uc057nqv.1	638	ENSG00000143337	TOR1AIP1	torsin 1A interacting protein 1
chr1	179961874	179961975	102	OE_peak_1712	2.75795	3.09945	0	48	Intron (uc001gnt.4/9857, intron 1 of 37)	1	179954773	179996963	42191	1	9857	uc057nra.1	7101	ENSG00000135837	CEP350	centrosomal protein 350
chr1	180098817	180098887	71	OE_peak_1713	2.41321	2.4618	0	39	Exon (uc001gnt.4/9857, exon 37 of 38)	1	180095147	180111031	15885	1	9857	uc057nrj.1	3670	ENSG00000135837	CEP350	centrosomal protein 350
chr1	180238059	180238129	71	OE_peak_1714	2.94624	3.2498	0	56	Intron (uc001goe.3/89884, intron 1 of 5)	1	180230298	180248697	18400	1	89884	uc057nro.1	7761	ENSG00000121454	LHX4	LIM homeobox 4
chr1	180455946	180456072	127	OE_peak_1715	2.94624	3.2498	0	79	Intron (uc001gog.4/84320, intron 3 of 7)	1	180438314	180438390	77	2	100423032	uc021pfq.1	-17556	ENSG00000265435	MIR3121	microRNA 3121
chr1	180458485	180458617	133	OE_peak_1716	3.71053	4.72732	0	36	Intron (uc001gog.4/84320, intron 3 of 7)	1	180438314	180438390	77	2	100423032	uc021pfq.1	-20095	ENSG00000265435	MIR3121	microRNA 3121
chr1	180655252	180655341	90	OE_peak_1717	2.36975	2.50251	0	29	Intron (uc001goi.4/9213, intron 1 of 14)	1	180632032	180886126	254095	1	9213	uc009wxn.4	23220	ENSG00000143324	XPR1	xenotropic and polytropic retrovirus receptor 1
chr1	180736100	180736298	199	OE_peak_1718	3.1027	3.78545	0	68	Intron (uc001goi.4/9213, intron 2 of 14)	1	180836652	180874055	37404	1	9213	uc057nrx.1	-100354	ENSG00000143324	XPR1	xenotropic and polytropic retrovirus receptor 1
chr1	180758292	180758362	71	OE_peak_1719	2.88597	3.16055	0	14	Intron (uc001goi.4/9213, intron 2 of 14)	1	180836652	180874055	37404	1	9213	uc057nrx.1	-78290	ENSG00000143324	XPR1	xenotropic and polytropic retrovirus receptor 1
chr1	180868369	180868439	71	OE_peak_1720	3.26436	3.86806	0	34	Intron (uc001goi.4/9213, intron 12 of 14)	1	180863764	180878290	14527	1	9213	uc057nry.1	4605	ENSG00000143324	XPR1	xenotropic and polytropic retrovirus receptor 1
chr1	180885772	180885842	71	OE_peak_1721	2.88597	3.16055	0	55	3' UTR	1	180863764	180878290	14527	1	9213	uc057nry.1	22008	ENSG00000143324	XPR1	xenotropic and polytropic retrovirus receptor 1
chr1	181020016	181020086	71	OE_peak_1722	2.46524	2.44469	0	61	Promoter (2-3kb)	1	180972725	181022911	50187	2	10228	uc021pfr.3	2825	ENSG00000135823	STX6	syntaxin 6
chr1	181170922	181170994	73	OE_peak_1723	3.71053	4.72732	0	57	Distal Intergenic	1	181174484	181182208	7725	1	101928973	uc009wxq.5	-3490	ENSG00000237292	LOC101928973	uncharacterized LOC101928973
chr1	181224370	181224457	88	OE_peak_1724	3.36713	4.02361	0	40	Distal Intergenic	1	181236388	181238604	2217	1	100287948	uc031pri.1	-11931	ENSG00000179452	GM140	uncharacterized LOC100287948
chr1	181269023	181269107	85	OE_peak_1725	2.81753	3.0593	0	31	Distal Intergenic	1	181236388	181238604	2217	1	100287948	uc031pri.1	32635	ENSG00000179452	GM140	uncharacterized LOC100287948
chr1	181298511	181298593	83	OE_peak_1726	2.88597	3.16055	0	54	Distal Intergenic	1	181236388	181238604	2217	1	100287948	uc031pri.1	62123	ENSG00000179452	GM140	uncharacterized LOC100287948
chr1	181362941	181363026	86	OE_peak_1727	2.88597	3.16055	0	54	Distal Intergenic	1	181413102	181716129	303028	1	777	uc001gov.4	-50076	ENSG00000198216	CACNA1E	calcium voltage-gated channel subunit alpha1 E
chr1	181434482	181434617	136	OE_peak_1728	2.94624	3.2498	0	114	Intron (uc001gov.4/777, intron 1 of 10)	1	181413102	181716129	303028	1	777	uc001gov.4	21380	ENSG00000198216	CACNA1E	calcium voltage-gated channel subunit alpha1 E
chr1	181608877	181608956	80	OE_peak_1729	3.29825	3.91936	0	24	Intron (uc001gov.4/777, intron 7 of 10)	1	181483745	181806778	323034	1	777	uc057nsv.1	125132	ENSG00000198216	CACNA1E	calcium voltage-gated channel subunit alpha1 E
chr1	181795267	181795337	71	OE_peak_1730	2.41321	2.4618	0	41	Intron (uc001gow.5/777, intron 45 of 46)	1	182054570	182061712	7143	2	127665	uc001goz.3	266375	ENSG00000179930	ZNF648	zinc finger protein 648
chr1	181923424	181923541	118	OE_peak_1731	2.88597	3.16055	0	101	Distal Intergenic	1	182054570	182061712	7143	2	127665	uc001goz.3	138171	ENSG00000179930	ZNF648	zinc finger protein 648
chr1	182038504	182038574	71	OE_peak_1732	2.94624	3.2498	0	65	Distal Intergenic	1	182054570	182061712	7143	2	127665	uc001goz.3	23138	ENSG00000179930	ZNF648	zinc finger protein 648
chr1	182355078	182355266	189	OE_peak_1733	2.75795	3.09945	0	23	Distal Intergenic	1	182384415	182385939	1525	2	2752	uc057nti.1	30673	ENSG00000135821	GLUL	glutamate-ammonia ligase
chr1	182499606	182499676	71	OE_peak_1734	2.88597	3.16055	0	24	Intron (uc009wxw.5/353299, intron 9 of 21)	1	182492955	182560593	67639	1	353299	uc057nty.2	6651	ENSG00000121446	RGSL1	regulator of G-protein signaling like 1
chr1	182859750	182859820	71	OE_peak_1735	3.78802	4.84666	0	46	Promoter (<=1kb)	1	182858830	182860305	1476	1	1660	uc057nur.1	920	ENSG00000135829	DHX9	DEAH-box helicase 9
chr1	182922630	182922728	99	OE_peak_1736	2.85631	3.11666	0	17	Intron (uc057nuw.1/81626, intron 7 of 10)	1	182939474	182952749	13276	2	81626	uc057nuy.1	30021	ENSG00000157060	SHCBP1L	SHC binding and spindle associated 1 like
chr1	182949560	182949630	71	OE_peak_1737	2.52535	2.5312	0	63	Intron (uc057nuw.1/81626, intron 3 of 10)	1	182939474	182952749	13276	2	81626	uc057nuy.1	3119	ENSG00000157060	SHCBP1L	SHC binding and spindle associated 1 like
chr1	182976429	182976524	96	OE_peak_1738	2.52535	2.5312	0	47	Distal Intergenic	1	182899865	182953525	53661	2	81626	uc001gpw.4	-22904	ENSG00000157060	SHCBP1L	SHC binding and spindle associated 1 like
chr1	183049270	183049340	71	OE_peak_1739	2.88411	3.15779	0	38	Intron (uc001gpy.4/3915, intron 1 of 27)	1	183023460	183145592	122133	1	3915	uc001gpy.4	25810	ENSG00000135862	LAMC1	laminin subunit gamma 1
chr1	183107564	183107634	71	OE_peak_1740	2.70754	3.77198	0	59	Promoter (2-3kb)	1	183110581	183116986	6406	1	3915	uc057nvf.1	-2947	ENSG00000135862	LAMC1	laminin subunit gamma 1
chr1	183158162	183158282	121	OE_peak_1741	2.41321	2.4618	0	76	Distal Intergenic	1	183134690	183137905	3216	1	3915	uc057nvi.1	23472	ENSG00000135862	LAMC1	laminin subunit gamma 1
chr1	183227179	183227289	111	OE_peak_1742	2.66597	3.0948	0	49	Intron (uc001gpz.5/3918, intron 9 of 21)	1	183239501	183240379	879	1	3918	uc057nvk.1	-12212	ENSG00000058085	LAMC2	laminin subunit gamma 2
chr1	183330840	183330986	147	OE_peak_1743	3.29825	3.91936	0	28	Intron (uc001gqc.3/23057, intron 1 of 10)	1	183248237	183304874	56638	2	23057	uc001gqb.2	-25966	ENSG00000157064	NMNAT2	nicotinamide nucleotide adenylyltransferase 2
chr1	183381908	183381985	78	OE_peak_1744	3.78802	4.84666	0	35	Intron (uc001gqc.3/23057, intron 1 of 10)	1	183248237	183418602	170366	2	23057	uc001gqc.3	36617	ENSG00000157064	NMNAT2	nicotinamide nucleotide adenylyltransferase 2
chr1	183436851	183436921	71	OE_peak_1745	2.47369	2.45684	0	1	Distal Intergenic	1	183248237	183418602	170366	2	23057	uc001gqc.3	-18249	ENSG00000157064	NMNAT2	nicotinamide nucleotide adenylyltransferase 2
chr1	183799747	183799841	95	OE_peak_1746	2.75795	3.09945	0	61	Intron (uc001gqm.4/23179, intron 2 of 18)	1	183805120	183928531	123412	1	23179	uc001gqo.4	-5279	ENSG00000143344	RGL1	ral guanine nucleotide dissociation stimulator like 1
chr1	183895274	183895369	96	OE_peak_1747	2.94624	3.2498	0	60	Intron (uc001gqm.4/23179, intron 10 of 18)	1	183929854	183940731	10878	2	23127	uc057nwl.1	45362	ENSG00000198756	COLGALT2	collagen beta(1-O)galactosyltransferase 2
chr1	183899160	183899246	87	OE_peak_1748	3.29825	3.91936	0	61	Intron (uc001gqm.4/23179, intron 11 of 18)	1	183929854	183940731	10878	2	23127	uc057nwl.1	41485	ENSG00000198756	COLGALT2	collagen beta(1-O)galactosyltransferase 2
chr1	184000231	184000398	168	OE_peak_1749	3.1027	3.78545	0	120	Intron (uc001gqr.4/23127, intron 1 of 11)	1	183937965	183964500	26536	2	23127	uc001gqq.4	-35731	ENSG00000198756	COLGALT2	collagen beta(1-O)galactosyltransferase 2
chr1	184077921	184078006	86	OE_peak_1750	3.29825	3.91936	0	23	Distal Intergenic	1	184054361	184055069	709	1	116461	uc057nwq.1	23560	ENSG00000198860	TSEN15	tRNA splicing endonuclease subunit 15
chr1	184133370	184133440	71	OE_peak_1751	2.48244	2.46943	0	27	Distal Intergenic	1	184054361	184055069	709	1	116461	uc057nwq.1	79009	ENSG00000198860	TSEN15	tRNA splicing endonuclease subunit 15
chr1	184258603	184258673	71	OE_peak_1752	3.36713	4.02361	0	10	Distal Intergenic	1	184387058	184629020	241963	1	81563	uc001gqv.2	-128385	ENSG00000116667	C1orf21	chromosome 1 open reading frame 21
chr1	184475048	184475129	82	OE_peak_1753	3.78802	4.84666	0	47	Intron (uc001gqv.2/81563, intron 1 of 5)	1	184539993	184592248	52256	1	81563	uc057nwx.1	-64864	ENSG00000116667	C1orf21	chromosome 1 open reading frame 21
chr1	184527481	184527563	83	OE_peak_1754	2.94624	3.2498	0	12	Intron (uc001gqv.2/81563, intron 3 of 5)	1	184539993	184592248	52256	1	81563	uc057nwx.1	-12430	ENSG00000116667	C1orf21	chromosome 1 open reading frame 21
chr1	184853737	184853807	71	OE_peak_1755	2.94624	3.2498	0	57	Intron (uc001gra.5/116496, intron 5 of 13)	1	184794118	184868041	73924	2	116496	uc057nxg.1	14234	ENSG00000135842	FAM129A	family with sequence similarity 129 member A
chr1	184862141	184862211	71	OE_peak_1756	3.78802	4.84666	0	52	Intron (uc001gra.5/116496, intron 5 of 13)	1	184794118	184868041	73924	2	116496	uc057nxg.1	5830	ENSG00000135842	FAM129A	family with sequence similarity 129 member A
chr1	184862440	184862541	102	OE_peak_1757	2.94624	3.2498	0	48	Intron (uc001gra.5/116496, intron 5 of 13)	1	184794118	184868041	73924	2	116496	uc057nxg.1	5500	ENSG00000135842	FAM129A	family with sequence similarity 129 member A
chr1	184872280	184872395	116	OE_peak_1758	2.52535	2.5312	0	33	Intron (uc001gra.5/116496, intron 5 of 13)	1	184823650	184868558	44909	2	116496	uc057nxi.1	-3722	ENSG00000135842	FAM129A	family with sequence similarity 129 member A
chr1	184922583	184922670	88	OE_peak_1759	2.94624	3.2498	0	63	Intron (uc001gra.5/116496, intron 1 of 13)	1	184887739	184890185	2447	2	116496	uc057nxj.1	-32398	ENSG00000135842	FAM129A	family with sequence similarity 129 member A
chr1	184945066	184945159	94	OE_peak_1760	2.88597	3.16055	0	69	Intron (uc001gra.5/116496, intron 1 of 13)	1	184791030	184974550	183521	2	116496	uc001gra.5	29391	ENSG00000135842	FAM129A	family with sequence similarity 129 member A
chr1	185078664	185078734	71	OE_peak_1761	3.22802	3.981	0	25	Intron (uc001grc.2/6045, intron 1 of 6)	1	185046096	185098344	52249	1	6045	uc057nxn.1	32568	ENSG00000121481	RNF2	ring finger protein 2
chr1	185160531	185160601	71	OE_peak_1762	3.1027	3.78545	0	26	Intron (uc001grg.5/54823, intron 1 of 18)	1	185157482	185174626	17145	1	54823	uc057nxr.1	3049	ENSG00000116668	SWT1	SWT1, RNA endoribonuclease homolog
chr1	185424697	185424809	113	OE_peak_1763	2.41321	2.4618	0	45	Distal Intergenic	1	185331257	185335039	3783	2	100288079	uc057nye.1	-89658	ENSG00000261024	GS1-279B7.1	microtubule associated protein 1 light chain 3 beta pseudogene
chr1	185675498	185675568	71	OE_peak_1764	3.78802	4.84666	0	39	Distal Intergenic	1	185607184	185628527	21344	2	101929093	uc001grp.2	-46971	ENSG00000228309	LINC01350	long intergenic non-protein coding RNA 1350
chr1	185729106	185729176	71	OE_peak_1765	2.94624	3.2498	0	52	Distal Intergenic	1	185734551	186190949	456399	1	83872	uc001grq.2	-5375	ENSG00000143341	HMCN1	hemicentin 1
chr1	186160686	186160757	72	OE_peak_1766	3.78802	4.84666	0	45	Intron (uc001grq.2/83872, intron 97 of 106)	1	186153826	186172118	18293	1	83872	uc057nyn.1	6860	ENSG00000143341	HMCN1	hemicentin 1
chr1	186416646	186416771	126	OE_peak_1767	2.47369	2.45684	0	91	Promoter (<=1kb)	1	186417377	186419233	1857	1	54953	uc057nzh.1	-606	ENSG00000157181	C1orf27	chromosome 1 open reading frame 27
chr1	186449043	186449113	71	OE_peak_1768	2.52535	2.5312	0	23	Promoter (<=1kb)	1	186443582	186448724	5143	2	5132	uc001grz.4	-319	ENSG00000116703	PDC	phosducin
chr1	186585669	186585753	85	OE_peak_1769	3.29825	3.91936	0	19	Distal Intergenic	1	186674496	186675869	1374	2	5743	uc057nzo.1	90116	ENSG00000073756	PTGS2	prostaglandin-endoperoxide synthase 2
chr1	186652280	186652426	147	OE_peak_1770	2.94624	3.2498	0	133	Distal Intergenic	1	186674496	186675869	1374	2	5743	uc057nzo.1	23443	ENSG00000073756	PTGS2	prostaglandin-endoperoxide synthase 2
chr1	186967965	186968035	71	OE_peak_1771	3.36713	4.02361	0	29	Intron (uc001gsc.4/5321, intron 15 of 17)	1	186854286	186939230	84945	1	5321	uc057nzr.1	113679	ENSG00000116711	PLA2G4A	phospholipase A2 group IVA
chr1	187044966	187045036	71	OE_peak_1772	2.52535	2.5312	0	0	Distal Intergenic	1	187092842	187360323	267482	1	104169671	uc057nzs.1	-47806	ENSG00000236030	LINC01036	long intergenic non-protein coding RNA 1036
chr1	187176967	187177066	100	OE_peak_1773	2.47369	2.45684	0	54	Intron (uc057nzs.1/104169671, intron 1 of 3)	1	187092842	187360323	267482	1	104169671	uc057nzs.1	84125	ENSG00000236030	LINC01036	long intergenic non-protein coding RNA 1036
chr1	187552395	187552465	71	OE_peak_1774	3.29825	3.91936	0	11	Distal Intergenic	1	187443628	187477222	33595	1	106144535	uc057nzu.1	108767	ENSG00000231599	LINC01037	long intergenic non-protein coding RNA 1037
chr1	187578456	187578557	102	OE_peak_1775	3.36713	4.02361	0	69	Distal Intergenic	1	187443628	187477222	33595	1	106144535	uc057nzu.1	134828	ENSG00000231599	LINC01037	long intergenic non-protein coding RNA 1037
chr1	187869851	187869921	71	OE_peak_1776	2.96219	3.73018	0	29	Distal Intergenic	1	187443628	187477222	33595	1	106144535	uc057nzu.1	426223	ENSG00000231599	LINC01037	long intergenic non-protein coding RNA 1037
chr1	188154117	188154187	71	OE_peak_1777	4.20891	5.71408	0.70814	44	Distal Intergenic	1	187443628	187477222	33595	1	106144535	uc057nzu.1	710489	ENSG00000231599	LINC01037	long intergenic non-protein coding RNA 1037
chr1	188481944	188482014	71	OE_peak_1778	3.36713	4.02361	0	46	Distal Intergenic	1	187443628	187477222	33595	1	106144535	uc057nzu.1	1038316	ENSG00000231599	LINC01037	long intergenic non-protein coding RNA 1037
chr1	188810346	188810453	108	OE_peak_1779	4.12281	5.57959	0.60437	54	Distal Intergenic	1	187443628	187477222	33595	1	106144535	uc057nzu.1	1366718	ENSG00000231599	LINC01037	long intergenic non-protein coding RNA 1037
chr1	188827387	188827516	130	OE_peak_1780	3.36713	4.02361	0	112	Distal Intergenic	1	187443628	187477222	33595	1	106144535	uc057nzu.1	1383759	ENSG00000231599	LINC01037	long intergenic non-protein coding RNA 1037
chr1	189048868	189048938	71	OE_peak_1781	2.94624	3.2498	0	11	Distal Intergenic	1	190216952	190226196	9245	2	339479	uc057oag.1	1177258	ENSG00000162670	BRINP3	BMP/retinoic acid inducible neural specific 3
chr1	189102734	189102821	88	OE_peak_1782	3.36713	4.02361	0	52	Distal Intergenic	1	190216952	190226196	9245	2	339479	uc057oag.1	1123375	ENSG00000162670	BRINP3	BMP/retinoic acid inducible neural specific 3
chr1	189144090	189144215	126	OE_peak_1783	2.88597	3.16055	0	15	Distal Intergenic	1	190216952	190226196	9245	2	339479	uc057oag.1	1081981	ENSG00000162670	BRINP3	BMP/retinoic acid inducible neural specific 3
chr1	189163198	189163268	71	OE_peak_1784	3.78802	4.84666	0	54	Distal Intergenic	1	190216952	190226196	9245	2	339479	uc057oag.1	1062928	ENSG00000162670	BRINP3	BMP/retinoic acid inducible neural specific 3
chr1	189211148	189211289	142	OE_peak_1785	3.29825	3.91936	0	36	Distal Intergenic	1	190216952	190226196	9245	2	339479	uc057oag.1	1014907	ENSG00000162670	BRINP3	BMP/retinoic acid inducible neural specific 3
chr1	189587866	189587936	71	OE_peak_1786	2.52535	2.5312	0	63	Distal Intergenic	1	190216952	190226196	9245	2	339479	uc057oag.1	638260	ENSG00000162670	BRINP3	BMP/retinoic acid inducible neural specific 3
chr1	189711283	189711369	87	OE_peak_1787	3.78802	4.84666	0	37	Distal Intergenic	1	190216952	190226196	9245	2	339479	uc057oag.1	514827	ENSG00000162670	BRINP3	BMP/retinoic acid inducible neural specific 3
chr1	189726538	189726640	103	OE_peak_1788	3.36713	4.02361	0	13	Distal Intergenic	1	190216952	190226196	9245	2	339479	uc057oag.1	499556	ENSG00000162670	BRINP3	BMP/retinoic acid inducible neural specific 3
chr1	189756087	189756198	112	OE_peak_1789	2.94624	3.2498	0	68	Distal Intergenic	1	190216952	190226196	9245	2	339479	uc057oag.1	469998	ENSG00000162670	BRINP3	BMP/retinoic acid inducible neural specific 3
chr1	189763416	189763486	71	OE_peak_1790	3.36713	4.02361	0	57	Distal Intergenic	1	190216952	190226196	9245	2	339479	uc057oag.1	462710	ENSG00000162670	BRINP3	BMP/retinoic acid inducible neural specific 3
chr1	189815872	189815942	71	OE_peak_1791	2.94624	3.2498	0	53	Distal Intergenic	1	190216952	190226196	9245	2	339479	uc057oag.1	410254	ENSG00000162670	BRINP3	BMP/retinoic acid inducible neural specific 3
chr1	190054045	190054115	71	OE_peak_1792	3.1027	3.78545	0	26	Distal Intergenic	1	190216952	190226196	9245	2	339479	uc057oag.1	172081	ENSG00000162670	BRINP3	BMP/retinoic acid inducible neural specific 3
chr1	190460905	190460975	71	OE_peak_1793	3.36713	4.02361	0	21	Intron (uc001gse.3/339479, intron 1 of 7)	1	190454807	190474801	19995	2	339479	uc057oai.1	13826	ENSG00000162670	BRINP3	BMP/retinoic acid inducible neural specific 3
chr1	190502036	190502106	71	OE_peak_1794	2.52535	2.5312	0	17	Distal Intergenic	1	190479006	190480735	1730	1	101929120	uc057oak.1	23030	NA	LINC01351	long intergenic non-protein coding RNA 1351
chr1	190678691	190678812	122	OE_peak_1795	2.52535	2.5312	0	52	Intron (uc021pgm.3/440704, intron 1 of 4)	1	190624890	190801658	176769	1	440704	uc021pgm.3	53801	ENSG00000231175	LOC440704	uncharacterized LOC440704
chr1	190990677	190990816	140	OE_peak_1796	3.1027	3.78545	0	32	Distal Intergenic	1	190624890	190801658	176769	1	440704	uc021pgm.3	365787	ENSG00000231175	LOC440704	uncharacterized LOC440704
chr1	191058549	191058633	85	OE_peak_1797	3.36713	4.02361	0	47	Distal Intergenic	1	190624890	190801658	176769	1	440704	uc021pgm.3	433659	ENSG00000231175	LOC440704	uncharacterized LOC440704
chr1	191301617	191301710	94	OE_peak_1798	3.36713	4.02361	0	30	Distal Intergenic	1	190624890	190801658	176769	1	440704	uc021pgm.3	676727	ENSG00000231175	LOC440704	uncharacterized LOC440704
chr1	191352488	191352558	71	OE_peak_1799	2.52535	2.5312	0	2	Distal Intergenic	1	190624890	190801658	176769	1	440704	uc021pgm.3	727598	ENSG00000231175	LOC440704	uncharacterized LOC440704
chr1	191703703	191703797	95	OE_peak_1800	2.94624	3.2498	0	61	Distal Intergenic	1	192158457	192185815	27359	1	64407	uc001gsg.4	-454660	ENSG00000150681	RGS18	regulator of G-protein signaling 18
chr1	191866711	191866781	71	OE_peak_1801	3.36713	4.02361	0	32	Intron (uc057oao.1/uc057oao.1, intron 1 of 1)	1	192158457	192185815	27359	1	64407	uc001gsg.4	-291676	ENSG00000150681	RGS18	regulator of G-protein signaling 18
chr1	192341424	192341515	92	OE_peak_1802	2.52535	2.5312	0	59	Intron (uc001gsh.4/431704, intron 1 of 4)	1	192316992	192367285	50294	1	431704	uc001gsh.4	24432	ENSG00000253148	RGS21	regulator of G-protein signaling 21
chr1	193134492	193134593	102	OE_peak_1803	3.36713	4.02361	0	43	Promoter (1-2kb)	1	193136503	193136583	81	1	100302163	uc021pgq.1	-1910	ENSG00000221680	MIR1278	microRNA 1278
chr1	193156386	193156456	71	OE_peak_1804	3.22003	3.80098	0	57	Intron (uc001gtb.4/79577, intron 10 of 16)	1	193136503	193136583	81	1	100302163	uc021pgq.1	19883	ENSG00000221680	MIR1278	microRNA 1278
chr1	193290601	193290671	71	OE_peak_1805	2.41321	2.4618	0	43	Distal Intergenic	1	193304745	193365953	61209	1	101929184	uc057obz.1	-14074	ENSG00000232077	LINC01031	long intergenic non-protein coding RNA 1031
chr1	193382677	193382747	71	OE_peak_1806	3.29825	3.91936	0	55	Distal Intergenic	1	193304745	193365953	61209	1	101929184	uc057obz.1	77932	ENSG00000232077	LINC01031	long intergenic non-protein coding RNA 1031
chr1	193446772	193446842	71	OE_peak_1807	3.6724	4.66857	0	44	Distal Intergenic	1	193304745	193365953	61209	1	101929184	uc057obz.1	142027	ENSG00000232077	LINC01031	long intergenic non-protein coding RNA 1031
chr1	193510490	193510560	71	OE_peak_1808	3.78802	4.84666	0	46	Distal Intergenic	1	193304745	193365953	61209	1	101929184	uc057obz.1	205745	ENSG00000232077	LINC01031	long intergenic non-protein coding RNA 1031
chr1	193544733	193544835	103	OE_peak_1809	3.36713	4.02361	0	34	Distal Intergenic	1	193304745	193365953	61209	1	101929184	uc057obz.1	239988	ENSG00000232077	LINC01031	long intergenic non-protein coding RNA 1031
chr1	193617063	193617133	71	OE_peak_1810	2.94624	3.2498	0	61	Distal Intergenic	1	193304745	193365953	61209	1	101929184	uc057obz.1	312318	ENSG00000232077	LINC01031	long intergenic non-protein coding RNA 1031
chr1	193721609	193721679	71	OE_peak_1811	3.36713	4.02361	0	61	Intron (uc057oca.1/uc057oca.1, intron 1 of 2)	1	193304745	193365953	61209	1	101929184	uc057obz.1	416864	ENSG00000232077	LINC01031	long intergenic non-protein coding RNA 1031
chr1	193935380	193935504	125	OE_peak_1812	2.52535	2.5312	0	103	Distal Intergenic	1	193304745	193365953	61209	1	101929184	uc057obz.1	630635	ENSG00000232077	LINC01031	long intergenic non-protein coding RNA 1031
chr1	194322369	194322439	71	OE_peak_1813	2.94624	3.2498	0	55	Distal Intergenic	1	193304745	193365953	61209	1	101929184	uc057obz.1	1017624	ENSG00000232077	LINC01031	long intergenic non-protein coding RNA 1031
chr1	194627442	194627512	71	OE_peak_1814	2.52535	2.5312	0	17	Distal Intergenic	1	193304745	193365953	61209	1	101929184	uc057obz.1	1322697	ENSG00000232077	LINC01031	long intergenic non-protein coding RNA 1031
chr1	194723459	194723575	117	OE_peak_1815	2.47369	2.45684	0	103	Distal Intergenic	1	193304745	193365953	61209	1	101929184	uc057obz.1	1418714	ENSG00000232077	LINC01031	long intergenic non-protein coding RNA 1031
chr1	194777963	194778033	71	OE_peak_1816	2.36975	2.50251	0	28	Distal Intergenic	1	193304745	193365953	61209	1	101929184	uc057obz.1	1473218	ENSG00000232077	LINC01031	long intergenic non-protein coding RNA 1031
chr1	194798719	194798789	71	OE_peak_1817	3.36713	4.02361	0	31	Distal Intergenic	1	193304745	193365953	61209	1	101929184	uc057obz.1	1493974	ENSG00000232077	LINC01031	long intergenic non-protein coding RNA 1031
chr1	195109010	195109152	143	OE_peak_1818	2.47369	2.45684	0	24	Distal Intergenic	1	196340489	196428207	87719	2	343450	uc057ocj.1	1319055	ENSG00000162687	KCNT2	potassium sodium-activated channel subfamily T member 2
chr1	195185826	195185896	71	OE_peak_1819	3.29825	3.91936	0	37	Distal Intergenic	1	196340489	196428207	87719	2	343450	uc057ocj.1	1242311	ENSG00000162687	KCNT2	potassium sodium-activated channel subfamily T member 2
chr1	196054254	196054324	71	OE_peak_1820	3.78802	4.84666	0	35	Intron (uc057ocg.1/uc057ocg.1, intron 1 of 1)	1	196340489	196428207	87719	2	343450	uc057ocj.1	373883	ENSG00000162687	KCNT2	potassium sodium-activated channel subfamily T member 2
chr1	196104836	196104938	103	OE_peak_1821	2.94624	3.2498	0	16	Distal Intergenic	1	196340489	196428207	87719	2	343450	uc057ocj.1	323269	ENSG00000162687	KCNT2	potassium sodium-activated channel subfamily T member 2
chr1	196151098	196151168	71	OE_peak_1822	2.94624	3.2498	0	2	Distal Intergenic	1	196340489	196428207	87719	2	343450	uc057ocj.1	277039	ENSG00000162687	KCNT2	potassium sodium-activated channel subfamily T member 2
chr1	196225363	196225433	71	OE_peak_1823	2.67237	2.84482	0	56	Downstream (<1kb)	1	196340489	196428207	87719	2	343450	uc057ocj.1	202774	ENSG00000162687	KCNT2	potassium sodium-activated channel subfamily T member 2
chr1	196558441	196558511	71	OE_peak_1824	3.78802	4.84666	0	30	Intron (uc001gtf.3/343450, intron 1 of 26)	1	196582413	196582481	69	2	100616363	uc021pgs.1	23970	ENSG00000265986	MIR4735	microRNA 4735
chr1	196603977	196604047	71	OE_peak_1825	2.94624	3.2498	0	15	Intron (uc001gtf.3/343450, intron 1 of 26)	1	196227859	196608359	380501	2	343450	uc001gte.3	4312	ENSG00000162687	KCNT2	potassium sodium-activated channel subfamily T member 2
chr1	196722845	196722918	74	OE_peak_1826	2.94624	3.2498	0	51	Intron (uc001gtj.4/3075, intron 11 of 21)	1	196736908	196741086	4179	1	3075	uc057ocm.1	-13990	ENSG00000000971	CFH	complement factor H
chr1	197555559	197555686	128	OE_peak_1827	2.88597	3.16055	0	105	Intron (uc057odm.1/163486, intron 1 of 8)	1	197545567	197546773	1207	2	163486	uc057odo.1	-8786	ENSG00000213047	DENND1B	DENN domain containing 1B
chr1	197632481	197632551	71	OE_peak_1828	2.94624	3.2498	0	46	Intron (uc021pgu.2/163486, intron 10 of 22)	1	197605482	197658350	52869	2	163486	uc057odp.1	25799	ENSG00000213047	DENND1B	DENN domain containing 1B
chr1	197700911	197700981	71	OE_peak_1829	2.74303	2.9492	0	32	Intron (uc021pgu.2/163486, intron 3 of 22)	1	197658300	197735529	77230	2	163486	uc057odr.1	34548	ENSG00000213047	DENND1B	DENN domain containing 1B
chr1	197732353	197732512	160	OE_peak_1830	3.1027	3.78545	0	118	Intron (uc021pgu.2/163486, intron 2 of 22)	1	197658300	197735529	77230	2	163486	uc057odr.1	3017	ENSG00000213047	DENND1B	DENN domain containing 1B
chr1	197794840	197794910	71	OE_peak_1831	2.88597	3.16055	0	46	Distal Intergenic	1	197735658	197775696	40039	2	163486	uc057odv.1	-19144	ENSG00000213047	DENND1B	DENN domain containing 1B
chr1	197890548	197890618	71	OE_peak_1832	3.29825	3.91936	0	58	Distal Intergenic	1	197902647	197907367	4721	1	388722	uc001guh.4	-12029	ENSG00000203724	C1orf53	chromosome 1 open reading frame 53
chr1	197969504	197969574	71	OE_peak_1833	2.94624	3.2498	0	4	Distal Intergenic	1	197917399	197935476	18078	1	56956	uc001guk.2	52105	ENSG00000143355	LHX9	LIM homeobox 9
chr1	198171405	198171475	71	OE_peak_1834	3.29825	3.91936	0	47	Intron (uc001gun.5/140609, intron 1 of 9)	1	198157121	198256531	99411	1	140609	uc057oef.1	14284	ENSG00000151414	NEK7	NIMA related kinase 7
chr1	198216894	198217016	123	OE_peak_1835	2.81753	3.0593	0	58	Intron (uc001gun.5/140609, intron 1 of 9)	1	198220799	198262623	41825	1	140609	uc057oei.1	-3783	ENSG00000151414	NEK7	NIMA related kinase 7
chr1	198256893	198256966	74	OE_peak_1836	4.12281	5.57959	0.60437	45	Intron (uc001gun.5/140609, intron 3 of 9)	1	198277704	198319749	42046	1	140609	uc057oej.1	-20738	ENSG00000151414	NEK7	NIMA related kinase 7
chr1	198359986	198360056	71	OE_peak_1837	3.78802	4.84666	0	26	Distal Intergenic	1	198277704	198319749	42046	1	140609	uc057oej.1	82282	ENSG00000151414	NEK7	NIMA related kinase 7
chr1	198869040	198869110	71	OE_peak_1838	2.47369	2.45684	0	57	Intron (uc021pgz.2/100131234, intron 2 of 2)	1	198859044	198859153	110	2	406995	uc001guy.3	-9887	ENSG00000207759	MIR181A1	microRNA 181a-1
chr1	198971093	198971166	74	OE_peak_1839	3.36713	4.02361	0	66	Distal Intergenic	1	198898466	198937429	38964	2	100131234	uc057oev.1	-33664	NA	MIR181A1HG	MIR181A1 host gene
chr1	199158724	199158794	71	OE_peak_1840	2.94624	3.2498	0	38	Intron (uc057oez.1/uc057oez.1, intron 1 of 3)	1	199006040	199021037	14998	2	102800316	uc001gva.4	-137687	NA	LINC01222	long intergenic non-protein coding RNA 1222
chr1	199249663	199249733	71	OE_peak_1841	2.94624	3.2498	0	13	Intron (uc057oez.1/uc057oez.1, intron 3 of 3)	1	199006040	199021037	14998	2	102800316	uc001gva.4	-228626	NA	LINC01222	long intergenic non-protein coding RNA 1222
chr1	199543104	199543283	180	OE_peak_1842	3.78802	4.84666	0	35	Distal Intergenic	1	200027602	200177424	149823	1	2494	uc001gvb.5	-484319	ENSG00000116833	NR5A2	nuclear receptor subfamily 5 group A member 2
chr1	199589020	199589095	76	OE_peak_1843	2.75795	3.09945	0	25	Distal Intergenic	1	200027602	200177424	149823	1	2494	uc001gvb.5	-438507	ENSG00000116833	NR5A2	nuclear receptor subfamily 5 group A member 2
chr1	199703522	199703592	71	OE_peak_1844	2.94624	3.2498	0	10	Distal Intergenic	1	200027602	200177424	149823	1	2494	uc001gvb.5	-324010	ENSG00000116833	NR5A2	nuclear receptor subfamily 5 group A member 2
chr1	199815752	199815822	71	OE_peak_1845	3.36713	4.02361	0	37	Distal Intergenic	1	200027602	200177424	149823	1	2494	uc001gvb.5	-211780	ENSG00000116833	NR5A2	nuclear receptor subfamily 5 group A member 2
chr1	200089790	200089860	71	OE_peak_1846	2.94624	3.2498	0	14	Intron (uc001gvb.5/2494, intron 5 of 7)	1	200043810	200058424	14615	1	2494	uc057ofg.1	45980	ENSG00000116833	NR5A2	nuclear receptor subfamily 5 group A member 2
chr1	200092267	200092390	124	OE_peak_1847	2.88597	3.16055	0	58	Intron (uc001gvb.5/2494, intron 5 of 7)	1	200043810	200058424	14615	1	2494	uc057ofg.1	48457	ENSG00000116833	NR5A2	nuclear receptor subfamily 5 group A member 2
chr1	200191680	200191750	71	OE_peak_1848	3.36713	4.02361	0	19	Distal Intergenic	1	200043810	200058424	14615	1	2494	uc057ofg.1	147870	ENSG00000116833	NR5A2	nuclear receptor subfamily 5 group A member 2
chr1	200242395	200242465	71	OE_peak_1849	2.85631	3.11666	0	56	Distal Intergenic	1	200342544	200373792	31249	2	554279	uc001gvd.1	131327	ENSG00000203721	LINC00862	long intergenic non-protein coding RNA 862
chr1	200244920	200245035	116	OE_peak_1850	3.78802	4.84666	0	53	Distal Intergenic	1	200342544	200373792	31249	2	554279	uc001gvd.1	128757	ENSG00000203721	LINC00862	long intergenic non-protein coding RNA 862
chr1	200252520	200252623	104	OE_peak_1851	2.52535	2.5312	0	75	Distal Intergenic	1	200342544	200373792	31249	2	554279	uc001gvd.1	121169	ENSG00000203721	LINC00862	long intergenic non-protein coding RNA 862
chr1	200348000	200348112	113	OE_peak_1852	2.07735	2.04604	0	70	Intron (uc001gvd.1/554279, intron 4 of 4)	1	200342544	200373792	31249	2	554279	uc001gvd.1	25680	ENSG00000203721	LINC00862	long intergenic non-protein coding RNA 862
chr1	200385644	200385744	101	OE_peak_1853	2.77606	2.99801	0	64	Distal Intergenic	1	200342544	200374354	31811	2	554279	uc057ofk.1	-11290	ENSG00000203721	LINC00862	long intergenic non-protein coding RNA 862
chr1	200406685	200406755	71	OE_peak_1854	2.43153	2.39628	0	57	3' UTR	1	200406730	200409992	3263	2	23528	uc001gvg.3	3237	ENSG00000162702	ZNF281	zinc finger protein 281
chr1	200465496	200465566	71	OE_peak_1855	2.93718	3.23638	0	18	Intron (uc284mtx.1/uc284mtx.1, intron 1 of 1)	1	200404940	200410056	5117	2	23528	uc001gve.5	-55440	ENSG00000162702	ZNF281	zinc finger protein 281
chr1	200504059	200504129	71	OE_peak_1856	2.94624	3.2498	0	26	Distal Intergenic	1	200404940	200410056	5117	2	23528	uc001gve.5	-94003	ENSG00000162702	ZNF281	zinc finger protein 281
chr1	200538533	200538603	71	OE_peak_1857	2.94624	3.2498	0	49	Distal Intergenic	1	200551497	200618723	67227	2	9928	uc057ofm.1	80120	ENSG00000118193	KIF14	kinesin family member 14
chr1	200668944	200669034	91	OE_peak_1858	2.93303	3.23023	0	38	Promoter (<=1kb)	1	200669507	200694250	24744	1	101929224	uc057ofu.1	-473	ENSG00000260088	LOC101929224	uncharacterized LOC101929224
chr1	200699135	200699257	123	OE_peak_1859	2.88597	3.16055	0	26	Distal Intergenic	1	200644039	200669969	25931	2	83479	uc009wzk.4	-29166	ENSG00000118197	DDX59	DEAD-box helicase 59
chr1	200759130	200759248	119	OE_peak_1860	2.94624	3.2498	0	61	Intron (uc001gvk.4/23271, intron 1 of 16)	1	200739779	200860701	120923	1	23271	uc001gvl.4	19351	ENSG00000118200	CAMSAP2	calmodulin regulated spectrin associated protein family member 2
chr1	200776676	200776746	71	OE_peak_1861	2.70724	2.89632	0	63	Intron (uc001gvk.4/23271, intron 2 of 16)	1	200739779	200860701	120923	1	23271	uc001gvl.4	36897	ENSG00000118200	CAMSAP2	calmodulin regulated spectrin associated protein family member 2
chr1	201029356	201029463	108	OE_peak_1862	2.41321	2.4618	0	50	Distal Intergenic	1	200973807	201023700	49894	2	23046	uc001gvs.3	-5656	ENSG00000116852	KIF21B	kinesin family member 21B
chr1	201171844	201171915	72	OE_peak_1863	3.76912	5.02497	0.13476	43	Promoter (<=1kb)	1	201134772	201171574	36803	2	252839	uc001gwa.5	-270	ENSG00000116857	TMEM9	transmembrane protein 9
chr1	201588214	201588284	71	OE_peak_1864	2.94624	3.2498	0	6	Distal Intergenic	1	201622927	201823344	200418	1	89796	uc057ojc.1	-34643	ENSG00000134369	NAV1	neuron navigator 1
chr1	201904406	201904495	90	OE_peak_1865	3.36713	4.02361	0	38	Intron (uc057oju.1/25802, intron 1 of 2)	1	201888934	201890493	1560	1	149345	uc057ojs.1	15472	ENSG00000198892	SHISA4	shisa family member 4
chr1	202022593	202022690	98	OE_peak_1866	2.75795	3.09945	0	5	Distal Intergenic	1	202013778	202015794	2017	1	1999	uc057okz.1	8815	ENSG00000163435	ELF3	E74 like ETS transcription factor 3
chr1	202349996	202350066	71	OE_peak_1867	3.19401	3.76159	0	14	Promoter (1-2kb)	1	202348728	202438242	89515	1	4660	uc057oma.1	1268	ENSG00000077157	PPP1R12B	protein phosphatase 1 regulatory subunit 12B
chr1	202405291	202405378	88	OE_peak_1868	3.4359	4.30353	0	39	Intron (uc001gya.3/4660, intron 1 of 23)	1	202416831	202434763	17933	1	4660	uc057omb.1	-11453	ENSG00000077157	PPP1R12B	protein phosphatase 1 regulatory subunit 12B
chr1	202413423	202413524	102	OE_peak_1869	2.94624	3.2498	0	80	Intron (uc001gya.3/4660, intron 1 of 23)	1	202416831	202434763	17933	1	4660	uc057omb.1	-3307	ENSG00000077157	PPP1R12B	protein phosphatase 1 regulatory subunit 12B
chr1	202489641	202489798	158	OE_peak_1870	3.36713	4.02361	0	119	Intron (uc001gya.3/4660, intron 14 of 23)	1	202496819	202564479	67661	1	4660	uc284muf.1	-7021	ENSG00000077157	PPP1R12B	protein phosphatase 1 regulatory subunit 12B
chr1	202710330	202710400	71	OE_peak_1871	2.77978	3.0035	0	14	Promoter (<=1kb)	1	202590596	202710417	119822	2	127833	uc010pqb.3	17	ENSG00000143858	SYT2	synaptotagmin 2
chr1	202904398	202904468	71	OE_peak_1872	3.1027	3.78545	0	6	Intron (uc001gyo.2/59349, intron 6 of 11)	1	202891116	202909161	18046	2	59349	uc001gym.2	4693	ENSG00000117153	KLHL12	kelch like family member 12
chr1	203746791	203746925	135	OE_peak_1873	2.81753	3.0593	0	128	Distal Intergenic	1	203729581	203729705	125	1	677843	uc001gzy.1	17210	ENSG00000221643	SNORA77	small nucleolar RNA, H/ACA box 77
chr1	203841812	203841882	71	OE_peak_1874	2.2742	2.79766	0	39	Intron (uc057opf.1/9877, intron 12 of 12)	1	203850174	203851122	949	1	9877	uc057opm.1	-8292	ENSG00000058673	ZC3H11A	zinc finger CCCH-type containing 11A
chr1	203874843	203874913	71	OE_peak_1875	3.34258	3.98646	0	18	Distal Intergenic	1	203863625	203870051	6427	1	6635	uc057opq.1	11218	ENSG00000182004	SNRPE	small nuclear ribonucleoprotein polypeptide E
chr1	203915426	203915496	71	OE_peak_1876	2.94624	3.2498	0	25	Distal Intergenic	1	203863625	203870051	6427	1	6635	uc057opq.1	51801	ENSG00000182004	SNRPE	small nuclear ribonucleoprotein polypeptide E
chr1	204068097	204068201	105	OE_peak_1877	2.52535	2.5312	0	79	Distal Intergenic	1	204073115	204119859	46745	1	9580	uc001hal.4	-4914	ENSG00000143842	SOX13	SRY-box 13
chr1	204210153	204210243	91	OE_peak_1878	3.39221	4.2359	0	48	Intron (uc001has.1/127845, intron 1 of 4)	1	204198160	204214092	15933	2	127845	uc001has.1	3849	ENSG00000174567	GOLT1A	golgi transport 1A
chr1	204508687	204508760	74	OE_peak_1879	3.09399	3.61014	0	41	Distal Intergenic	1	204516379	204558119	41741	1	4194	uc001hay.3	-7619	ENSG00000198625	MDM4	MDM4, p53 regulator
chr1	204537562	204537667	106	OE_peak_1880	2.67237	2.84482	0	19	Promoter (<=1kb)	1	204537857	204549194	11338	1	4194	uc057orc.1	-190	ENSG00000198625	MDM4	MDM4, p53 regulator
chr1	204569882	204569977	96	OE_peak_1881	3.36713	4.02361	0	45	Distal Intergenic	1	204542789	204549388	6600	1	4194	uc057ore.1	27093	ENSG00000198625	MDM4	MDM4, p53 regulator
chr1	204716245	204716322	78	OE_peak_1882	2.74303	2.9492	0	68	Distal Intergenic	1	204617170	204685733	68564	2	10446	uc001hbf.3	-30512	ENSG00000170382	LRRN2	leucine rich repeat neuronal 2
chr1	204766990	204767073	84	OE_peak_1883	3.36713	4.02361	0	68	Distal Intergenic	1	204828651	205010924	182274	1	23114	uc057ork.1	-61578	ENSG00000163531	NFASC	neurofascin
chr1	205320321	205320417	97	OE_peak_1884	2.61511	2.76024	0	62	Promoter (1-2kb)	1	205302059	205321791	19733	2	81788	uc001hce.5	1374	ENSG00000163545	NUAK2	NUAK family kinase 2
chr1	205411608	205411725	118	OE_peak_1885	3.71053	4.72732	0	58	Intron (uc057osz.1/93273, intron 2 of 3)	1	205381378	205420574	39197	2	93273	uc057osz.1	8849	ENSG00000186007	LEMD1	LEM domain containing 1
chr1	205496608	205496678	71	OE_peak_1886	2.94624	3.2498	0	34	Distal Intergenic	1	205504595	205531378	26784	1	5129	uc001hcq.4	-7917	ENSG00000117266	CDK18	cyclin dependent kinase 18
chr1	205656904	205656974	71	OE_peak_1887	2.94624	3.2498	0	43	Downstream (<1kb)	1	205657851	205662668	4818	2	85414	uc057ouo.1	5694	ENSG00000158715	SLC45A3	solute carrier family 45 member 3
chr1	205774248	205774318	71	OE_peak_1888	2.66597	3.0948	0	60	Promoter (<=1kb)	1	205771062	205775151	4090	2	8934	uc057ouv.1	833	ENSG00000117280	RAB29	RAB29, member RAS oncogene family
chr1	205893567	205893637	71	OE_peak_1889	2.94624	3.2498	0	5	Distal Intergenic	1	205923151	205924745	1595	2	115019	uc057ovd.1	31108	ENSG00000174502	SLC26A9	solute carrier family 26 member 9
chr1	206609787	206609902	116	OE_peak_1890	3.21131	3.78778	0	52	Promoter (<=1kb)	1	206595710	206609404	13695	2	1939	uc057oxf.1	-383	ENSG00000143486	EIF2D	eukaryotic translation initiation factor 2D
chr1	207052601	207052671	71	OE_peak_1891	3.86748	5.17967	0.26384	32	Promoter (<=1kb)	1	207043849	207052980	9132	2	55432	uc001hff.1	309	ENSG00000180667	YOD1	YOD1 deubiquitinase
chr1	207131427	207131555	129	OE_peak_1892	3.29825	3.91936	0	64	Exon (uc001hfo.3/722, exon 8 of 12)	1	207104378	207115465	11088	1	722	uc057oza.1	27049	ENSG00000123838	C4BPA	complement component 4 binding protein alpha
chr1	207173677	207173784	108	OE_peak_1893	2.52535	2.5312	0	69	Distal Intergenic	1	207104378	207115465	11088	1	722	uc057oza.1	69299	ENSG00000123838	C4BPA	complement component 4 binding protein alpha
chr1	207244819	207244922	104	OE_peak_1894	2.94624	3.2498	0	63	Intron (uc284mug.1/uc284mug.1, intron 2 of 3)	1	207321508	207360966	39459	1	1604	uc001hfq.5	-76586	ENSG00000196352	CD55	CD55 molecule (Cromer blood group)
chr1	207306605	207306675	71	OE_peak_1895	3.36713	4.02361	0	23	Intron (uc284mug.1/uc284mug.1, intron 3 of 3)	1	207321508	207360966	39459	1	1604	uc001hfq.5	-14833	ENSG00000196352	CD55	CD55 molecule (Cromer blood group)
chr1	207350494	207350564	71	OE_peak_1896	2.88597	3.16055	0	43	Intron (uc001hfq.5/1604, intron 9 of 9)	1	207336754	207386804	50051	1	1604	uc284mui.1	13740	ENSG00000196352	CD55	CD55 molecule (Cromer blood group)
chr1	207575705	207575775	71	OE_peak_1897	3.36713	4.02361	0	26	Intron (uc057ozo.1/1378, intron 20 of 38)	1	207645113	207684036	38924	1	1379	uc057pac.1	-69338	ENSG00000197721	CR1L	complement C3b/C4b receptor 1 like
chr1	207689726	207689796	71	OE_peak_1898	3.36713	4.02361	0	60	Intron (uc001hga.5/1379, intron 4 of 11)	1	207677460	207738416	60957	1	1379	uc057paf.1	12266	ENSG00000197721	CR1L	complement C3b/C4b receptor 1 like
chr1	207710700	207710798	99	OE_peak_1899	2.89618	3.17566	0	36	Exon (uc057pae.1/1379, exon 5 of 5)	1	207677460	207738416	60957	1	1379	uc057paf.1	33240	ENSG00000197721	CR1L	complement C3b/C4b receptor 1 like
chr1	208124169	208124239	71	OE_peak_1900	3.36713	4.02361	0	29	Intron (uc001hgz.4/5362, intron 4 of 31)	1	208038907	208040264	1358	2	5362	uc057pay.1	-83905	ENSG00000076356	PLXNA2	plexin A2
chr1	208259272	208259342	71	OE_peak_1901	3.78802	4.84666	0	23	Distal Intergenic	1	208022242	208244320	222079	2	5362	uc001hgz.4	-14952	ENSG00000076356	PLXNA2	plexin A2
chr1	209339036	209339106	71	OE_peak_1902	3.29825	3.91936	0	23	Distal Intergenic	1	209325456	209328532	3077	1	105372897	uc057pbg.1	13580	ENSG00000227940	LOC105372897	uncharacterized LOC105372897
chr1	209525744	209525814	71	OE_peak_1903	3.62253	4.5917	0	8	Distal Intergenic	1	209583717	209613938	30222	1	57172	uc001hhe.4	-57903	ENSG00000008118	CAMK1G	calcium/calmodulin dependent protein kinase IG
chr1	209684630	209684720	91	OE_peak_1904	2.94624	3.2498	0	28	Promoter (1-2kb)	1	209686178	209732465	46288	1	3290	uc057pcb.1	-1458	ENSG00000117594	HSD11B1	hydroxysteroid 11-beta dehydrogenase 1
chr1	210729342	210729498	157	OE_peak_1905	3.36713	4.02361	0	47	Intron (uc001hib.3/3756, intron 10 of 10)	1	210439583	210676296	236714	1	55733	uc001hia.4	289759	ENSG00000054392	HHAT	hedgehog acyltransferase
chr1	210932522	210932604	83	OE_peak_1906	3.35678	4.00795	0	30	Intron (uc001hib.3/3756, intron 6 of 10)	1	210678315	211133973	455659	2	3756	uc001hib.3	201369	ENSG00000143473	KCNH1	potassium voltage-gated channel subfamily H member 1
chr1	210985946	210986048	103	OE_peak_1907	4.20891	5.71408	0.70814	50	Intron (uc001hib.3/3756, intron 6 of 10)	1	210678315	211133973	455659	2	3756	uc001hib.3	147925	ENSG00000143473	KCNH1	potassium voltage-gated channel subfamily H member 1
chr1	210999981	211000056	76	OE_peak_1908	3.36713	4.02361	0	21	Intron (uc001hib.3/3756, intron 6 of 10)	1	210678315	211133973	455659	2	3756	uc001hib.3	133917	ENSG00000143473	KCNH1	potassium voltage-gated channel subfamily H member 1
chr1	211054561	211054631	71	OE_peak_1909	3.78802	4.84666	0	53	Intron (uc001hib.3/3756, intron 5 of 10)	1	210678315	211133973	455659	2	3756	uc001hib.3	79342	ENSG00000143473	KCNH1	potassium voltage-gated channel subfamily H member 1
chr1	211391197	211391267	71	OE_peak_1910	2.94624	3.2498	0	68	Intron (uc001hil.5/84791, intron 1 of 5)	1	211399258	211432534	33277	1	84791	uc057pdw.1	-7991	NA	LINC00467	long intergenic non-protein coding RNA 467
chr1	211563773	211563848	76	OE_peak_1911	3.71053	4.72732	0	32	Distal Intergenic	1	211571568	211578742	7175	2	7779	uc001hio.2	14894	ENSG00000170385	SLC30A1	solute carrier family 30 member 1
chr1	211665776	211665846	71	OE_peak_1912	3.54079	4.46561	0	27	Intron (uc021piq.2/4751, intron 7 of 7)	1	211663525	211669519	5995	2	4751	uc057pee.1	3673	ENSG00000117650	NEK2	NIMA related kinase 2
chr1	211749289	211749359	71	OE_peak_1913	3.20263	3.77465	0	51	3' UTR	1	211779000	211793326	14327	2	9926	uc057pej.1	43967	ENSG00000123684	LPGAT1	lysophosphatidylglycerol acyltransferase 1
chr1	211822539	211822609	71	OE_peak_1914	3.35678	4.00795	0	16	Intron (uc001hiv.3/9926, intron 2 of 7)	1	211749793	211830238	80446	2	9926	uc001hiu.4	7629	ENSG00000123684	LPGAT1	lysophosphatidylglycerol acyltransferase 1
chr1	211849308	211849458	151	OE_peak_1915	3.29825	3.91936	0	108	Intron (uc057peo.1/uc057peo.1, intron 3 of 5)	1	211743457	211830772	87316	2	9926	uc001hiv.3	-18536	ENSG00000123684	LPGAT1	lysophosphatidylglycerol acyltransferase 1
chr1	211994813	211994883	71	OE_peak_1916	2.88597	3.16055	0	30	Intron (uc057per.1/25896, intron 8 of 20)	1	212006665	212011627	4963	2	25896	uc057pew.1	16744	ENSG00000143493	INTS7	integrator complex subunit 7
chr1	212111754	212111824	71	OE_peak_1917	3.36713	4.02361	0	20	Distal Intergenic	1	212100646	212107400	6755	1	51514	uc057pfd.1	11108	ENSG00000143476	DTL	denticleless E3 ubiquitin protein ligase homolog
chr1	212121489	212121559	71	OE_peak_1918	2.47369	2.45684	0	11	Distal Intergenic	1	212100646	212107400	6755	1	51514	uc057pfd.1	20843	ENSG00000143476	DTL	denticleless E3 ubiquitin protein ligase homolog
chr1	212539103	212539251	149	OE_peak_1919	3.36713	4.02361	0	117	Distal Intergenic	1	212545694	212556065	10372	1	101929565	uc057pfu.1	-6443	ENSG00000228067	LOC101929565	uncharacterized LOC101929565
chr1	212540404	212540587	184	OE_peak_1920	2.52535	2.5312	0	59	Distal Intergenic	1	212545694	212556065	10372	1	101929565	uc057pfu.1	-5107	ENSG00000228067	LOC101929565	uncharacterized LOC101929565
chr1	212638107	212638192	86	OE_peak_1921	3.29825	3.91936	0	7	Distal Intergenic	1	212624474	212626778	2305	1	149647	uc001hjk.4	13633	ENSG00000162771	FAM71A	family with sequence similarity 71 member A
chr1	212767427	212767597	171	OE_peak_1922	2.48066	2.56158	0	167	Intron (uc057pgi.1/25936, intron 4 of 4)	1	212726153	212791581	65429	2	25936	uc057pgi.1	23984	ENSG00000117697	NSL1	NSL1, MIS12 kinetochore complex component
chr1	212783775	212783916	142	OE_peak_1923	3.48073	4.37285	0	108	Intron (uc057pgi.1/25936, intron 3 of 4)	1	212726153	212791581	65429	2	25936	uc057pgi.1	7665	ENSG00000117697	NSL1	NSL1, MIS12 kinetochore complex component
chr1	212906933	212907003	71	OE_peak_1924	2.94624	3.2498	0	27	Distal Intergenic	1	212883409	212895394	11986	1	28982	uc057phc.1	23524	ENSG00000162769	FLVCR1	feline leukemia virus subgroup C cellular receptor 1
chr1	212948735	212948818	84	OE_peak_1925	3.36713	4.02361	0	60	Promoter (1-2kb)	1	212950520	212988698	38179	1	79805	uc057phd.1	-1702	ENSG00000143494	VASH2	vasohibin 2
chr1	213006349	213006419	71	OE_peak_1926	3.78802	4.84666	0	53	Intron (uc001hjz.3/90806, intron 4 of 8)	1	212994729	213002234	7506	2	90806	uc057phk.1	-4115	ENSG00000174606	ANGEL2	angel homolog 2
chr1	213065968	213066096	129	OE_peak_1927	2.41321	2.4618	0	104	Intron (uc010pts.4/26750, intron 1 of 14)	1	213072938	213274773	201836	1	26750	uc057php.1	-6842	ENSG00000136643	RPS6KC1	ribosomal protein S6 kinase C1
chr1	213140057	213140166	110	OE_peak_1928	2.41321	2.4618	0	0	Intron (uc010pts.4/26750, intron 7 of 14)	1	213129527	213176704	47178	1	26750	uc057phq.1	10530	ENSG00000136643	RPS6KC1	ribosomal protein S6 kinase C1
chr1	213205994	213206092	99	OE_peak_1929	2.51758	2.52002	0	58	Intron (uc010pts.4/26750, intron 8 of 14)	1	213242060	213262816	20757	1	26750	uc057phr.1	-35968	ENSG00000136643	RPS6KC1	ribosomal protein S6 kinase C1
chr1	213259436	213259611	176	OE_peak_1930	3.36713	4.02361	0	64	Intron (uc010pts.4/26750, intron 12 of 14)	1	213242060	213262816	20757	1	26750	uc057phr.1	17376	ENSG00000136643	RPS6KC1	ribosomal protein S6 kinase C1
chr1	213309287	213309357	71	OE_peak_1931	2.75795	3.09945	0	15	Distal Intergenic	1	213242060	213262816	20757	1	26750	uc057phr.1	67227	ENSG00000136643	RPS6KC1	ribosomal protein S6 kinase C1
chr1	213499741	213499837	97	OE_peak_1932	2.81753	3.0593	0	41	Intron (uc057phs.1/uc057phs.1, intron 1 of 1)	1	213242060	213262816	20757	1	26750	uc057phr.1	257681	ENSG00000136643	RPS6KC1	ribosomal protein S6 kinase C1
chr1	213636761	213636831	71	OE_peak_1933	4.04321	5.68957	0.6957	41	Distal Intergenic	1	213832591	213841041	8451	2	100505832	uc057pic.1	204210	NA	PROX1-AS1	PROX1 antisense RNA 1
chr1	213701594	213701664	71	OE_peak_1934	2.70724	2.89632	0	35	Distal Intergenic	1	213832591	213841041	8451	2	100505832	uc057pic.1	139377	NA	PROX1-AS1	PROX1 antisense RNA 1
chr1	213752390	213752460	71	OE_peak_1935	3.67564	4.87748	0.01946	45	Intron (uc057pht.1/uc057pht.1, intron 1 of 1)	1	213832591	213841041	8451	2	100505832	uc057pic.1	88581	NA	PROX1-AS1	PROX1 antisense RNA 1
chr1	213916400	213916470	71	OE_peak_1936	2.52535	2.5312	0	1	Intron (uc031psa.2/100505832, intron 2 of 5)	1	213894663	213895970	1308	2	100505832	uc057pje.1	-20430	NA	PROX1-AS1	PROX1 antisense RNA 1
chr1	214080810	214080880	71	OE_peak_1937	2.94624	3.2498	0	19	Distal Intergenic	1	213989718	213996964	7247	1	5629	uc057pjt.1	91092	ENSG00000117707	PROX1	prospero homeobox 1
chr1	214148045	214148139	95	OE_peak_1938	2.60526	2.74569	0	27	Distal Intergenic	1	214281102	214337131	56030	1	56950	uc057pjv.1	-132963	ENSG00000143499	SMYD2	SET and MYND domain containing 2
chr1	214194718	214194800	83	OE_peak_1939	2.63839	2.79462	0	13	Distal Intergenic	1	214281102	214337131	56030	1	56950	uc057pjv.1	-86302	ENSG00000143499	SMYD2	SET and MYND domain containing 2
chr1	214751830	214751900	71	OE_peak_1940	3.78802	4.84666	0	43	Distal Intergenic	1	214655148	214657410	2263	1	1063	uc057pkj.1	96682	ENSG00000117724	CENPF	centromere protein F
chr1	214805288	214805366	79	OE_peak_1941	3.36713	4.02361	0	37	Distal Intergenic	1	214655148	214657410	2263	1	1063	uc057pkj.1	150140	ENSG00000117724	CENPF	centromere protein F
chr1	215077924	215077994	71	OE_peak_1942	2.94624	3.2498	0	52	Intron (uc057pkk.1/3776, intron 1 of 6)	1	215081793	215169245	87453	1	3776	uc057pkm.1	-3799	ENSG00000082482	KCNK2	potassium two pore domain channel subfamily K member 2
chr1	215211479	215211561	83	OE_peak_1943	2.94624	3.2498	0	41	Intron (uc057pkk.1/3776, intron 5 of 6)	1	215083517	215169265	85749	1	3776	uc057pkp.1	127962	ENSG00000082482	KCNK2	potassium two pore domain channel subfamily K member 2
chr1	215771496	215771607	112	OE_peak_1944	3.36713	4.02361	0	56	Intron (uc001hku.1/7399, intron 55 of 71)	1	215618705	215620203	1499	1	51133	uc057pkt.1	152791	ENSG00000136636	KCTD3	potassium channel tetramerization domain containing 3
chr1	215990595	215990665	71	OE_peak_1945	3.78802	4.84666	0	45	Intron (uc001hku.1/7399, intron 35 of 71)	1	216072465	216086917	14453	1	102723833	uc057pkw.1	-81800	ENSG00000233620	LOC102723833	uncharacterized LOC102723833
chr1	216082707	216082786	80	OE_peak_1946	3.36713	4.02361	0	45	Promoter (2-3kb)	1	216083380	216085108	1729	2	7399	uc057plb.1	2322	ENSG00000042781	USH2A	usherin
chr1	216131055	216131205	151	OE_peak_1947	3.78802	4.84666	0	134	Intron (uc001hku.1/7399, intron 21 of 71)	1	216083370	216089139	5770	2	7399	uc057pla.1	-41916	ENSG00000042781	USH2A	usherin
chr1	216769158	216769228	71	OE_peak_1948	2.52535	2.5312	0	37	Intron (uc001hla.2/2104, intron 3 of 8)	1	216503254	216805367	302114	2	2104	uc021piz.2	36139	ENSG00000196482	ESRRG	estrogen related receptor gamma
chr1	216811024	216811095	72	OE_peak_1949	4.20891	5.71408	0.70814	43	Intron (uc001hla.2/2104, intron 3 of 8)	1	216503254	216805367	302114	2	2104	uc021piz.2	-5657	ENSG00000196482	ESRRG	estrogen related receptor gamma
chr1	217124691	217124843	153	OE_peak_1950	2.94624	3.2498	0	39	Intron (uc001hld.2/2104, intron 1 of 8)	1	216503254	217137754	634501	2	2104	uc001hlc.2	12911	ENSG00000196482	ESRRG	estrogen related receptor gamma
chr1	217343391	217343530	140	OE_peak_1951	3.29825	3.91936	0	108	Distal Intergenic	1	217491506	217498764	7259	2	55105	uc057plp.1	155234	ENSG00000092978	GPATCH2	G-patch domain containing 2
chr1	217764537	217764607	71	OE_peak_1952	3.78802	4.84666	0	51	Intron (uc057pls.1/128153, intron 7 of 7)	1	217781198	217785120	3923	2	103752555	uc057plu.1	20513	ENSG00000234070	SPATA17-AS1	SPATA17 antisense RNA 1
chr1	218040973	218041043	71	OE_peak_1953	3.36713	4.02361	0	21	Promoter (2-3kb)	1	218043505	218059140	15636	1	101929631	uc057ply.1	-2462	ENSG00000232100	LOC101929631	uncharacterized LOC101929631
chr1	218327850	218327920	71	OE_peak_1954	3.36713	4.02361	0	67	Intron (uc001hlj.3/51018, intron 4 of 4)	1	218344196	218345678	1483	2	728463	uc031psd.1	17758	ENSG00000232480	TGFB2-AS1	TGFB2 antisense RNA 1 (head to head)
chr1	218335537	218335654	118	OE_peak_1955	2.52535	2.5312	0	74	3' UTR	1	218344196	218345678	1483	2	728463	uc031psd.1	10024	ENSG00000232480	TGFB2-AS1	TGFB2 antisense RNA 1 (head to head)
chr1	218400501	218400571	71	OE_peak_1956	3.17689	3.73568	0	46	Intron (uc001hlm.4/7042, intron 1 of 6)	1	218434126	218442141	8016	1	7042	uc057pmc.1	-33555	ENSG00000092969	TGFB2	transforming growth factor beta 2
chr1	218438898	218438968	71	OE_peak_1957	3.78802	4.84666	0	22	Intron (uc001hlm.4/7042, intron 6 of 6)	1	218442626	218443996	1371	1	103611157	uc057pmd.1	-3658	ENSG00000281453	TGFB2-OT1	TGFB2 overlapping transcript 1
chr1	218748181	218748257	77	OE_peak_1958	2.75795	3.09945	0	62	Distal Intergenic	1	218442626	218443996	1371	1	103611157	uc057pmd.1	305555	ENSG00000281453	TGFB2-OT1	TGFB2 overlapping transcript 1
chr1	218956615	218956685	71	OE_peak_1959	2.94624	3.2498	0	62	Distal Intergenic	1	219173844	219212865	39022	1	127018	uc001hlq.5	-217159	ENSG00000143353	LYPLAL1	lysophospholipase like 1
chr1	219183618	219183688	71	OE_peak_1960	3.36713	4.02361	0	46	Intron (uc001hlq.5/127018, intron 2 of 4)	1	219174971	219211530	36560	1	127018	uc057pmq.1	8647	ENSG00000143353	LYPLAL1	lysophospholipase like 1
chr1	219523892	219523962	71	OE_peak_1961	4.20891	5.71408	0.70814	30	Distal Intergenic	1	219210342	219211827	1486	1	127018	uc057pms.1	313550	ENSG00000143353	LYPLAL1	lysophospholipase like 1
chr1	219575776	219575846	71	OE_peak_1962	2.52535	2.5312	0	58	Distal Intergenic	1	219914264	219919030	4767	2	55532	uc001hlv.4	343184	ENSG00000196660	SLC30A10	solute carrier family 30 member 10
chr1	219757673	219757795	123	OE_peak_1963	2.94624	3.2498	0	54	Intron (uc001hlu.1/55532, intron 8 of 8)	1	219914264	219919030	4767	2	55532	uc001hlv.4	161235	ENSG00000196660	SLC30A10	solute carrier family 30 member 10
chr1	219939004	219939082	79	OE_peak_1964	3.71053	4.72732	0	33	Intron (uc001hlu.1/55532, intron 1 of 8)	1	219913506	219928651	15146	2	55532	uc001hlx.6	-10353	ENSG00000196660	SLC30A10	solute carrier family 30 member 10
chr1	220022696	220022780	85	OE_peak_1965	3.29825	3.91936	0	24	Intron (uc001hly.2/2058, intron 8 of 31)	1	219997176	220007365	10190	2	2058	uc057pne.1	-15331	ENSG00000136628	EPRS	glutamyl-prolyl-tRNA synthetase
chr1	220462816	220462886	71	OE_peak_1966	3.36713	4.02361	0	40	Distal Intergenic	1	220528183	220664456	136274	1	4139	uc009xdw.5	-65297	ENSG00000116141	MARK1	microtubule affinity regulating kinase 1
chr1	220613407	220613479	73	OE_peak_1967	3.78802	4.84666	0	10	Intron (uc009xdw.5/4139, intron 6 of 17)	1	220689845	220699157	9313	1	79762	uc001hmp.2	-76366	ENSG00000162817	C1orf115	chromosome 1 open reading frame 115
chr1	220614003	220614106	104	OE_peak_1968	2.52535	2.5312	0	95	Intron (uc009xdw.5/4139, intron 6 of 17)	1	220689845	220699157	9313	1	79762	uc001hmp.2	-75739	ENSG00000162817	C1orf115	chromosome 1 open reading frame 115
chr1	220623881	220623951	71	OE_peak_1969	2.93718	3.23638	0	6	Intron (uc009xdw.5/4139, intron 9 of 17)	1	220689845	220699157	9313	1	79762	uc001hmp.2	-65894	ENSG00000162817	C1orf115	chromosome 1 open reading frame 115
chr1	220639988	220640058	71	OE_peak_1970	2.88597	3.16055	0	11	Intron (uc009xdw.5/4139, intron 13 of 17)	1	220689845	220699157	9313	1	79762	uc001hmp.2	-49787	ENSG00000162817	C1orf115	chromosome 1 open reading frame 115
chr1	220647131	220647253	123	OE_peak_1971	3.71053	4.72732	0	68	Intron (uc009xdw.5/4139, intron 13 of 17)	1	220689845	220699157	9313	1	79762	uc001hmp.2	-42592	ENSG00000162817	C1orf115	chromosome 1 open reading frame 115
chr1	220713467	220713537	71	OE_peak_1972	3.71053	4.72732	0	14	Distal Intergenic	1	220689845	220699157	9313	1	79762	uc001hmp.2	23622	ENSG00000162817	C1orf115	chromosome 1 open reading frame 115
chr1	221140191	221140261	71	OE_peak_1973	3.29825	3.91936	0	48	Distal Intergenic	1	221332639	221335920	3282	2	400804	uc057pow.1	195659	ENSG00000234754	C1orf140	uncharacterized LOC400804
chr1	221180189	221180259	71	OE_peak_1974	3.36713	4.02361	0	44	Distal Intergenic	1	221332639	221335920	3282	2	400804	uc057pow.1	155661	ENSG00000234754	C1orf140	uncharacterized LOC400804
chr1	221327799	221327869	71	OE_peak_1975	3.36713	4.02361	0	19	Downstream (2-3kb)	1	221332639	221335920	3282	2	400804	uc057pow.1	8051	ENSG00000234754	C1orf140	uncharacterized LOC400804
chr1	222139825	222139900	76	OE_peak_1976	2.47369	2.45684	0	56	Intron (uc057ppi.1/uc057ppi.1, intron 3 of 3)	1	221827666	221840666	13001	2	101929771	uc057ppb.1	-299159	ENSG00000227925	LOC101929771	uncharacterized LOC101929771
chr1	222151781	222151851	71	OE_peak_1977	3.36713	4.02361	0	15	Intron (uc057ppi.1/uc057ppi.1, intron 3 of 3)	1	221827666	221840666	13001	2	101929771	uc057ppb.1	-311115	ENSG00000227925	LOC101929771	uncharacterized LOC101929771
chr1	222229611	222229729	119	OE_peak_1978	2.52535	2.5312	0	61	Intron (uc057ppi.1/uc057ppi.1, intron 2 of 3)	1	222522258	222525239	2982	2	79802	uc057ppq.1	295510	ENSG00000143512	HHIPL2	HHIP like 2
chr1	222260413	222260544	132	OE_peak_1979	2.94624	3.2498	0	81	Intron (uc057ppi.1/uc057ppi.1, intron 2 of 3)	1	222522258	222525239	2982	2	79802	uc057ppq.1	264695	ENSG00000143512	HHIPL2	HHIP like 2
chr1	222425334	222425445	112	OE_peak_1980	2.47369	2.45684	0	93	Distal Intergenic	1	222522258	222525239	2982	2	79802	uc057ppq.1	99794	ENSG00000143512	HHIPL2	HHIP like 2
chr1	222488688	222488758	71	OE_peak_1981	3.36713	4.02361	0	52	Intron (uc031voo.2/uc031voo.2, intron 1 of 4)	1	222522258	222525239	2982	2	79802	uc057ppq.1	36481	ENSG00000143512	HHIPL2	HHIP like 2
chr1	222562362	222562432	71	OE_peak_1982	3.36713	4.02361	0	44	Intron (uc001hni.3/9015, intron 8 of 10)	1	222568829	222570563	1735	2	9015	uc057ppv.1	8131	ENSG00000143498	TAF1A	TATA-box binding protein associated factor, RNA polymerase I subunit A
chr1	222640198	222640330	133	OE_peak_1983	3.36713	4.02361	0	11	Intron (uc001hnl.4/375056, intron 6 of 27)	1	222644303	222665823	21521	1	375056	uc001hnm.4	-3973	ENSG00000154305	MIA3	MIA family member 3, ER export factor
chr1	222728128	222728282	155	OE_peak_1984	3.36713	4.02361	0	100	Intron (uc001hns.2/148362, intron 8 of 12)	1	222737207	222749524	12318	1	400823	uc057pqt.1	-8925	ENSG00000197520	FAM177B	family with sequence similarity 177 member B
chr1	222792061	222792131	71	OE_peak_1985	2.88597	3.16055	0	6	Distal Intergenic	1	222815064	222994906	179843	1	84976	uc057pre.1	-22933	ENSG00000154309	DISP1	dispatched RND transporter family member 1
chr1	222871023	222871093	71	OE_peak_1986	2.52535	2.5312	0	25	Promoter (1-2kb)	1	222872271	222979862	107592	1	84976	uc057prl.1	-1178	ENSG00000154309	DISP1	dispatched RND transporter family member 1
chr1	222897336	222897406	71	OE_peak_1987	2.94624	3.2498	0	46	Intron (uc057pre.1/84976, intron 2 of 7)	1	222872271	222979862	107592	1	84976	uc057prl.1	25065	ENSG00000154309	DISP1	dispatched RND transporter family member 1
chr1	222903732	222903802	71	OE_peak_1988	2.36975	2.50251	0	12	Intron (uc057pre.1/84976, intron 3 of 7)	1	222928424	223005995	77572	1	84976	uc057prm.1	-24622	ENSG00000154309	DISP1	dispatched RND transporter family member 1
chr1	223144410	223144480	71	OE_peak_1989	3.36713	4.02361	0	39	Promoter (1-2kb)	1	223110305	223143282	32978	2	7100	uc001hnw.3	-1128	ENSG00000187554	TLR5	toll like receptor 5
chr1	223816540	223816647	108	OE_peak_1990	3.36713	4.02361	0	54	Promoter (2-3kb)	1	223795838	223814328	18491	2	7159	uc057psz.1	-2212	ENSG00000143514	TP53BP2	tumor protein p53 binding protein 2
chr1	223899551	223899621	71	OE_peak_1991	3.78802	4.84666	0	44	Distal Intergenic	1	223779899	223845972	66074	2	7159	uc010pvb.3	-53579	ENSG00000143514	TP53BP2	tumor protein p53 binding protein 2
chr1	224012022	224012183	162	OE_peak_1992	4.21893	9.92783	4.50712	32	Distal Intergenic	1	224114087	224162047	47961	1	23219	uc001hoh.3	-101904	ENSG00000143756	FBXO28	F-box protein 28
chr1	224013611	224013886	276	OE_peak_1993	2.59126	10.3205	4.86941	154	Distal Intergenic	1	224114087	224162047	47961	1	23219	uc001hoh.3	-100201	ENSG00000143756	FBXO28	F-box protein 28
chr1	224014838	224014920	83	OE_peak_1994	2.76471	10.7674	5.27938	27	Distal Intergenic	1	224114087	224162047	47961	1	23219	uc001hoh.3	-99167	ENSG00000143756	FBXO28	F-box protein 28
chr1	224274419	224274489	71	OE_peak_1995	2.52535	2.5312	0	11	Intron (uc057pua.1/4931, intron 15 of 20)	1	224231266	224269915	38650	2	4931	uc057puc.1	-4504	ENSG00000143748	NVL	nuclear VCP-like
chr1	224353377	224353449	73	OE_peak_1996	2.81753	3.0593	0	52	Distal Intergenic	1	224356850	224379452	22603	1	29097	uc001hom.3	-3401	ENSG00000143771	CNIH4	cornichon family AMPA receptor auxiliary protein 4
chr1	224428853	224428923	71	OE_peak_1997	3.34962	4.1699	0	49	Intron (uc001hop.4/80232, intron 3 of 13)	1	224419549	224433838	14290	2	80232	uc057pvb.1	4915	ENSG00000162923	WDR26	WD repeat domain 26
chr1	224446420	224446490	71	OE_peak_1998	2.52535	2.5312	0	29	Intron (uc057pve.1/uc057pve.1, intron 1 of 5)	1	224419562	224437033	17472	2	80232	uc057pvc.1	-9387	ENSG00000162923	WDR26	WD repeat domain 26
chr1	224965650	224965720	71	OE_peak_1999	3.36713	4.02361	0	39	Promoter (1-2kb)	1	224967440	224969829	2390	1	127602	uc057pwb.1	-1720	ENSG00000185842	DNAH14	dynein axonemal heavy chain 14
[truncated: 40,480 more rows]
